# Supplementary material for: Probing the accuracy and precision of Hirshfeld atom refinement with HARt interfaced with Olex2
Source: IUCrJ. 2018 Jan 1;5(Pt 1):32–44. doi: 10.1107/S2052252517015548 (PMC5755575; doi:10.1107/S2052252517015548)
Supplement: Supplementary file 1 [file m-05-00032-sup1.cif]

data_I
_database_code_depnum_ccdc_archive 'CCDC 1565218'
#==============================================================================

# PROCESSING SUMMARY (IUCr Office Use Only)

_journal_date_recd_electronic      2017-08-03
_journal_date_to_coeditor         ?
_journal_date_from_coeditor       ?
_journal_date_accepted     2017-10-25
_journal_date_printers_first      ?
_journal_date_printers_final      ?
_journal_date_proofs_out          ?
_journal_date_proofs_in           ?
_journal_coeditor_name            ?
_journal_coeditor_code      LC5093SUP1
_journal_coeditor_notes
; ?
;
_journal_paper_category      FA
_journal_techeditor_code      M171554
_iucr_compatibility_tag          ACTA95
_journal_techeditor_notes  
;
;
_journal_coden_ASTM               ?
_journal_name_full                ?
_journal_year                     ?
_journal_volume                   ?
_journal_issue                    ?
_journal_page_first               ?
_journal_page_last                ?
_journal_suppl_publ_number        ?
_journal_suppl_publ_pages         ?

#==============================================================================


_audit_creation_date               2016-5-13
_audit_creation_method             'Tonto 3.2.0 github v. 5303760'


_chemical_name_common              'Potassium hydrogen oxalate'
_chemical_formula_sum              'C2 H1 K1 O4'
_chemical_formula_moiety           'C2 H1 K1 O4'
_chemical_formula_weight           128.13

_exptl_crystal_description          Block
_exptl_crystal_size_max             0.5
_exptl_crystal_size_mid             0.4
_exptl_crystal_size_min             0.2

_chemical_formula_spin_mult         2
_chemical_formula_n_electrons       703
_chemical_formula_n_alpha_electrons 352
_chemical_formula_n_beta_electrons  351

_symmetry_cell_setting             Monoclinic
_symmetry_space_group_name_H-M     'p 1 21/c 1'
_symmetry_space_group_name_Hall    '-p 2ybc'
_symmetry_Int_Tables_number        '14'

loop_
_symmetry_equiv_pos_site_id                      
_symmetry_equiv_pos_as_xyz                       
   1 x,y,z                         
   2 -x,1/2+y,1/2-z                
   3 -x,-y,-z                      
   4 x,1/2-y,1/2+z                 

_cell_length_a                      4.265(1)
_cell_length_b                      12.796(1)
_cell_length_c                      7.490(1)
_cell_angle_alpha                   90
_cell_angle_beta                    100.77(1)
_cell_angle_gamma                   90
_cell_volume                        401.57(11)
_cell_measurement_reflns_used       42
_cell_measurement_theta_min         10.03
_cell_measurement_theta_max         39.81
_cell_measurement_temperature       11(1)

_cell_formula_units_Z               4

_diffrn_radiation_wavelength        0.5616
_diffrn_measurement_device_type    'Huber, 4-circle, (Ag source)'
_diffrn_ambient_temperature         11(1)
_diffrn_reflns_number               4911
_diffrn_reflns_av_R_equivalents     0.000
_diffrn_measured_fraction_theta_full 1.000
# Tonto-specific keys and data

_refine_ls_QM_calc_method          'Hartree-Fock'
_refine_ls_QM_calc_ao_kind         'restricted'
_refine_ls_QM_calc_basis           'def2-TZVP'
_refine_ls_QM_calc_basis_kind      'cartesian'
_refine_ls_QM_calc_basis_max_l     '3'
_refine_ls_QM_calc_unit            'As listed in _atom_site_* block'

_refine_ls_SVD_threshold           0.1E-04
_refine_ls_coordinate_system       cartesian

# Standard CIF keys and data

_refine_ls_structure_factor_coeff  F
_refine_ls_matrix_type             full
_refine_ls_R_factor_gt             0.0196
_refine_ls_R_factor_all            0.0196
_refine_ls_wR_factor_gt            0.0246
_refine_ls_wR_factor_all           0.0246
_refine_ls_R_Fsqd_factor           0.0469
_refine_ls_goodness_of_fit_gt      1.3405
_refine_ls_goodness_of_fit_all     1.3405
_refine_ls_number_reflns           4439
_refine_ls_number_parameters       73
_refine_ls_number_restraints       0
_refine_ls_number_constraints      0
_refine_ls_hydrogen_treatment      refall
_refine_ls_weighting_scheme        sigma
_refine_ls_weighting_details       'w=1/\s(F)'
_refine_ls_shift/su_conv_tol       0.0100
_refine_ls_shift/su_max            0.0026
_refine_ls_shift/su_max_mean       0.0003
_refine_ls_extinction_method       none

_refine_diff_density_max           0.32
_refine_diff_density_min           -0.32

_refine_special_details
;
. If constraints were applied they are defined by zero
  eigenvalues of the least-squares hessian, see the
  value of _refine_ls_SVD_threshold
;

# =====================
# Coordinates and ADP's
# =====================

loop_
_atom_site_label
_atom_site_fract_x
_atom_site_fract_y
_atom_site_fract_z
_atom_site_adp_type
_atom_site_occupancy
K1 -1.19006(2) 0.068688(6) 0.22763(1) Uani 1.000000000
O1 0.34423(7) 0.22863(2) 0.08402(4) Uani 1.000000000
O2 0.24873(7) 0.40022(2) 0.04778(4) Uani 1.000000000
O3 0.86538(7) 0.27019(2) 0.33065(4) Uani 1.000000000
O4 0.71062(7) 0.43669(2) 0.34871(4) Uani 1.000000000
C1 0.40078(8) 0.32726(3) 0.12465(5) Uani 1.000000000
C2 0.68556(8) 0.34735(3) 0.28357(5) Uani 1.000000000
H1 0.151(3) 0.223(1) -0.024(2) Uani 1.000000000

loop_
_atom_site_aniso_label
_atom_site_aniso_U_11
_atom_site_aniso_U_22
_atom_site_aniso_U_33
_atom_site_aniso_U_12
_atom_site_aniso_U_13
_atom_site_aniso_U_23
K1 0.00537(2) 0.00410(2) 0.00501(2) -0.00007(2) -0.00013(2) -0.00014(2)
O1 0.00620(8) 0.00464(8) 0.00684(9) 0.00024(7) -0.00090(7) -0.00065(7)
O2 0.0088(1) 0.00503(8) 0.00807(9) 0.00126(7) -0.00292(7) 0.00007(7)
O3 0.00628(8) 0.00537(8) 0.00756(9) 0.00124(7) -0.00192(7) -0.00058(7)
O4 0.00708(8) 0.00485(8) 0.00672(9) -0.00003(7) -0.00040(7) -0.00108(7)
C1 0.00501(9) 0.0045(1) 0.0051(1) 0.00037(8) -0.00079(8) -0.00012(8)
C2 0.00471(9) 0.00427(9) 0.0050(1) 0.00028(8) -0.00048(7) -0.00013(8)
H1 0.011(6) 0.025(7) 0.005(6) 0.003(6) -0.001(5) -0.004(5)

loop_
_geom_bond_atom_site_label_1                     
_geom_bond_atom_site_label_2                     
_geom_bond_distance                              
_geom_bond_site_symmetry_1                       
_geom_bond_site_symmetry_2                       
_geom_bond_publ_flag                             
 K1      O1        2.9142(7)                     .     1_355                 yes
 K1      O3        2.6891(7)                     .     1_355                 yes
 K1      O2        2.7743(7)                     .     2_445                 yes
 K1      O4        2.7631(7)                     .     2_445                 yes
 K1      O4        2.7925(7)                     .     2_545                 yes
 K1      O4        2.7910(7)                     .     4_354                 yes
 K1      O2        2.7809(7)                     .     4_455                 yes
 O1      C1        1.3100(6)                     .       .                   yes
 O2      C1        1.2182(5)                     .       .                   yes
 O3      C2        1.2595(5)                     .       .                   yes
 O4      C2        1.2397(5)                     .       .                   yes
 O1      H1        1.044(14)                     .       .                   no 
 C1      C2        1.5549(6)                     .       .                   no 

loop_
_geom_angle_atom_site_label_1                    
_geom_angle_atom_site_label_2                    
_geom_angle_atom_site_label_3                    
_geom_angle                                      
_geom_angle_site_symmetry_1                      
_geom_angle_site_symmetry_2                      
_geom_angle_site_symmetry_3                      
_geom_angle_publ_flag                            
 O1      K1      O3         56.62(1)           1_355     .     1_355         yes
 O1      K1      O2        129.57(1)           1_355     .     2_445         yes
 O1      K1      O4         83.51(1)           1_355     .     2_445         yes
 O1      K1      O4        145.48(1)           1_355     .     2_545         yes
 O1      K1      O4         71.25(1)           1_355     .     4_354         yes
 O1      K1      O2        121.35(1)           1_355     .     4_455         yes
 O2      K1      O3        125.74(1)           2_445     .     1_355         yes
 O3      K1      O4        132.04(1)           1_355     .     2_445         yes
 O3      K1      O4        127.61(1)           1_355     .     2_545         yes
 O3      K1      O4        107.69(1)           1_355     .     4_354         yes
 O2      K1      O3         66.83(1)           4_455     .     1_355         yes
 O2      K1      O4         59.37(1)           2_445     .     2_445         yes
 O2      K1      O4         78.85(1)           2_445     .     2_545         yes
 O2      K1      O4        125.71(1)           2_445     .     4_354         yes
 O2      K1      O2         73.19(1)           2_445     .     4_455         yes
 O4      K1      O4        100.29(1)           2_445     .     2_545         yes
 O4      K1      O4         79.11(1)           2_445     .     4_354         yes
 O2      K1      O4        130.63(1)           4_455     .     2_445         yes
 O4      K1      O4         75.80(1)           2_545     .     4_354         yes
 O2      K1      O4         82.10(1)           4_455     .     2_545         yes
 O2      K1      O4        146.12(1)           4_455     .     4_354         yes
 K1      O1      C1        120.51(3)           1_755     .       .           yes
 K1      O2      C1        114.16(3)           2_455     .       .           yes
 K1      O2      C1        136.90(3)           4_654     .       .           yes
 K1      O2      K1        106.81(1)           2_455     .     4_654         yes
 K1      O3      C2        130.92(3)           1_755     .       .           yes
 K1      O4      C2        118.39(3)           2_455     .       .           yes
 K1      O4      C2        119.33(3)           2_555     .       .           yes
 K1      O4      C2        111.29(3)           4_755     .       .           yes
 K1      O4      K1        100.29(1)           2_455     .     2_555         yes
 K1      O4      K1        100.89(1)           2_455     .     4_755         yes
 K1      O4      K1        104.20(1)           2_555     .     4_755         yes
 K1      O1      H1         128.5(7)           1_755     .       .           no 
 C1      O1      H1         109.3(7)             .       .       .           no 
 O1      C1      C2        114.88(3)             .       .       .           yes
 O2      C1      C2        120.38(4)             .       .       .           yes
 O1      C1      O2        124.74(4)             .       .       .           yes
 O4      C2      C1        116.83(3)             .       .       .           yes
 O3      C2      O4        127.55(4)             .       .       .           yes
 O3      C2      C1        115.62(3)             .       .       .           yes

loop_
_geom_torsion_atom_site_label_1                  
_geom_torsion_atom_site_label_2                  
_geom_torsion_atom_site_label_3                  
_geom_torsion_atom_site_label_4                  
_geom_torsion                                    
_geom_torsion_site_symmetry_1                    
_geom_torsion_site_symmetry_2                    
_geom_torsion_site_symmetry_3                    
_geom_torsion_site_symmetry_4                    
_geom_torsion_publ_flag                          
 K1      O1      C1      O2        166.80(3)   1_755     .       .       .   no 
 K1      O1      C1      C2        -13.19(4)   1_755     .       .       .   no 
 K1      O2      C1      O1        146.15(3)   2_455     .       .       .   no 
 K1      O2      C1      C2        -33.87(4)   2_455     .       .       .   no 
 K1      O2      C1      O1        -14.48(6)   4_654     .       .       .   no 
 K1      O2      C1      C2        165.51(3)   4_654     .       .       .   no 
 K1      O3      C2      O4        172.85(3)   1_755     .       .       .   no 
 K1      O3      C2      C1         -7.41(5)   1_755     .       .       .   no 
 K1      O4      C2      O3       -164.19(3)   2_455     .       .       .   no 
 K1      O4      C2      C1         16.07(4)   2_455     .       .       .   no 
 K1      O4      C2      O3         73.36(5)   2_555     .       .       .   no 
 K1      O4      C2      C1       -106.38(3)   2_555     .       .       .   no 
 K1      O4      C2      O3        -48.03(5)   4_755     .       .       .   no 
 K1      O4      C2      C1        132.24(3)   4_755     .       .       .   no 
 O1      C1      C2      O3         13.31(5)     .       .       .       .   no 
 O1      C1      C2      O4       -166.92(3)     .       .       .       .   no 
 O2      C1      C2      O3       -166.67(4)     .       .       .       .   no 
 O2      C1      C2      O4         13.10(5)     .       .       .       .   no 
