# Supplementary material for: Probing the accuracy and precision of Hirshfeld atom refinement with HARt interfaced with Olex2
Source: IUCrJ. 2018 Jan 1;5(Pt 1):32–44. doi: 10.1107/S2052252517015548 (PMC5755575; doi:10.1107/S2052252517015548)
Supplement: Supplementary file 2 [file m-05-00032-sup2.zip › bipa.fcf]

# ========================
# Tonto generated CIF file
# ========================

# Note: This is an incomplete CIF file, edit it
# in order for it to be acceptable

data_bipa

_audit_creation_date               2017-7-26
_audit_creation_method             'Tonto 17.07.14 github v. 0720ba3'

# ======================
# Tonto software version
# ======================

_QCr_software                      'Tonto'
_QCr_software_version              '17.07.14 v. 0720ba3'
_QCr_software_platform             'Linux-4.4.0-78-generic'
_QCr_software_build_date           '2017-07-14 14:42'
_QCr_software_website              'https://github.com/dylan-jayatilaka/tonto'

# ====================
# Symmetry information
# ====================

_symmetry_cell_setting             Monoclinic
_symmetry_space_group_name_H-M     'c 1 2/c 1'
_symmetry_space_group_name_Hall    '-c 2yc'
_symmetry_Int_Tables_number        '15'

loop_
    _symmetry_equiv_pos_as_xyz
'+x, +y, +z'
'+x+1/2, +y+1/2, +z'
'-x, -y, -z'
'-x+1/2, -y+1/2, -z'
 '-x, +y, -z+1/2'
'-x+1/2, +y+1/2, -z+1/2'
 '+x, -y, +z+1/2'
'+x+1/2, -y+1/2, +z+1/2'

# =====================
# Unit cell information
# =====================

_cell_length_a                       33.5939(5)
_cell_length_b                       7.66580(8)
_cell_length_c                       25.1324(3)
_cell_angle_alpha                    90
_cell_angle_beta                    114.7162(17)
_cell_angle_gamma                    90
_cell_volume                       5879.29(13)

_cell_formula_units_Z               8.00000


# ===============
# Reflection data
# ===============

_reflns_d_resolution_high           7.406209
_reflns_d_resolution_low            0.416306
_reflns_limit_h_max                 60
_reflns_limit_h_min                 -77
_reflns_limit_k_max                 18
_reflns_limit_k_min                 0
_reflns_limit_l_max                 59
_reflns_limit_l_min                 0

_shelx_refln_list_code              6
_shelx_F_calc_maximum               0.000000

# NOTE: no scale factors introduced, anywhere

loop_
    _refln_index_h
    _refln_index_k
    _refln_index_l
    _refln_Fsqr_meas
    _refln_Fsqr_sigma
 -77   1  28       11.647961        0.140944
 -75   1  27       24.833264        0.227019
 -75   1  28       10.510090        0.125093
 -75   1  30       12.106734        0.165448
 -73   1  28       18.415157        0.173779
 -73   1  30       27.235235        0.234894
 -71   1  29        4.831356        0.104980
 -71   1  31       16.424677        0.112426
 -71   1  32        6.222781        0.113892
 -71   1  33        5.758993        0.118542
 -69   1  26        9.695411        0.068609
 -69   1  28        5.775898        0.096531
 -69   1  29        5.266308        0.117344
 -69   1  30       14.274418        0.078670
 -69   1  31        9.558556        0.087610
 -69   1  32       12.261077        0.081109
 -69   1  33       17.828180        0.132199
 -67   1  27       18.080984        0.136468
 -67   1  34       11.335916        0.075676
 -66   2  30       11.300310        0.147522
 -66   2  31       14.298566        0.098250
 -65   1  34       19.917957        0.134279
 -65   3  22       15.663269        0.212019
 -64   2  25        4.592603        0.115154
 -64   2  26        6.731642        0.065032
 -64   2  27        4.214499        0.134303
 -64   2  29        8.744027        0.059496
 -64   2  30        8.845225        0.067518
 -64   2  33       12.396814        0.087996
 -64   8  29       16.799881        0.153259
 -64   8  34       15.947257        0.218051
 -63   1  30       13.407834        0.070577
 -63   1  32        6.453604        0.122619
 -63   1  33       24.724542        0.133102
 -63   1  34       21.520200        0.117298
 -63   7  29       27.631757        0.195949
 -63   7  30        7.616692        0.126931
 -63   9  33       10.124031        0.147220
 -63   9  37        5.631696        0.131307
 -62   2  27        9.847741        0.062077
 -62   2  29       10.289558        0.066139
 -62   2  33       31.250584        0.143453
 -62   2  34       28.341718        0.151195
 -62   6  26        7.177743        0.078011
 -62   6  27       18.292922        0.124104
 -62   6  28        6.818504        0.093067
 -62   6  29       31.036382        0.170746
 -62   6  30       14.830037        0.095726
 -62   6  32        8.347994        0.102953
 -62   8  26       10.200294        0.163365
 -62   8  27        6.523036        0.090916
 -62   8  29       17.850322        0.154049
 -62   8  33       16.588068        0.180324
 -62   8  34        8.368871        0.124379
 -62  10  13        7.900823        0.101072
 -62  10  18        7.885113        0.149111
 -62  10  31        5.515524        0.107200
 -62  10  33       16.989055        0.209369
 -62  10  34        7.702532        0.180753
 -62  10  35       17.002000        0.258593
 -61   1  28       19.785752        0.091467
 -61   1  29       16.659202        0.142773
 -61   1  30       25.347939        0.110959
 -61   1  33       12.736679        0.067985
 -61   1  34       13.270004        0.082142
 -61   3  25       32.666497        0.105756
 -61   5  26       15.253721        0.098849
 -61   5  28       17.619989        0.114388
 -61   5  29        7.722435        0.060975
 -61   5  30       17.702768        0.117893
 -61   7  25       16.517385        0.122075
 -61   7  27        8.477205        0.093472
 -61   7  28       11.011312        0.116444
 -61   7  30        8.926253        0.088754
 -61   7  34        9.132251        0.089862
 -61   7  35        7.727807        0.096034
 -61   9  14       19.311965        0.160715
 -61   9  15       11.070456        0.126860
 -61   9  25        5.934476        0.093280
 -61   9  32        8.760023        0.088944
 -61   9  33        6.002666        0.137290
 -61   9  37        7.678932        0.142775
 -60   2  26        6.287925        0.126007
 -60   2  27       19.523012        0.100466
 -60   2  28       28.859019        0.122161
 -60   2  29       14.807566        0.074074
 -60   2  31       24.253227        0.103158
 -60   6  24       23.266693        0.129876
 -60   6  25       25.351272        0.121648
 -60   6  26        8.333967        0.073880
 -60   6  27        6.102459        0.100642
 -60   6  29       29.092748        0.151095
 -60   6  30       14.295734        0.095609
 -60   6  34       13.260581        0.101452
 -60   6  36        8.606161        0.140139
 -60   8   1       13.917399        0.150767
 -60   8   2       14.054501        0.142333
 -60   8  16        7.212073        0.074382
 -60   8  17        7.515318        0.114128
 -60   8  23       10.898807        0.082643
 -60   8  25       22.089545        0.166378
 -60   8  26       10.545283        0.112705
 -60   8  27       17.024864        0.127122
 -60   8  29       17.666182        0.139869
 -60   8  33        7.016694        0.133071
 -60   8  34       23.810670        0.201773
 -60  10  10        8.990995        0.100410
 -60  10  12        9.946809        0.129525
 -60  10  13       27.837367        0.250019
 -60  10  22        8.260751        0.083660
 -60  10  23        4.943379        0.110052
 -60  10  26        9.320676        0.204785
 -60  10  31       13.480579        0.200577
 -60  10  36        7.914670        0.134601
 -59   1  30       40.298015        0.108000
 -59   1  31       10.263966        0.287134
 -59   1  32       30.057295        0.085866
 -59   1  34       45.167023        0.123763
 -59   3  26       18.231018        0.093194
 -59   3  29       10.883887        0.177172
 -59   3  30        6.973880        0.129112
 -59   3  34        9.479768        0.085078
 -59   5  25        8.187735        0.203573
 -59   5  26       12.197008        0.064688
 -59   5  27       18.504378        0.084307
 -59   5  28       13.997393        0.079697
 -59   5  30       10.054004        0.074710
 -59   5  31       11.550758        0.080323
 -59   5  32       11.651566        0.233315
 -59   5  33       20.414382        0.114578
 -59   7   1       18.844044        0.145148
 -59   7   2       13.890176        0.095255
 -59   7   4       14.723654        0.111968
 -59   7   5        7.704998        0.119363
 -59   7  22        9.600573        0.071877
 -59   7  23       22.434037        0.137148
 -59   7  25       14.668913        0.111751
 -59   7  26       17.687792        0.119382
 -59   7  27        9.249973        0.134251
 -59   7  29       10.412541        0.098798
 -59   7  31        6.285300        0.114575
 -59   7  39       19.807650        0.193109
 -59   9   1        7.812810        0.144141
 -59   9   2        6.145974        0.157229
 -59   9   3       12.702677        0.123581
 -59   9  13       25.475675        0.205254
 -59   9  15        9.731906        0.107037
 -59   9  16        5.355464        0.123552
 -59   9  17        7.828921        0.081456
 -59   9  19       10.369571        0.106203
 -59   9  21       17.546567        0.105312
 -59   9  23       14.784012        0.129716
 -59   9  24        6.137019        0.062650
 -59   9  25        6.294204        0.173071
 -59   9  26        8.240570        0.075403
 -59   9  27        9.804285        0.154865
 -59   9  32       10.444041        0.123740
 -59   9  37       15.547926        0.147265
 -59   9  38       11.159032        0.167362
 -59  11  22        7.608416        0.117646
 -59  11  27        5.749348        0.133117
 -59  11  28        6.873936        0.080363
 -59  11  31        6.717738        0.148335
 -58   2  26       20.107461        0.079176
 -58   2  27       20.762731        0.166540
 -58   2  28       22.791358        0.084722
 -58   2  30       16.339798        0.074963
 -58   2  33       19.824177        0.082176
 -58   4  23       10.877959        0.057253
 -58   4  29        8.834308        0.067963
 -58   6   1       19.098953        0.145438
 -58   6   3        8.995499        0.075681
 -58   6   5        9.642614        0.136239
 -58   6   6       19.212730        0.100217
 -58   6  22       15.823337        0.101568
 -58   6  23       19.574039        0.105234
 -58   6  24       11.506433        0.259081
 -58   6  25        6.360110        0.085296
 -58   6  27        8.690627        0.119054
 -58   6  29       23.146620        0.115711
 -58   6  30       14.119101        0.092929
 -58   6  31        7.903480        0.062969
 -58   6  35       25.646267        0.155610
 -58   6  36        7.122219        0.109924
 -58   6  37       12.431211        0.079579
 -58   6  38        9.443252        0.081829
 -58   8   1        5.150728        0.160208
 -58   8   2        6.211844        0.197199
 -58   8   3        7.612621        0.061400
 -58   8   4       12.701811        0.130773
 -58   8   7       11.491649        0.207585
 -58   8  17       11.971048        0.180464
 -58   8  18       10.324389        0.080633
 -58   8  19        9.852259        0.070401
 -58   8  20        8.824738        0.073988
 -58   8  22        9.847182        0.066188
 -58   8  23       11.305353        0.061719
 -58   8  25       14.505723        0.104083
 -58   8  27        9.392710        0.086121
 -58   8  28        9.080198        0.100305
 -58   8  29        6.366710        0.108319
 -58   8  33       15.336786        0.142656
 -58   8  35       12.365193        0.114066
 -58   8  36       21.309247        0.192778
 -58   8  37        8.057853        0.123709
 -58   8  38       17.167498        0.180565
 -58   8  39       14.782219        0.144685
 -58   8  40        8.384867        0.192375
 -58  10   3       26.383745        0.264687
 -58  10   4       19.701954        0.218495
 -58  10   9       29.162922        0.245189
 -58  10  10       21.242622        0.187197
 -58  10  11        7.634789        0.100628
 -58  10  12       10.563001        0.237100
 -58  10  17       27.246780        0.204582
 -58  10  19       24.952194        0.196859
 -58  10  21       12.339368        0.095289
 -58  10  23       11.514035        0.117988
 -58  10  26        6.740030        0.122643
 -58  10  27        7.251758        0.219081
 -58  10  29        7.757255        0.104309
 -58  10  30       14.957607        0.111223
 -58  10  31       18.972770        0.158546
 -58  10  32        7.164147        0.107812
 -58  10  33       15.525076        0.175749
 -58  12  22        5.923681        0.173646
 -57   1  32       32.274758        0.079524
 -57   1  34       12.826964        0.057466
 -57   3  24       14.120623        0.051828
 -57   3  26       43.922090        0.071812
 -57   3  27       32.667109        0.070383
 -57   3  28        5.936329        0.034996
 -57   3  34       20.071248        0.094047
 -57   5   1        6.865202        0.089220
 -57   5   2       13.534105        0.079239
 -57   5   3        7.375839        0.072160
 -57   5  23       11.950481        0.052274
 -57   5  25        6.568029        0.089908
 -57   5  26        9.974768        0.063152
 -57   5  27        8.198902        0.098491
 -57   5  29       20.055747        0.101896
 -57   5  30       21.982630        0.103276
 -57   5  31        8.796420        0.068458
 -57   5  32       10.182338        0.177266
 -57   5  33       21.963629        0.111057
 -57   5  35       15.555835        0.109728
 -57   5  36        8.276171        0.136119
 -57   7   1       20.809877        0.112628
 -57   7   2       16.715980        0.086490
 -57   7   3       16.624049        0.087112
 -57   7   4        6.773035        0.162609
 -57   7   5       15.415771        0.108782
 -57   7   7       17.842505        0.108551
 -57   7   9       12.076672        0.093507
 -57   7  19       25.354152        0.134897
 -57   7  21       19.591937        0.104497
 -57   7  23        7.349150        0.184060
 -57   7  26       15.079324        0.096422
 -57   7  27       14.475462        0.084683
 -57   7  29       35.107407        0.154991
 -57   7  30       15.126533        0.114319
 -57   7  31       21.717274        0.133210
 -57   7  34        9.025519        0.258974
 -57   7  37       15.715502        0.135991
 -57   7  38       12.762406        0.110453
 -57   7  39        7.898861        0.089162
 -57   7  40       19.746316        0.171744
 -57   9   1       12.475736        0.129146
 -57   9   2        7.211796        0.118927
 -57   9   3       16.152244        0.112656
 -57   9   4       18.435889        0.120981
 -57   9   5       13.875050        0.143593
 -57   9   6       24.977490        0.189008
 -57   9   7        9.679566        0.127446
 -57   9   8       10.520694        0.098424
 -57   9  15       14.917439        0.126627
 -57   9  17       20.257443        0.152782
 -57   9  18        9.443463        0.240621
 -57   9  20       10.207987        0.229627
 -57   9  21       28.910655        0.125824
 -57   9  24        7.991058        0.104931
 -57   9  25       19.102408        0.101441
 -57   9  27        4.871345        0.158095
 -57   9  28        6.404139        0.141293
 -57   9  29        7.200833        0.089075
 -57   9  32        6.643945        0.109629
 -57   9  36       12.637682        0.141908
 -57   9  37       25.666827        0.235630
 -57   9  39        8.811583        0.154571
 -57   9  40       16.639081        0.199993
 -57   9  41       10.111973        0.134962
 -57  11   2        5.801293        0.097124
 -57  11   3        9.497631        0.166623
 -57  11   4        5.751261        0.148908
 -57  11   5       11.528270        0.127772
 -57  11   7       19.560496        0.230559
 -57  11   8       22.230340        0.222939
 -57  11  19        6.238990        0.136371
 -57  11  20        8.936498        0.107283
 -57  11  24        7.784664        0.100084
 -57  11  27        5.355931        0.158369
 -57  11  29        8.579161        0.112991
 -57  11  30        7.513255        0.108557
 -57  11  31        8.024774        0.084066
 -56   2  29       40.703317        0.096458
 -56   2  30       30.683302        0.097124
 -56   2  31       18.977355        0.081900
 -56   2  33        5.269820        0.095339
 -56   4   2        9.072541        0.078813
 -56   4   3        6.152723        0.119943
 -56   4   4       14.457801        0.073005
 -56   4   6       39.320351        0.092025
 -56   4  25       14.364226        0.056456
 -56   4  26       58.200859        0.066783
 -56   4  27       14.407220        0.077852
 -56   4  29       11.760272        0.071112
 -56   4  30       25.042005        0.098223
 -56   4  31        5.681725        0.065673
 -56   4  32        5.955670        0.060005
 -56   6   2       12.797187        0.062699
 -56   6   3       20.826570        0.084344
 -56   6   4       17.772648        0.104582
 -56   6   6       33.556519        0.127126
 -56   6  21        4.976143        0.077547
 -56   6  23       40.363102        0.110013
 -56   6  25        8.407675        0.098774
 -56   6  26       13.608453        0.303572
 -56   6  27       23.660959        0.104818
 -56   6  29       43.954067        0.130165
 -56   6  31        9.140897        0.251546
 -56   6  32       10.867612        0.076359
 -56   6  37        8.704252        0.286179
 -56   6  39        9.245702        0.101542
 -56   8   1       14.286427        0.086929
 -56   8   2       18.230524        0.105624
 -56   8   3        8.880935        0.118563
 -56   8   8        9.151175        0.299210
 -56   8  17       28.486207        0.135111
 -56   8  18        9.528956        0.137364
 -56   8  19        6.655224        0.181047
 -56   8  20        7.635902        0.044187
 -56   8  22       14.186613        0.060534
 -56   8  24       17.941823        0.083094
 -56   8  25       13.568272        0.064206
 -56   8  26        8.445709        0.161713
 -56   8  33       13.035145        0.106251
 -56   8  36       24.137398        0.191271
 -56   8  40       10.631369        0.148894
 -56  10   3        7.759897        0.106897
 -56  10   6       20.760853        0.126848
 -56  10   7        8.653265        0.061057
 -56  10   8        9.178616        0.110302
 -56  10  10        8.085048        0.072201
 -56  10  11       18.319580        0.159970
 -56  10  13       24.950611        0.191724
 -56  10  16       12.414588        0.113526
 -56  10  21       11.159659        0.077247
 -56  10  22        7.287112        0.120318
 -56  10  23       20.342148        0.118646
 -56  10  24        6.548435        0.150284
 -56  10  25        7.235745        0.081937
 -56  10  27        8.540316        0.101787
 -56  10  31       12.164333        0.091087
 -56  10  32        6.976819        0.132970
 -56  10  35       18.790609        0.150776
 -56  12   8       13.132745        0.195748
 -56  12  24        8.060583        0.122508
 -56  12  26       11.275504        0.123427
 -56  12  28        5.441599        0.142672
 -55   1  29       12.176329        0.072515
 -55   1  30       16.734874        0.062896
 -55   1  31       11.986284        0.048511
 -55   1  32       35.343741        0.070511
 -55   1  33       25.260780        0.090470
 -55   1  34       18.625520        0.068962
 -55   3   4       19.042820        0.072348
 -55   3  21        6.872336        0.039204
 -55   3  22       24.919912        0.074186
 -55   3  23       11.997625        0.035130
 -55   3  24        9.145381        0.029398
 -55   3  26        9.840884        0.034365
 -55   3  27       21.120843        0.052817
 -55   3  28       25.106593        0.060664
 -55   3  29        9.775070        0.043466
 -55   3  34        9.682355        0.209307
 -55   5   1       12.018819        0.067175
 -55   5   2       22.774284        0.071038
 -55   5   9       15.724153        0.066977
 -55   5  23       14.315341        0.058388
 -55   5  24       16.731139        0.069112
 -55   5  28       36.089334        0.114050
 -55   5  29       20.275897        0.085572
 -55   5  30       33.727289        0.113111
 -55   5  33       14.217876        0.076204
 -55   5  37       16.407315        0.092354
 -55   7   1       14.484958        0.064520
 -55   7   3       17.661965        0.073370
 -55   7   4       10.029556        0.056956
 -55   7   5       13.736375        0.063969
 -55   7   6        7.711679        0.161607
 -55   7   7       12.511275        0.054547
 -55   7  10        6.370322        0.210026
 -55   7  19       10.553293        0.059902
 -55   7  21       27.823030        0.089965
 -55   7  22        6.435837        0.064153
 -55   7  24       33.926980        0.094441
 -55   7  25       24.699798        0.075734
 -55   7  26        8.858386        0.097939
 -55   7  28        6.498077        0.057485
 -55   7  30       10.274580        0.075127
 -55   7  31       11.798813        0.098141
 -55   7  34        4.572308        0.127608
 -55   7  35       22.191282        0.143858
 -55   7  36        9.420191        0.090065
 -55   7  37       15.043238        0.102097
 -55   7  39       10.939378        0.088941
 -55   7  41        6.884911        0.110410
 -55   9   2       18.336984        0.108787
 -55   9   4        7.131900        0.064147
 -55   9   5        8.137321        0.181045
 -55   9   6       17.343414        0.096485
 -55   9   8       13.592903        0.072182
 -55   9  11        5.201442        0.138558
 -55   9  14        9.236937        0.085995
 -55   9  18       11.406402        0.158166
 -55   9  19        7.187907        0.064343
 -55   9  20        8.063374        0.054401
 -55   9  21       14.606026        0.065523
 -55   9  24        7.516449        0.073459
 -55   9  25        8.729261        0.105406
 -55   9  26        4.947828        0.092611
 -55   9  27        7.080678        0.147346
 -55   9  28       11.762610        0.106498
 -55   9  31       21.068175        0.161604
 -55   9  34        8.781401        0.078565
 -55   9  36       22.339405        0.200205
 -55   9  39       12.041927        0.139850
 -55   9  42        5.785240        0.170975
 -55  11   3       17.885078        0.204973
 -55  11   5        6.264902        0.096144
 -55  11   6       19.054370        0.139806
 -55  11   7        7.411478        0.137041
 -55  11  22        8.640775        0.115540
 -55  11  26       11.899874        0.122129
 -55  11  27        5.840548        0.170324
 -55  11  31        7.792817        0.159306
 -55  11  32        8.471305        0.081924
 -55  11  35        7.458552        0.116181
 -55  11  36        6.006746        0.172643
 -54   2  24       10.643778        0.121931
 -54   2  25       16.088692        0.050255
 -54   2  27       11.522890        0.042567
 -54   2  28        5.980635        0.184111
 -54   2  33       21.191744        0.081316
 -54   4   1       12.106816        0.033264
 -54   4   2        9.351417        0.034807
 -54   4   3       26.385242        0.070435
 -54   4   4        9.883168        0.091385
 -54   4   5       24.530471        0.083493
 -54   4   6       36.910839        0.095825
 -54   4   7       29.565977        0.079073
 -54   4  20       38.323361        0.082639
 -54   4  22       33.027564        0.081330
 -54   4  23       13.455817        0.065114
 -54   4  25       43.655240        0.090000
 -54   4  27       20.589463        0.072095
 -54   4  28       16.195956        0.058624
 -54   4  29       33.704599        0.099905
 -54   4  30       11.745340        0.089383
 -54   4  31       19.614331        0.085169
 -54   4  33       23.578422        0.069164
 -54   6   1       15.629971        0.086048
 -54   6   2       15.661290        0.068434
 -54   6   3       10.120178        0.059560
 -54   6   4        9.556882        0.047132
 -54   6   5        8.307166        0.095666
 -54   6   6        7.410870        0.037152
 -54   6   7        4.762562        0.090700
 -54   6   8       23.009520        0.092755
 -54   6  11       32.905167        0.111105
 -54   6  18       12.103057        0.346936
 -54   6  21       43.683750        0.099731
 -54   6  23       25.016115        0.094732
 -54   6  26        9.084933        0.056892
 -54   6  27       10.965765        0.060058
 -54   6  29       27.683244        0.115430
 -54   6  30        4.761407        0.105789
 -54   6  31       10.386385        0.065367
 -54   6  35       14.964692        0.081660
 -54   6  38        7.459155        0.234685
 -54   6  40       12.948513        0.109920
 -54   8   2        7.299658        0.059843
 -54   8   3       18.312073        0.085159
 -54   8   4       13.944425        0.066546
 -54   8   5       12.003291        0.061193
 -54   8   6       20.377291        0.090090
 -54   8   7        9.552120        0.055063
 -54   8  10       31.262917        0.098959
 -54   8  19       10.404759        0.215450
 -54   8  20       21.780197        0.077515
 -54   8  21        6.059373        0.069767
 -54   8  23        8.368512        0.056457
 -54   8  25       14.277675        0.086219
 -54   8  30       15.177714        0.099623
 -54   8  31        6.884403        0.079472
 -54   8  34        7.747774        0.103352
 -54   8  35        7.959774        0.096522
 -54   8  36       13.901583        0.100345
 -54   8  37        9.806172        0.107270
 -54   8  38       11.217620        0.101070
 -54   8  40       11.374489        0.103563
 -54   8  42       14.916266        0.172455
 -54  10   2        6.863090        0.108167
 -54  10   3        7.102957        0.113901
 -54  10   4       16.066611        0.137699
 -54  10   5       16.854940        0.104332
 -54  10   6        8.145735        0.080528
 -54  10   8       27.193326        0.140061
 -54  10   9       17.800871        0.141961
 -54  10  14       14.654590        0.084256
 -54  10  16       16.269050        0.142302
 -54  10  17       10.729212        0.193435
 -54  10  19       17.896871        0.120990
 -54  10  21        6.956436        0.107672
 -54  10  23       15.256638        0.087254
 -54  10  24        7.964044        0.120125
 -54  10  26        7.509860        0.240201
 -54  10  27       13.311499        0.107300
 -54  10  28        9.975971        0.109305
 -54  10  32       14.444999        0.112410
 -54  10  34        9.534359        0.068298
 -54  10  35       19.261879        0.134584
 -54  10  36       12.143476        0.103276
 -54  10  39       11.250422        0.141208
 -54  12   2       11.049118        0.131466
 -54  12   3        7.844234        0.091697
 -54  12   4       11.462068        0.126147
 -54  12   5        9.757971        0.118223
 -54  12   6        9.413395        0.146597
 -54  12   8        6.830081        0.156587
 -54  12  13        9.080529        0.134674
 -54  12  22        9.868283        0.113732
 -54  12  24       11.689867        0.139754
 -54  12  26        7.917070        0.117035
 -54  12  30        8.656096        0.120208
 -54  12  31        8.302590        0.240508
 -54  12  33       10.357751        0.179093
 -53   1  31        6.468848        0.036243
 -53   3   1       19.780647        0.064734
 -53   3   2       22.651865        0.078023
 -53   3   3        9.102857        0.142696
 -53   3   6       18.610830        0.057989
 -53   3  21       46.528056        0.079050
 -53   3  22       50.763964        0.063808
 -53   3  24       32.406944        0.042250
 -53   3  25       47.459140        0.042294
 -53   3  27       27.160652        0.043607
 -53   3  28       14.744490        0.029120
 -53   3  29       15.487673        0.033558
 -53   3  32       36.624855        0.101367
 -53   5   2       33.109515        0.079856
 -53   5   3       45.818010        0.071735
 -53   5   6       24.045831        0.078310
 -53   5   7       23.374110        0.071975
 -53   5   9       21.595439        0.072911
 -53   5  10       13.959764        0.080573
 -53   5  11       11.063544        0.038036
 -53   5  22       34.889397        0.084198
 -53   5  23       11.271690        0.055045
 -53   5  24       16.351544        0.056563
 -53   5  26       21.238809        0.086349
 -53   5  27       28.353571        0.086919
 -53   5  28       14.013850        0.089597
 -53   5  29       12.663293        0.057441
 -53   5  30       32.366186        0.105917
 -53   5  31       37.765593        0.118751
 -53   5  32       18.680070        0.074513
 -53   5  33       18.787975        0.084085
 -53   5  35       16.745298        0.080817
 -53   5  36       12.542926        0.061743
 -53   5  38       19.058384        0.115851
 -53   5  39       15.334699        0.099177
 -53   7   2       22.916130        0.081835
 -53   7   3       15.726729        0.057980
 -53   7   6       20.160407        0.067004
 -53   7   8       13.286497        0.042355
 -53   7   9        8.149601        0.036497
 -53   7  10       17.632612        0.083417
 -53   7  12       17.817295        0.103498
 -53   7  17        4.390786        0.090446
 -53   7  18       12.973473        0.051294
 -53   7  19       14.414680        0.059042
 -53   7  20        5.989407        0.079737
 -53   7  21       18.656795        0.061431
 -53   7  22       11.250600        0.041251
 -53   7  23        9.732934        0.052609
 -53   7  24        4.491548        0.129450
 -53   7  26       35.195312        0.092196
 -53   7  28       13.998643        0.057681
 -53   7  29       10.076755        0.040081
 -53   7  30        7.701039        0.042758
 -53   7  34       14.683017        0.092804
 -53   7  38        9.204836        0.158836
 -53   7  39       20.427824        0.144869
 -53   7  40       10.642462        0.094362
 -53   7  41       18.178036        0.159341
 -53   9   2       11.538847        0.069722
 -53   9   3        7.901456        0.247317
 -53   9   4        6.820924        0.092493
 -53   9   5       10.655750        0.075935
 -53   9   6       12.005041        0.067458
 -53   9   7        7.493731        0.086077
 -53   9   8       11.206114        0.098428
 -53   9   9        6.120784        0.053110
 -53   9  11        8.590052        0.047232
 -53   9  12        9.700928        0.051979
 -53   9  16        9.607653        0.077558
 -53   9  18        9.393242        0.176871
 -53   9  19       15.704044        0.090160
 -53   9  22       11.723992        0.065922
 -53   9  24       12.738406        0.065973
 -53   9  26       12.367821        0.073313
 -53   9  27       14.283137        0.072378
 -53   9  28       15.975825        0.103183
 -53   9  31       14.464405        0.129823
 -53   9  32        6.120866        0.072210
 -53   9  33       14.637486        0.089813
 -53   9  34        8.019476        0.074096
 -53   9  35        4.656930        0.099125
 -53   9  36       11.069553        0.078713
 -53   9  37        6.825467        0.077528
 -53  11   1       13.603713        0.162097
 -53  11   2       15.502516        0.158422
 -53  11   4       11.095224        0.127273
 -53  11   5       27.778697        0.169877
 -53  11   7       16.007061        0.111636
 -53  11   8       17.920073        0.117801
 -53  11   9        8.311618        0.113314
 -53  11  10       10.480649        0.122102
 -53  11  11        6.329218        0.110095
 -53  11  15        6.554006        0.119573
 -53  11  16        8.195243        0.173671
 -53  11  25        5.856023        0.152245
 -53  11  26        9.159858        0.096148
 -53  11  28        6.536054        0.095718
 -53  11  31        5.790596        0.094841
 -53  11  32       11.706793        0.135195
 -53  13   8        9.189886        0.186688
 -53  13   9       21.741895        0.321397
 -53  13  11       24.482851        0.475166
 -53  13  23       16.442141        0.210602
 -53  13  24        8.356016        0.212719
 -53  13  25       16.448161        0.223374
 -52   2  20       12.736601        0.147583
 -52   2  22       10.946689        0.034383
 -52   2  24       10.292181        0.059425
 -52   2  25        5.418948        0.172867
 -52   2  26       21.753850        0.044138
 -52   2  28        7.830581        0.113890
 -52   2  31       17.450817        0.055702
 -52   2  33        7.751129        0.041708
 -52   4   1       14.893656        0.033024
 -52   4   2        6.156622        0.115426
 -52   4   3       14.394582        0.030589
 -52   4   4       11.377126        0.033936
 -52   4   5        6.659354        0.031627
 -52   4   6       36.670969        0.061025
 -52   4   7       14.015491        0.035094
 -52   4   8        6.954639        0.200608
 -52   4   9       29.052435        0.069446
 -52   4  19       16.144473        0.268389
 -52   4  21       48.318216        0.064953
 -52   4  22       22.152472        0.061449
 -52   4  23       22.132668        0.041767
 -52   4  24       27.603061        0.051084
 -52   4  25       13.857705        0.037252
 -52   4  26       19.025825        0.044797
 -52   4  27       14.134568        0.036627
 -52   4  28        8.764531        0.042620
 -52   4  30       37.459979        0.090435
 -52   4  31       10.989631        0.033720
 -52   4  32       35.480981        0.074027
 -52   4  34        7.147097        0.032843
 -52   4  35       10.109946        0.115991
 -52   4  36        8.296385        0.037118
 -52   4  37        9.871373        0.061788
 -52   6   1       12.934759        0.043845
 -52   6   3       38.615800        0.079948
 -52   6   4        9.287142        0.051548
 -52   6   5       26.110170        0.070486
 -52   6   6       19.747734        0.058227
 -52   6   7       21.892898        0.081188
 -52   6   8       15.402175        0.063639
 -52   6   9       39.670392        0.094532
 -52   6  10       16.846899        0.063884
 -52   6  11       31.151164        0.092663
 -52   6  13       17.409250        0.068248
 -52   6  17      106.131993        0.007704
 -52   6  18       31.462819        0.091996
 -52   6  19       23.747000        0.078944
 -52   6  20       16.972448        0.063426
 -52   6  23        7.802628        0.033992
 -52   6  24       18.801808        0.052671
 -52   6  25        7.692984        0.202045
 -52   6  26       18.897143        0.072479
 -52   6  28       14.884724        0.067751
 -52   6  29       16.346406        0.070563
 -52   6  30       18.624822        0.095647
 -52   6  31       28.497631        0.117221
 -52   6  32       27.284245        0.116727
 -52   6  35       33.308107        0.144824
 -52   6  36        7.194720        0.129660
 -52   6  40       11.173853        0.080769
 -52   8   1       29.031896        0.107965
 -52   8   2        6.352322        0.051467
 -52   8   4        8.555641        0.048239
 -52   8   7       27.759485        0.090548
 -52   8   8       24.673508        0.088694
 -52   8   9       17.631307        0.087023
 -52   8  10       13.542378        0.050866
 -52   8  11       21.675539        0.104233
 -52   8  13       34.548806        0.090802
 -52   8  18       12.337139        0.070258
 -52   8  19        8.492938        0.050474
 -52   8  21       13.284389        0.071944
 -52   8  22       15.536409        0.082635
 -52   8  23        5.511806        0.070606
 -52   8  24       14.053363        0.056392
 -52   8  25       22.089749        0.084984
 -52   8  26        6.656275        0.043842
 -52   8  27        7.020826        0.057397
 -52   8  28       11.230049        0.102776
 -52   8  32       19.801995        0.115814
 -52   8  34        7.790186        0.053988
 -52   8  36       10.793656        0.065012
 -52   8  37        9.632964        0.066776
 -52   8  40       12.853754        0.132762
 -52   8  41        9.801735        0.102465
 -52   8  42        8.230857        0.098903
 -52   8  43       19.531027        0.188554
 -52  10   1       11.878720        0.136503
 -52  10   2        5.231061        0.135829
 -52  10   3       12.737425        0.131698
 -52  10   4       19.310541        0.107498
 -52  10   5       19.195598        0.102705
 -52  10   6        5.480693        0.077941
 -52  10   8        5.330385        0.078123
 -52  10   9        9.393775        0.095511
 -52  10  11       11.110581        0.041628
 -52  10  12       11.782148        0.066136
 -52  10  13       14.745610        0.078460
 -52  10  15        6.618837        0.078237
 -52  10  18       17.966190        0.103937
 -52  10  19       14.125792        0.098960
 -52  10  20       14.684448        0.100634
 -52  10  23       14.063997        0.124073
 -52  10  26        7.378143        0.070270
 -52  10  28       14.713531        0.114241
 -52  10  29       19.445514        0.149970
 -52  10  31        8.977416        0.073674
 -52  10  33        6.110155        0.079514
 -52  10  34       11.429654        0.084282
 -52  10  39        5.165269        0.094958
 -52  10  40        8.921491        0.118039
 -52  10  41        8.538033        0.163205
 -52  12   6       10.089252        0.080430
 -52  12   7        9.260022        0.082633
 -52  12   8        6.104097        0.139961
 -52  12   9       11.705554        0.129772
 -52  12  12        7.834858        0.097023
 -52  12  14       12.214336        0.141111
 -52  12  15       11.031002        0.129725
 -52  12  16       17.996472        0.171075
 -52  12  17        6.787341        0.140573
 -52  12  28        5.689640        0.165589
 -52  12  29       11.217397        0.152000
 -52  12  35        7.159818        0.137106
 -52  12  36        7.932969        0.192438
 -51   1  30       20.442089        0.058929
 -51   1  31       16.843693        0.054111
 -51   1  32       14.763976        0.035075
 -51   1  33        8.942762        0.037128
 -51   3   1       18.492836        0.037450
 -51   3   2       40.113838        0.046648
 -51   3   3       42.706440        0.074757
 -51   3   5       14.618003        0.044430
 -51   3   6       34.187132        0.069963
 -51   3   7       17.083062        0.045577
 -51   3   8       25.497588        0.055859
 -51   3   9       28.767899        0.062914
 -51   3  18       17.592726        0.047829
 -51   3  22        9.387811        0.032832
 -51   3  24       17.409423        0.026090
 -51   3  25       15.280347        0.036827
 -51   3  26       57.973701        0.028686
 -51   3  27        4.217819        0.116184
 -51   3  28       12.602420        0.022016
 -51   3  29       11.703077        0.079565
 -51   3  30       45.240911        0.057965
 -51   3  31        6.654021        0.025959
 -51   3  32       12.542607        0.054124
 -51   3  34       33.311560        0.094900
 -51   5   1       22.401562        0.060579
 -51   5   2       30.820399        0.067637
 -51   5   3        8.756997        0.155624
 -51   5   5       48.336011        0.057180
 -51   5   6        7.332053        0.076031
 -51   5   7       55.768808        0.045925
 -51   5   8       16.133134        0.303598
 -51   5   9       30.392252        0.077338
 -51   5  10        9.336541        0.034787
 -51   5  11       32.205434        0.078808
 -51   5  12       22.134001        0.063179
 -51   5  18       36.766561        0.077608
 -51   5  19       21.510346        0.081166
 -51   5  22       29.481452        0.071056
 -51   5  23       18.616847        0.068545
 -51   5  24        5.464156        0.166040
 -51   5  27       11.842508        0.040362
 -51   5  28       28.873431        0.082429
 -51   5  29       21.208842        0.065873
 -51   5  30       22.682857        0.080535
 -51   5  31       16.766574        0.065871
 -51   5  34       26.434277        0.096362
 -51   5  35       17.334359        0.083286
 -51   5  36        9.247054        0.061431
 -51   5  37        4.148012        0.135946
 -51   5  38        6.133759        0.061937
 -51   5  40       17.252130        0.099447
 -51   7   1       18.363279        0.064389
 -51   7   2       20.203836        0.066510
 -51   7   4       10.642462        0.041751
 -51   7   5       36.265686        0.083403
 -51   7   6       10.984762        0.138352
 -51   7   7       27.582839        0.069934
 -51   7   8        6.164090        0.046628
 -51   7   9       13.879121        0.043893
 -51   7  10       28.307879        0.066027
 -51   7  11       20.880086        0.056397
 -51   7  12        9.638620        0.055518
 -51   7  13       25.356321        0.088326
 -51   7  20       26.511941        0.092497
 -51   7  22       46.395043        0.096992
 -51   7  23       46.780445        0.070639
 -51   7  27       18.416406        0.060102
 -51   7  28       18.909971        0.065028
 -51   7  29       21.657955        0.070052
 -51   7  30       19.622232        0.066897
 -51   7  33        7.793651        0.066885
 -51   7  35       21.825536        0.090198
 -51   7  36       17.179959        0.104647
 -51   7  37       24.967839        0.141344
 -51   7  38       10.802546        0.210694
 -51   7  39        8.846751        0.083096
 -51   7  40       12.090699        0.104227
 -51   7  41       15.631635        0.124528
 -51   9   1       10.939973        0.067514
 -51   9   3       11.773530        0.068183
 -51   9   5        5.947436        0.097305
 -51   9   6        9.399308        0.067406
 -51   9   7        7.253482        0.189034
 -51   9   9       21.870414        0.084934
 -51   9  10       12.029381        0.057336
 -51   9  11        7.755708        0.043688
 -51   9  12       13.054118        0.051557
 -51   9  13       11.042871        0.045225
 -51   9  14       13.976981        0.063309
 -51   9  16       11.650193        0.055508
 -51   9  17       14.591573        0.098904
 -51   9  20        9.151066        0.153369
 -51   9  22        7.458820        0.079286
 -51   9  23       20.393626        0.111460
 -51   9  24        8.730578        0.059892
 -51   9  26       26.742943        0.101634
 -51   9  27       14.570518        0.096340
 -51   9  28        7.487055        0.083653
 -51   9  29       10.766708        0.087652
 -51   9  31        7.954747        0.251766
 -51   9  32        7.005641        0.064694
 -51   9  34       10.191663        0.057933
 -51   9  35       11.860944        0.076051
 -51   9  36        6.935128        0.065382
 -51   9  39       19.081090        0.122704
 -51   9  41        7.336416        0.080466
 -51   9  42        7.120323        0.111187
 -51   9  43       11.216550        0.123274
 -51   9  44       11.902395        0.131873
 -51  11   3        9.438167        0.091275
 -51  11   4       14.193625        0.131537
 -51  11   5        9.877905        0.108843
 -51  11   6        9.247162        0.076839
 -51  11   7        9.251703        0.109200
 -51  11   9       11.419632        0.071067
 -51  11  14       14.082720        0.132333
 -51  11  18       17.820578        0.135287
 -51  11  28       10.012792        0.078545
 -51  11  29       10.339971        0.089135
 -51  11  31        9.375500        0.108335
 -51  11  32        6.045411        0.106876
 -51  11  33        9.559446        0.107888
 -51  11  36        6.770303        0.104439
 -51  11  37       11.380817        0.167763
 -51  11  40       11.055315        0.166658
 -51  13   5        6.674054        0.178337
 -51  13  10        5.635779        0.169842
 -51  13  19       10.273607        0.184877
 -51  13  26       18.668958        0.249729
 -51  13  29        6.585666        0.137206
 -50   2   6       14.708025        0.038830
 -50   2   7       30.434339        0.058961
 -50   2  18       26.487733        0.052660
 -50   2  20       37.364020        0.060182
 -50   2  21       50.503267        0.048376
 -50   2  22        5.916502        0.050122
 -50   2  23       45.110198        0.055823
 -50   2  24       59.090270        0.028844
 -50   2  26        5.377360        0.029135
 -50   2  28       47.087790        0.046049
 -50   2  30        9.032442        0.043601
 -50   4   2       10.477070        0.020317
 -50   4   3        9.122938        0.019739
 -50   4   6       26.766247        0.048632
 -50   4   8       17.257288        0.048387
 -50   4   9       36.491643        0.050585
 -50   4  10       20.625494        0.037806
 -50   4  11       18.722927        0.036627
 -50   4  12        9.156965        0.022728
 -50   4  16       30.199222        0.063906
 -50   4  17       61.208333        0.035451
 -50   4  20       20.221498        0.046874
 -50   4  21        7.615445        0.088075
 -50   4  22        4.641875        0.092781
 -50   4  24        8.180465        0.043660
 -50   4  25        6.754110        0.022738
 -50   4  26       10.255438        0.024805
 -50   4  28       21.039392        0.045408
 -50   4  29        7.557380        0.141001
 -50   4  30       25.429235        0.051718
 -50   4  31       27.715393        0.057241
 -50   4  33       42.914916        0.069721
 -50   4  36       13.697664        0.040604
 -50   4  37       17.491169        0.060938
 -50   4  38       11.158091        0.099096
 -50   6   1       30.458431        0.073941
 -50   6   3       14.777551        0.042005
 -50   6   4        7.128955        0.032294
 -50   6   5       25.594355        0.059436
 -50   6   7       20.362515        0.046443
 -50   6   8       43.275628        0.062043
 -50   6   9       19.317091        0.047898
 -50   6  10       17.429056        0.041278
 -50   6  12       29.082606        0.086704
 -50   6  13       67.761420        0.031108
 -50   6  20        8.554882        0.032969
 -50   6  21       12.269637        0.032728
 -50   6  22       24.155538        0.048900
 -50   6  23       11.806862        0.029871
 -50   6  24       12.665110        0.031623
 -50   6  25        6.527480        0.081242
 -50   6  26        9.991697        0.031586
 -50   6  27       31.059990        0.067564
 -50   6  28       18.056578        0.068341
 -50   6  29       39.125695        0.076036
 -50   6  30       11.151009        0.039847
 -50   6  35       31.818077        0.125354
 -50   6  37       32.523222        0.136473
 -50   6  38       11.348877        0.081818
 -50   6  40        9.098516        0.081952
 -50   6  41        5.091365        0.127340
 -50   6  42       11.129645        0.083400
 -50   8   1       29.026057        0.095421
 -50   8   2        9.396914        0.047681
 -50   8   3       18.253602        0.068018
 -50   8   5       17.733302        0.063401
 -50   8   6       29.728084        0.083795
 -50   8   7        9.380885        0.038394
 -50   8   8        6.632496        0.058037
 -50   8   9       24.283348        0.111289
 -50   8  10       44.313880        0.078768
 -50   8  11       25.775065        0.102311
 -50   8  12       40.565626        0.109936
 -50   8  13       10.703224        0.048733
 -50   8  18       26.897621        0.102245
 -50   8  19       22.002886        0.088789
 -50   8  20       33.149811        0.105301
 -50   8  26       33.902950        0.090552
 -50   8  27       20.905334        0.098259
 -50   8  29        5.529919        0.078061
 -50   8  30       12.046784        0.087813
 -50   8  31       21.985154        0.110015
 -50   8  33       17.370751        0.076263
 -50   8  34       18.156844        0.085203
 -50   8  35       17.133359        0.083118
 -50   8  37       24.895582        0.108405
 -50   8  38       11.423703        0.090941
 -50   8  40       10.512516        0.061542
 -50   8  43        8.891119        0.097384
 -50  10   1       25.225503        0.173023
 -50  10   5       11.537591        0.070485
 -50  10   6        7.672614        0.057616
 -50  10   7       13.326853        0.067055
 -50  10   9        6.996928        0.057114
 -50  10  13        8.232922        0.053505
 -50  10  15       42.066852        0.114048
 -50  10  16       13.729385        0.068683
 -50  10  19        6.998428        0.125603
 -50  10  21       12.537185        0.091564
 -50  10  23       21.003714        0.121619
 -50  10  30       12.347753        0.072541
 -50  10  31       15.964711        0.095911
 -50  10  34       15.827918        0.096560
 -50  10  35        7.078347        0.093240
 -50  10  38        5.036368        0.126788
 -50  10  40       18.639018        0.208058
 -50  10  41        9.124473        0.158070
 -50  10  42        6.643493        0.109265
 -50  10  43        6.574496        0.116081
 -50  12   3        8.805453        0.093097
 -50  12   5       11.821548        0.084575
 -50  12   6       15.279823        0.110338
 -50  12   7       10.242509        0.071970
 -50  12  10       14.977817        0.164401
 -50  12  11        6.106144        0.133902
 -50  12  12        8.803238        0.128825
 -50  12  13       11.258774        0.104813
 -50  12  21       11.725101        0.144113
 -50  12  27       11.988578        0.133944
 -50  12  28       11.530351        0.144504
 -50  12  32        7.066470        0.194976
 -50  12  35        7.254860        0.128297
 -50  12  36       11.205088        0.156519
 -50  14  12        6.851715        0.149149
 -50  14  14        6.768973        0.119562
 -49   1  29       38.224076        0.066395
 -49   1  30       16.524134        0.039981
 -49   1  31       27.359934        0.063205
 -49   1  32       35.171437        0.072752
 -49   1  33       34.643903        0.077388
 -49   3   1       19.720827        0.030907
 -49   3   2       13.998714        0.023310
 -49   3   3       10.186952        0.018094
 -49   3   4        5.169526        0.026690
 -49   3   5       29.669007        0.045715
 -49   3   6       39.306997        0.044216
 -49   3   8       38.152457        0.054791
 -49   3  18       30.253248        0.054381
 -49   3  21       42.772187        0.057253
 -49   3  23        4.759727        0.065090
 -49   3  24       17.010409        0.024139
 -49   3  25       36.486025        0.063136
 -49   3  26       15.791453        0.040939
 -49   3  28       27.088300        0.038126
 -49   3  29       23.935726        0.037078
 -49   3  30        7.575949        0.037171
 -49   3  31       26.033747        0.050739
 -49   3  32       32.606134        0.060671
 -49   3  33       15.361999        0.050812
 -49   3  34       27.704566        0.079885
 -49   3  35       11.029189        0.041749
 -49   5   1        6.044915        0.038906
 -49   5   2       24.625495        0.050264
 -49   5   3       45.527904        0.057705
 -49   5   4        7.596578        0.022773
 -49   5   5       27.331063        0.053396
 -49   5   6        9.858905        0.202102
 -49   5   8       19.568137        0.040217
 -49   5   9       40.723458        0.051096
 -49   5  11        3.592910        0.076825
 -49   5  12       39.750597        0.069179
 -49   5  13       25.814434        0.060711
 -49   5  18       12.006248        0.117059
 -49   5  19        6.470935        0.148965
 -49   5  20        6.466838        0.024362
 -49   5  22       13.219947        0.028147
 -49   5  23        8.001750        0.030523
 -49   5  24        9.306073        0.025280
 -49   5  25        8.994165        0.175324
 -49   5  26       20.205371        0.059241
 -49   5  28       14.574773        0.045836
 -49   5  30       16.370217        0.058193
 -49   5  32       23.405405        0.084990
 -49   5  34       13.033150        0.054591
 -49   5  36       20.938577        0.085697
 -49   5  37       11.963152        0.050624
 -49   5  38       10.956596        0.048300
 -49   5  39       31.059894        0.094804
 -49   5  40       30.539319        0.102692
 -49   5  42       14.182595        0.090398
 -49   7   1        9.293223        0.063079
 -49   7   2       27.790466        0.071444
 -49   7   3       29.853794        0.073675
 -49   7   5        9.206411        0.061776
 -49   7   6       12.618558        0.037142
 -49   7   7       12.510436        0.038450
 -49   7   8       21.943632        0.053828
 -49   7   9       12.782957        0.050289
 -49   7  10       21.787244        0.055991
 -49   7  11       10.703598        0.033381
 -49   7  12       14.232709        0.049284
 -49   7  20       26.373680        0.078316
 -49   7  22       32.058384        0.093311
 -49   7  23        6.620498        0.079856
 -49   7  24       15.705859        0.057967
 -49   7  25       12.436358        0.040740
 -49   7  26        7.198750        0.039888
 -49   7  27       14.563344        0.043520
 -49   7  29       13.595845        0.041718
 -49   7  30        7.407901        0.106157
 -49   7  33        9.547094        0.044019
 -49   7  34       16.460772        0.067591
 -49   7  36        9.816771        0.048627
 -49   7  37       14.793039        0.067839
 -49   7  39        7.045495        0.055714
 -49   7  40       11.260018        0.087935
 -49   7  41       23.376997        0.157630
 -49   7  43       15.979174        0.139922
 -49   9   1        7.685115        0.062991
 -49   9   2       18.587119        0.079893
 -49   9   4       10.880257        0.093828
 -49   9   5       15.532321        0.065614
 -49   9   6        9.657795        0.064889
 -49   9   7       12.303170        0.052682
 -49   9   9        6.580046        0.089506
 -49   9  10       10.491902        0.045874
 -49   9  13       18.915470        0.063714
 -49   9  14       21.418030        0.070196
 -49   9  17        5.987988        0.051247
 -49   9  19       24.433338        0.083485
 -49   9  20       15.097152        0.086792
 -49   9  21       11.075830        0.124023
 -49   9  22       33.068716        0.132871
 -49   9  23       35.753881        0.131211
 -49   9  25       20.586695        0.092089
 -49   9  26       15.118664        0.083211
 -49   9  28       30.464176        0.147735
 -49   9  29       10.640677        0.080815
 -49   9  30       15.040578        0.089704
 -49   9  31       27.548158        0.139254
 -49   9  33       21.364667        0.102358
 -49   9  34       15.283750        0.081441
 -49   9  37        8.074280        0.059460
 -49   9  40       17.417520        0.159921
 -49   9  41       18.000750        0.124911
 -49   9  42        7.465588        0.169816
 -49   9  44        6.040281        0.086687
 -49   9  45       15.376703        0.185443
 -49  11   2       11.795338        0.100590
 -49  11   6       27.256485        0.178678
 -49  11   7        7.959020        0.075120
 -49  11   8       18.752333        0.103647
 -49  11  10        5.109403        0.117407
 -49  11  11       10.736620        0.075206
 -49  11  15        4.958931        0.155638
 -49  11  18       11.304247        0.101631
 -49  11  20        5.539765        0.122256
 -49  11  21       12.578553        0.097714
 -49  11  28        6.489453        0.093258
 -49  11  30        7.256652        0.131116
 -49  11  31       11.539194        0.104972
 -49  11  36       11.960226        0.150356
 -49  11  37       21.899429        0.229554
 -49  11  38        9.937052        0.125391
 -49  13   2        8.688498        0.101494
 -49  13   7       14.356706        0.284714
 -49  13   8        6.912236        0.138296
 -49  13   9        6.143289        0.206519
 -49  13  12        9.588222        0.131662
 -49  13  13       13.236049        0.151509
 -49  13  15        7.412962        0.247335
 -49  13  17       12.667636        0.145372
 -49  13  18       14.425117        0.188267
 -49  13  19       15.332906        0.209618
 -49  13  20       11.560753        0.124379
 -49  13  21       14.261066        0.179316
 -49  13  22       11.701667        0.125356
 -49  13  27        9.816517        0.117599
 -49  13  30       12.487354        0.189727
 -49  13  31        5.815411        0.130925
 -49  13  32       13.810358        0.255545
 -48   2   1       22.400312        0.037238
 -48   2   2        8.787548        0.020112
 -48   2   3        9.162369        0.025629
 -48   2   4       20.252309        0.048652
 -48   2   5       15.757411        0.036171
 -48   2   6       36.715256        0.055686
 -48   2   7       10.428087        0.258195
 -48   2   8        8.127300        0.044496
 -48   2  17       12.250551        0.089470
 -48   2  20       67.237936        0.018454
 -48   2  21       76.481959        0.006434
 -48   2  24       39.954975        0.040153
 -48   2  25       28.075220        0.038720
 -48   2  26       20.078571        0.026032
 -48   2  28        4.871961        0.080953
 -48   2  29       20.270224        0.037452
 -48   2  30        5.042420        0.032814
 -48   2  31       16.115241        0.046077
 -48   2  33       28.403679        0.067338
 -48   4   2       22.726746        0.032788
 -48   4   3       11.630133        0.034030
 -48   4   4       27.996160        0.036332
 -48   4   5       27.879455        0.034342
 -48   4   6       24.693663        0.033272
 -48   4   7        7.806856        0.025246
 -48   4   8       13.170497        0.038736
 -48   4   9       20.444510        0.035137
 -48   4  10       21.880014        0.046764
 -48   4  11       25.954248        0.036138
 -48   4  12       44.999222        0.040622
 -48   4  13       20.738009        0.115674
 -48   4  14       19.422770        0.029965
 -48   4  15       33.282428        0.055839
 -48   4  16       51.700870        0.034103
 -48   4  17       65.653637        0.023782
 -48   4  20       51.756449        0.047241
 -48   4  21       13.071496        0.032143
 -48   4  22        9.874816        0.025700
 -48   4  25       11.447751        0.020557
 -48   4  26        6.942406        0.129184
 -48   4  27       27.607372        0.048747
 -48   4  28        7.443857        0.023162
 -48   4  29       18.136317        0.050142
 -48   4  30       15.463829        0.036738
 -48   4  31       31.942292        0.056991
 -48   4  32       37.653287        0.062848
 -48   4  33        7.501733        0.030345
 -48   4  34       27.809027        0.061949
 -48   4  35       19.048491        0.051064
 -48   4  37        3.896922        0.075897
 -48   4  38       16.331167        0.051940
 -48   6   1       10.868901        0.033804
 -48   6   2        4.923921        0.049801
 -48   6   4        8.693158        0.027249
 -48   6   5       16.542974        0.037491
 -48   6   7       31.476865        0.057370
 -48   6   8       15.318943        0.035644
 -48   6   9        5.635779        0.030577
 -48   6  10       13.277274        0.029691
 -48   6  11        8.518861        0.074322
 -48   6  12       17.002323        0.048354
 -48   6  13       56.004732        0.053861
 -48   6  15       41.813754        0.073762
 -48   6  21       23.434526        0.061768
 -48   6  23       41.520116        0.076649
 -48   6  24        6.966419        0.039844
 -48   6  25       15.292940        0.039631
 -48   6  26       12.792810        0.046326
 -48   6  28        7.668637        0.153625
 -48   6  29       28.565031        0.062399
 -48   6  30       16.070968        0.046039
 -48   6  31       23.187540        0.083172
 -48   6  32       15.194769        0.070223
 -48   6  35       21.624916        0.064857
 -48   6  36       13.734009        0.077827
 -48   6  37       22.266500        0.106755
 -48   6  38        8.342961        0.057335
 -48   6  40       12.588844        0.087340
 -48   6  41       12.437805        0.105784
 -48   8   1        9.639554        0.042675
 -48   8   2        9.583788        0.047046
 -48   8   4        9.255485        0.042134
 -48   8   5       27.564107        0.074879
 -48   8   6        8.488286        0.053835
 -48   8   7       21.648002        0.061873
 -48   8   8       12.225833        0.037138
 -48   8   9       22.935976        0.061796
 -48   8  11       21.516784        0.055809
 -48   8  12       20.709418        0.077611
 -48   8  14       33.915925        0.070822
 -48   8  15        6.834910        0.123116
 -48   8  16       22.765105        0.077922
 -48   8  17       21.292229        0.069594
 -48   8  18       37.951153        0.074224
 -48   8  20       44.906681        0.096896
 -48   8  21       44.519209        0.094893
 -48   8  22        9.978878        0.059534
 -48   8  25       11.152264        0.055051
 -48   8  28       17.721823        0.059649
 -48   8  30        8.246454        0.067033
 -48   8  31        8.946564        0.298705
 -48   8  32       55.968563        0.101339
 -48   8  33       15.454740        0.064939
 -48   8  34       17.245347        0.072929
 -48   8  35        4.334397        0.102198
 -48   8  37        4.141497        0.128675
 -48   8  39        5.465254        0.079254
 -48   8  40       22.890872        0.114702
 -48   8  42       10.011294        0.076031
 -48   8  43        7.777853        0.078280
 -48  10   1        5.052821        0.155182
 -48  10   2        7.205415        0.091787
 -48  10   3       24.784229        0.151159
 -48  10   4        9.472381        0.076434
 -48  10   5       15.881593        0.112127
 -48  10   6       12.316209        0.063410
 -48  10   9       21.863874        0.086664
 -48  10  11       10.024320        0.051072
 -48  10  12       13.845685        0.042457
 -48  10  13        7.995936        0.085404
 -48  10  14        6.979327        0.062215
 -48  10  15        6.088596        0.133957
 -48  10  16       10.752814        0.058228
 -48  10  17       12.782019        0.052963
 -48  10  18       21.396962        0.081345
 -48  10  19        8.032310        0.091846
 -48  10  21        8.158370        0.214672
 -48  10  30       12.782058        0.067327
 -48  10  33        8.171781        0.064209
 -48  10  34        7.015839        0.230621
 -48  10  35       18.054141        0.111291
 -48  10  36       15.436871        0.089318
 -48  10  37        8.550848        0.064577
 -48  10  39       12.935958        0.138897
 -48  10  40        7.490527        0.120634
 -48  10  43       15.217457        0.199443
 -48  12   1       13.153935        0.101675
 -48  12   4       15.030236        0.094849
 -48  12   5        7.280247        0.080308
 -48  12   8        9.544475        0.107357
 -48  12   9       22.785763        0.127648
 -48  12  11        7.177883        0.125199
 -48  12  12       25.121445        0.186739
 -48  12  13       12.154464        0.106231
 -48  12  20       13.249717        0.133684
 -48  12  22       18.810928        0.157448
 -48  12  23       12.422963        0.135702
 -48  12  24       15.429388        0.137715
 -48  12  29        6.491841        0.119474
 -48  12  30        9.163515        0.137002
 -48  14   6        6.507918        0.202657
 -48  14   7       15.849196        0.233575
 -48  14   9       22.225098        0.278727
 -48  14  10        7.253413        0.155398
 -48  14  12       14.022839        0.197648
 -48  14  13       13.180212        0.160290
 -48  14  16       12.705865        0.198005
 -48  14  19       14.097624        0.194365
 -48  14  20       13.692808        0.217810
 -48  14  21       13.032690        0.200337
 -48  14  28        8.278406        0.140070
 -47   1   5       15.026144        0.029256
 -47   1  21       36.012776        0.047039
 -47   1  24       26.019089        0.044742
 -47   1  28       37.208332        0.057424
 -47   1  30       24.505958        0.053706
 -47   1  31       45.255276        0.061117
 -47   1  32       18.156128        0.049227
 -47   3   1       12.915417        0.020766
 -47   3   2        6.667908        0.018967
 -47   3   3       42.286286        0.034399
 -47   3   4       14.721617        0.021115
 -47   3   5       17.244767        0.021246
 -47   3   6        8.276291        0.016800
 -47   3   7       24.583938        0.034007
 -47   3   9       51.624122        0.031764
 -47   3  10       18.755293        0.067411
 -47   3  11       15.637007        0.033967
 -47   3  15       37.090700        0.049831
 -47   3  18       38.978969        0.050116
 -47   3  20        6.931739        0.039453
 -47   3  21        9.425710        0.024455
 -47   3  22       50.771843        0.044878
 -47   3  23       33.830460        0.032116
 -47   3  25       15.157111        0.021161
 -47   3  26        6.997142        0.019154
 -47   3  27       30.007766        0.033548
 -47   3  28       18.349251        0.023473
 -47   3  29       18.994762        0.034750
 -47   3  30       38.705297        0.051009
 -47   3  32       10.571518        0.046083
 -47   3  33       28.173374        0.052155
 -47   3  34        9.196032        0.025508
 -47   3  35       21.056163        0.075084
 -47   3  36       21.165633        0.066753
 -47   5   1       26.323203        0.051133
 -47   5   2       14.877399        0.032287
 -47   5   3       10.783738        0.026561
 -47   5   4       26.513129        0.045748
 -47   5   5       54.409926        0.038549
 -47   5   7       23.520268        0.039993
 -47   5   8       18.367689        0.031728
 -47   5   9       13.815173        0.033181
 -47   5  10       19.483865        0.034178
 -47   5  12       23.891086        0.054817
 -47   5  13       10.578327        0.075626
 -47   5  14       41.284985        0.059413
 -47   5  21       17.105759        0.042233
 -47   5  22       10.137850        0.021963
 -47   5  23       16.710865        0.031684
 -47   5  24       10.418925        0.023398
 -47   5  25       27.026413        0.042351
 -47   5  26       36.753503        0.070812
 -47   5  29        8.162230        0.053510
 -47   5  30        7.596512        0.041875
 -47   5  34       19.548043        0.053149
 -47   5  36       28.259034        0.070608
 -47   5  37       16.381728        0.054680
 -47   5  38       10.019531        0.043427
 -47   5  39       16.041197        0.057490
 -47   7   1       14.701394        0.041211
 -47   7   2       11.181011        0.034868
 -47   7   3        9.763503        0.044080
 -47   7   4       11.461675        0.032018
 -47   7   5       20.237663        0.048025
 -47   7   6       15.966997        0.041600
 -47   7   7       10.377331        0.026269
 -47   7   8       15.026244        0.037176
 -47   7   9       44.599888        0.057340
 -47   7  11       49.820377        0.052575
 -47   7  15       26.090688        0.049432
 -47   7  20       31.721759        0.078578
 -47   7  21       18.496675        0.069825
 -47   7  23       18.083998        0.057449
 -47   7  24       11.197768        0.046835
 -47   7  25       10.215430        0.043571
 -47   7  26       20.313715        0.068959
 -47   7  27        8.934260        0.040233
 -47   7  28       25.123316        0.062258
 -47   7  29       14.530967        0.044102
 -47   7  31       14.916400        0.067842
 -47   7  32       26.246143        0.105683
 -47   7  34       12.218265        0.047833
 -47   7  35       22.145970        0.075264
 -47   7  37        9.905958        0.065558
 -47   7  38       10.952032        0.053914
 -47   7  39       18.943363        0.080776
 -47   7  42        7.131970        0.066743
 -47   7  44       17.111254        0.147979
 -47   9   1       11.407673        0.051622
 -47   9   4        9.507313        0.045887
 -47   9   5       11.055451        0.043610
 -47   9   7       25.349083        0.075694
 -47   9   8       13.568419        0.049995
 -47   9   9       29.210751        0.109551
 -47   9  10       32.305882        0.083642
 -47   9  11       13.753690        0.043269
 -47   9  12        6.848796        0.072938
 -47   9  14       30.370545        0.080519
 -47   9  15       11.414377        0.036782
 -47   9  16       14.064317        0.253525
 -47   9  17       36.921132        0.084332
 -47   9  20       21.897192        0.061604
 -47   9  21       42.169302        0.084310
 -47   9  22       49.676755        0.098234
 -47   9  23       60.274704        0.077531
 -47   9  24       25.585035        0.122941
 -47   9  25       41.982377        0.130142
 -47   9  26        7.589466        0.239984
 -47   9  31       17.554458        0.068370
 -47   9  32       19.406777        0.084148
 -47   9  33       14.317856        0.066555
 -47   9  35       22.591481        0.103987
 -47   9  37       28.749400        0.132438
 -47   9  40        8.874063        0.062452
 -47   9  41       24.578425        0.139674
 -47   9  42       27.686603        0.160649
 -47   9  43       11.169333        0.089927
 -47   9  44       10.890914        0.082465
 -47  11   1        6.579970        0.124172
 -47  11   2       15.690921        0.108181
 -47  11   6       10.096930        0.116400
 -47  11   9        8.871020        0.060699
 -47  11  11        8.359545        0.061020
 -47  11  12        8.316910        0.059791
 -47  11  14       16.541282        0.110154
 -47  11  15       10.887194        0.072501
 -47  11  21       24.937883        0.153684
 -47  11  22        8.689649        0.116127
 -47  11  23        9.418227        0.083190
 -47  11  30       13.626371        0.125631
 -47  11  32        8.160882        0.250318
 -47  11  33        9.252135        0.083577
 -47  11  37       14.163439        0.169254
 -47  11  39       10.587918        0.165518
 -47  11  41       14.165980        0.172988
 -47  13   1        9.053342        0.081741
 -47  13   3       13.462875        0.126917
 -47  13   4        6.837836        0.105869
 -47  13   5        7.910310        0.081019
 -47  13   7        5.307165        0.099915
 -47  13  15        8.535573        0.147246
 -47  13  16        5.609456        0.169377
 -47  13  25        9.278685        0.117589
 -47  13  29        5.499636        0.145732
 -47  13  32       15.525495        0.246817
 -46   2   1       34.602746        0.032169
 -46   2   2       13.168219        0.016737
 -46   2   3       33.961743        0.030081
 -46   2   4       17.620301        0.036916
 -46   2   5       44.915921        0.045901
 -46   2   6       23.755778        0.041427
 -46   2   7       40.165035        0.047153
 -46   2  10       26.815555        0.039136
 -46   2  15       12.319172        0.021876
 -46   2  18        4.980863        0.033395
 -46   2  20       47.375099        0.040621
 -46   2  22       27.969626        0.043907
 -46   2  23       23.690504        0.030931
 -46   2  25       25.787051        0.033586
 -46   2  26       14.526940        0.016101
 -46   2  28       46.021191        0.030946
 -46   2  29       92.916360        0.003578
 -46   2  30       34.121401        0.045659
 -46   2  31        8.137567        0.089325
 -46   2  32       12.273304        0.035007
 -46   4   1       22.386648        0.030927
 -46   4   2       45.909694        0.034863
 -46   4   3        8.330006        0.014711
 -46   4   4       29.432618        0.031339
 -46   4   5       12.946235        0.019231
 -46   4   6       22.205360        0.025723
 -46   4   9        5.531456        0.099040
 -46   4  10        6.738101        0.022238
 -46   4  11       17.966636        0.025983
 -46   4  12       21.489346        0.029719
 -46   4  15       16.676810        0.024831
 -46   4  16       26.109787        0.033910
 -46   4  17       43.319395        0.037081
 -46   4  18        8.838269        0.021814
 -46   4  19       10.266986        0.017745
 -46   4  20       14.064281        0.023316
 -46   4  21       10.308298        0.023490
 -46   4  22       31.466903        0.053746
 -46   4  23        5.314132        0.093114
 -46   4  24       26.503547        0.038172
 -46   4  25       45.886599        0.041396
 -46   4  26        8.543243        0.025983
 -46   4  27       14.259979        0.026130
 -46   4  28        6.142882        0.132654
 -46   4  30       39.706800        0.051159
 -46   4  31       15.946253        0.037137
 -46   4  33       15.131556        0.056005
 -46   4  34        8.435461        0.091218
 -46   4  38       20.346449        0.059411
 -46   4  40       10.159331        0.065361
 -46   6   1       21.232051        0.063601
 -46   6   3       20.298448        0.044058
 -46   6   4       13.171712        0.028285
 -46   6   5        6.959598        0.113195
 -46   6   6        9.792446        0.073243
 -46   6   8       24.674035        0.059727
 -46   6   9       19.802752        0.050776
 -46   6  12       20.513020        0.036740
 -46   6  13        8.438009        0.026295
 -46   6  15       44.023971        0.059777
 -46   6  22       17.088505        0.049115
 -46   6  24       26.119743        0.068546
 -46   6  25       12.419098        0.121597
 -46   6  26        7.486788        0.242143
 -46   6  27       31.473401        0.057215
 -46   6  28       12.815498        0.031696
 -46   6  29       11.362394        0.050943
 -46   6  30       12.634793        0.039605
 -46   6  31       12.541451        0.046502
 -46   6  33        7.943740        0.047768
 -46   6  34        5.672566        0.039659
 -46   6  37        8.319375        0.041033
 -46   6  38        5.850299        0.056129
 -46   6  40       20.692293        0.111581
 -46   6  41       11.864232        0.071243
 -46   6  43        6.583768        0.090082
 -46   8   1       19.080697        0.058406
 -46   8   2       21.911435        0.064256
 -46   8   4       20.386809        0.057690
 -46   8   7       18.629922        0.048836
 -46   8   8        6.385687        0.150133
 -46   8  11       12.506918        0.033132
 -46   8  12       13.670589        0.053821
 -46   8  15       17.374263        0.045945
 -46   8  17        6.587109        0.039605
 -46   8  18        3.774785        0.090505
 -46   8  19       13.216656        0.041383
 -46   8  20       42.569825        0.066820
 -46   8  23       15.268661        0.054158
 -46   8  25       18.807605        0.085564
 -46   8  26       27.577781        0.091706
 -46   8  30       13.996392        0.067853
 -46   8  31       13.944497        0.087782
 -46   8  32       43.098956        0.092114
 -46   8  33       20.452457        0.073821
 -46   8  34       13.852184        0.059899
 -46   8  35        5.472659        0.111093
 -46   8  36       10.999500        0.054784
 -46   8  38       16.022172        0.085710
 -46   8  40       16.624079        0.111584
 -46   8  42       15.003200        0.092502
 -46   8  43        7.061303        0.071309
 -46   8  45       10.091432        0.070014
 -46  10   3       17.883596        0.105371
 -46  10   4       20.461598        0.116734
 -46  10   5       15.212725        0.089358
 -46  10   7        8.694654        0.053177
 -46  10   9       26.306387        0.088153
 -46  10  11       25.432794        0.088230
 -46  10  13       19.185203        0.053839
 -46  10  14       22.233646        0.055036
 -46  10  15       52.214079        0.079918
 -46  10  16       11.145851        0.165977
 -46  10  17        8.588364        0.192106
 -46  10  18       10.980392        0.046516
 -46  10  20       25.120171        0.081349
 -46  10  21        7.629875        0.230055
 -46  10  23       32.705504        0.103834
 -46  10  30       10.933481        0.094498
 -46  10  31        4.162091        0.131979
 -46  10  33       18.880307        0.095042
 -46  10  34       16.350688        0.084630
 -46  10  35       17.348631        0.089121
 -46  10  36        7.041378        0.076104
 -46  10  37       19.815852        0.169500
 -46  10  39       16.271693        0.133468
 -46  10  41       10.476832        0.119904
 -46  10  42       11.577349        0.167774
 -46  10  44        8.738364        0.142393
 -46  12   1        7.965739        0.071983
 -46  12   3        7.298904        0.086959
 -46  12   4       18.203489        0.107358
 -46  12   7       12.156603        0.091231
 -46  12  11       10.538074        0.066026
 -46  12  12       11.775398        0.113558
 -46  12  14       10.103811        0.109795
 -46  12  15        8.197134        0.159955
 -46  12  17       14.411142        0.121994
 -46  12  18       11.583134        0.111604
 -46  12  22       10.442126        0.099953
 -46  12  24       25.815925        0.191530
 -46  12  25        9.845964        0.228321
 -46  12  26       28.026273        0.203109
 -46  12  30       11.071314        0.125422
 -46  12  31       15.417198        0.177630
 -46  12  32       10.074125        0.190657
 -46  12  36       11.918893        0.150177
 -46  12  39        6.049959        0.135509
 -46  12  40       18.884332        0.295730
 -46  14   1        9.367444        0.154396
 -46  14   2        5.461227        0.123726
 -46  14   5        7.624500        0.124270
 -46  14   7        6.334035        0.107852
 -46  14   9        8.961640        0.135151
 -46  14  11       10.852004        0.173701
 -46  14  15       10.706960        0.143368
 -46  14  20       10.575585        0.132435
 -46  14  29        6.742774        0.221845
 -45   1   1       27.124620        0.046273
 -45   1   3       29.281086        0.044798
 -45   1   4       41.218321        0.045155
 -45   1   5       41.861319        0.044452
 -45   1   6        3.541469        0.036270
 -45   1   7       38.206413        0.041147
 -45   1  16       23.142774        0.034048
 -45   1  20        5.888293        0.013482
 -45   1  21       24.199835        0.036148
 -45   1  22       15.538179        0.026728
 -45   1  23       30.119130        0.031104
 -45   1  25        3.827271        0.083289
 -45   1  26       44.985664        0.046752
 -45   1  27       61.240020        0.028504
 -45   1  28       39.168865        0.052119
 -45   1  29       62.456145        0.028418
 -45   1  30       37.030123        0.058497
 -45   1  31       77.511999        0.006053
 -45   1  32       21.585389        0.051825
 -45   3   1       15.643657        0.022906
 -45   3   2        8.956562        0.012782
 -45   3   3        5.467632        0.043782
 -45   3   4       39.323530        0.030431
 -45   3   5       17.839535        0.022084
 -45   3   6       28.256061        0.027417
 -45   3   7       15.492256        0.020637
 -45   3   8       12.136680        0.017036
 -45   3   9       18.069643        0.023015
 -45   3  10       51.296978        0.028396
 -45   3  12       17.533710        0.023041
 -45   3  13        5.546080        0.080917
 -45   3  14       21.462665        0.035201
 -45   3  15       14.913987        0.026333
 -45   3  18       30.609868        0.040791
 -45   3  20       13.808439        0.026753
 -45   3  21       13.412792        0.034776
 -45   3  23       54.119497        0.022692
 -45   3  24       20.204405        0.022412
 -45   3  25       15.307808        0.019160
 -45   3  27        8.225448        0.019934
 -45   3  28       23.142796        0.027733
 -45   3  29       31.207243        0.041882
 -45   3  30       17.631024        0.033701
 -45   3  33       19.742315        0.056271
 -45   3  34       57.553193        0.038745
 -45   3  35       52.325328        0.048311
 -45   3  36       12.936499        0.047410
 -45   3  37       13.812350        0.046429
 -45   5   1       40.108977        0.049893
 -45   5   2       20.520526        0.036261
 -45   5   3       14.847121        0.027809
 -45   5   5       28.242397        0.041710
 -45   5   6       11.714307        0.047727
 -45   5   7        5.216608        0.093897
 -45   5   8       16.759117        0.026593
 -45   5   9       25.846721        0.035841
 -45   5  10       31.307922        0.039853
 -45   5  11       40.424250        0.040345
 -45   5  12       18.425092        0.027161
 -45   5  14       42.000595        0.052344
 -45   5  15       25.605859        0.049141
 -45   5  24       23.315917        0.036189
 -45   5  25       12.817839        0.026949
 -45   5  26       24.600203        0.042637
 -45   5  27        9.437743        0.022072
 -45   5  29       28.689650        0.050481
 -45   5  30       33.598810        0.055199
 -45   5  31       12.106775        0.037777
 -45   5  32       15.839287        0.039947
 -45   5  33       19.088478        0.036025
 -45   5  34        6.510069        0.045708
 -45   5  35       33.699258        0.050317
 -45   5  36       42.581921        0.071123
 -45   5  37        9.009606        0.033416
 -45   5  38       40.638898        0.080328
 -45   5  40       17.474066        0.060532
 -45   5  41       18.700668        0.066175
 -45   5  43       18.616632        0.120017
 -45   5  44       14.112477        0.089092
 -45   7   1       21.529561        0.054333
 -45   7   2       14.713089        0.037479
 -45   7   3       15.288394        0.037796
 -45   7   4        7.269525        0.065636
 -45   7   5       32.555798        0.056525
 -45   7   6       13.655658        0.035012
 -45   7   7       16.598494        0.037814
 -45   7   9       13.178316        0.026649
 -45   7  10       11.014173        0.027354
 -45   7  12       27.903208        0.065474
 -45   7  13       13.415774        0.029443
 -45   7  14       13.295902        0.040701
 -45   7  15       25.949798        0.045767
 -45   7  16       45.920475        0.048509
 -45   7  19       13.607829        0.038157
 -45   7  20       20.816027        0.060349
 -45   7  22       13.017066        0.045664
 -45   7  23        7.188463        0.073261
 -45   7  25       27.744189        0.076796
 -45   7  26       31.450930        0.080272
 -45   7  29       16.699132        0.044041
 -45   7  31       10.803055        0.088081
 -45   7  32       31.599035        0.110824
 -45   7  33        9.684937        0.047838
 -45   7  35       22.388970        0.072328
 -45   7  36       16.305582        0.060859
 -45   7  37       24.551293        0.082267
 -45   7  38       24.603455        0.086965
 -45   7  39       11.186554        0.053407
 -45   7  40       21.361765        0.087229
 -45   7  42       11.656586        0.066680
 -45   7  45        6.497230        0.113934
 -45   9   1       18.555107        0.068621
 -45   9   2       27.381435        0.078840
 -45   9   3       14.022054        0.047044
 -45   9   7       37.623796        0.108753
 -45   9   8        6.950611        0.037917
 -45   9  10        7.649314        0.034190
 -45   9  12       28.203280        0.072011
 -45   9  15       21.433105        0.045262
 -45   9  17       29.688382        0.067903
 -45   9  18       42.376055        0.076271
 -45   9  19       14.359944        0.044680
 -45   9  20       33.553241        0.075825
 -45   9  21       10.491425        0.036887
 -45   9  24       34.291836        0.082969
 -45   9  31       29.951477        0.099716
 -45   9  33       11.540321        0.079120
 -45   9  35       22.093325        0.093900
 -45   9  37       22.926927        0.112103
 -45   9  40        8.730693        0.066733
 -45   9  41        8.083192        0.075711
 -45   9  42        7.424082        0.108090
 -45  11   1       22.917504        0.160069
 -45  11   2       38.378119        0.182121
 -45  11   3        9.332631        0.133667
 -45  11   4       10.093315        0.218272
 -45  11   5        5.689025        0.107026
 -45  11   7       15.800127        0.095802
 -45  11  10       17.132805        0.079185
 -45  11  12        7.743836        0.112011
 -45  11  14       31.821848        0.157821
 -45  11  15       15.454740        0.114455
 -45  11  18        7.632693        0.068521
 -45  11  19       18.183729        0.494612
 -45  11  20       40.597537        0.159096
 -45  11  23       22.308160        0.128661
 -45  11  27       23.712149        0.526943
 -45  11  31       10.957326        0.178378
 -45  11  32       12.838886        0.133200
 -45  11  33       12.055828        0.101809
 -45  11  34       12.630360        0.121961
 -45  11  35        8.079913        0.097297
 -45  11  37        8.107157        0.109693
 -45  11  40        9.365522        0.141413
 -45  11  43        8.567030        0.155138
 -45  13   3        4.563880        0.137296
 -45  13   4        9.241428        0.097612
 -45  13   5       10.897890        0.096682
 -45  13   6       19.349548        0.130011
 -45  13   7       21.528353        0.138328
 -45  13  13        7.052375        0.114259
 -45  13  14        7.680104        0.121727
 -45  13  16       10.651995        0.090100
 -45  13  17       22.875686        0.219145
 -45  13  18       15.279889        0.142743
 -45  13  23       13.721953        0.124672
 -45  13  24       15.355585        0.166064
 -45  13  27       10.092274        0.124071
 -45  13  31       15.517796        0.194939
 -45  13  32        8.258995        0.153283
 -45  13  33        9.752384        0.167439
 -45  13  35       12.899806        0.223918
 -44   2   1       47.135549        0.025870
 -44   2   2       36.312808        0.028910
 -44   2   3       22.515950        0.022945
 -44   2   5       10.411580        0.014884
 -44   2   6       26.604774        0.037930
 -44   2   7       13.776030        0.022634
 -44   2   8        5.921064        0.026129
 -44   2  10        4.363829        0.030886
 -44   2  11        7.611702        0.022154
 -44   2  14       42.124577        0.038000
 -44   2  15       28.930382        0.035647
 -44   2  17       13.788872        0.022544
 -44   2  18       25.336772        0.036467
 -44   2  20       40.851071        0.039945
 -44   2  21       33.594047        0.041113
 -44   2  22       15.304803        0.026199
 -44   2  23       33.983378        0.032303
 -44   2  24       25.004820        0.029042
 -44   2  25       39.949343        0.034388
 -44   2  26       24.542107        0.023110
 -44   2  27       38.592486        0.028256
 -44   2  28       53.747651        0.024620
 -44   2  29       13.315592        0.017592
 -44   2  30       43.029176        0.040167
 -44   2  31       11.304557        0.082690
 -44   2  33       15.361348        0.039105
 -44   4   1        8.186574        0.030057
 -44   4   2        8.300904        0.014689
 -44   4   3       19.196640        0.022882
 -44   4   4       14.876928        0.018960
 -44   4   5       10.010794        0.012434
 -44   4   6       21.538175        0.023359
 -44   4   7       15.764359        0.017789
 -44   4   8        7.747709        0.022899
 -44   4   9        7.473085        0.017536
 -44   4  10       14.007962        0.015057
 -44   4  11        7.828729        0.012977
 -44   4  12       32.199689        0.032988
 -44   4  13        5.683397        0.073250
 -44   4  14       13.896330        0.019934
 -44   4  15       28.116099        0.042269
 -44   4  16       32.479686        0.043910
 -44   4  17       38.980636        0.045502
 -44   4  19       17.659020        0.032575
 -44   4  20       44.737456        0.033807
 -44   4  21       12.902868        0.019895
 -44   4  22       22.077251        0.029863
 -44   4  24        5.275225        0.069605
 -44   4  25       45.510438        0.025284
 -44   4  26       24.567519        0.023038
 -44   4  28       14.407255        0.025480
 -44   4  29        6.106308        0.187445
 -44   4  30       16.908341        0.032326
 -44   4  34        4.596085        0.112325
 -44   4  35       10.597641        0.029160
 -44   4  36       30.697264        0.062360
 -44   4  37       27.709782        0.061276
 -44   4  38        7.911763        0.030757
 -44   4  40       15.265189        0.050423
 -44   6   1       14.822281        0.031228
 -44   6   4       15.318029        0.030184
 -44   6   5        8.808575        0.021966
 -44   6   6       14.049306        0.027128
 -44   6   7       12.143064        0.023998
 -44   6   8       33.906637        0.044918
 -44   6   9       18.820282        0.032138
 -44   6  11       20.347653        0.032983
 -44   6  12        5.965568        0.153859
 -44   6  13        5.519601        0.057218
 -44   6  14        4.279720        0.032095
 -44   6  15        3.850844        0.041379
 -44   6  16       44.782139        0.053304
 -44   6  21       49.771076        0.052960
 -44   6  23       10.555946        0.027920
 -44   6  24        9.431384        0.027616
 -44   6  25        9.937454        0.032807
 -44   6  26        7.099507        0.080171
 -44   6  27       30.586468        0.052423
 -44   6  30        4.994997        0.081890
 -44   6  31       24.934394        0.076033
 -44   6  32        9.854136        0.095142
 -44   6  33       20.923360        0.054409
 -44   6  34        7.252586        0.029091
 -44   6  35       33.269506        0.075935
 -44   6  38       12.236993        0.051717
 -44   6  39       12.207743        0.049956
 -44   6  41       26.414295        0.133495
 -44   6  42       12.026928        0.050163
 -44   6  43        8.705515        0.037696
 -44   6  44       11.142711        0.098670
 -44   8   1       14.844224        0.040150
 -44   8   2       47.974889        0.062465
 -44   8   3       44.117344        0.066318
 -44   8   4       21.155259        0.052880
 -44   8   5       38.511557        0.065728
 -44   8   6       13.045191        0.035243
 -44   8   7       25.134896        0.054800
 -44   8  10       15.545031        0.049877
 -44   8  12       39.433488        0.082219
 -44   8  14       11.192810        0.069210
 -44   8  16       11.187091        0.030470
 -44   8  17       26.405776        0.054441
 -44   8  18       30.945048        0.057720
 -44   8  19       14.477811        0.035010
 -44   8  20       13.503481        0.033333
 -44   8  21       19.151031        0.047474
 -44   8  22       15.855535        0.043212
 -44   8  23        8.900000        0.132635
 -44   8  26        7.938010        0.044632
 -44   8  31        9.695618        0.048451
 -44   8  34       10.959151        0.047749
 -44   8  36        7.819399        0.041633
 -44   8  37       13.128823        0.059827
 -44   8  39       31.711827        0.117442
 -44   8  40        5.629210        0.091724
 -44   8  41        9.569744        0.109188
 -44   8  42       27.912399        0.136537
 -44   8  44       14.094219        0.092552
 -44   8  47        8.423895        0.128011
 -44  10   1       24.014995        0.128995
 -44  10   2        6.357358        0.132757
 -44  10   3       22.445022        0.105376
 -44  10   7       23.169808        0.100019
 -44  10   9       10.055098        0.058360
 -44  10  11       22.983255        0.084171
 -44  10  13       18.418116        0.048572
 -44  10  14       16.364840        0.054632
 -44  10  16       13.517359        0.047287
 -44  10  17       28.903598        0.081800
 -44  10  18        6.397265        0.164370
 -44  10  19       11.190800        0.045868
 -44  10  20        8.748143        0.178339
 -44  10  21       24.564141        0.077974
 -44  10  22       29.103488        0.087761
 -44  10  23        5.447385        0.115551
 -44  10  24       13.904352        0.088097
 -44  10  25       30.232019        0.125421
 -44  10  26       39.321114        0.145415
 -44  10  27       37.655942        0.151814
 -44  10  29       19.732309        0.105357
 -44  10  30        7.203888        0.098394
 -44  10  32        6.906446        0.058340
 -44  10  33       11.107295        0.072248
 -44  10  34       13.525384        0.077903
 -44  10  35       14.239242        0.078912
 -44  10  36       18.068619        0.141204
 -44  10  39       11.793134        0.118246
 -44  10  40        5.287343        0.163631
 -44  10  41        6.149715        0.188885
 -44  12   1       11.122230        0.082277
 -44  12   2        5.136925        0.139572
 -44  12   4        7.585974        0.122954
 -44  12   5        8.865890        0.103306
 -44  12   8        5.937592        0.097638
 -44  12   9        9.698917        0.060786
 -44  12  10       10.007147        0.144899
 -44  12  11       14.124128        0.078596
 -44  12  12       14.157154        0.080817
 -44  12  14       15.269676        0.099793
 -44  12  15       12.391771        0.109008
 -44  12  16        6.791612        0.107031
 -44  12  22       24.977350        0.186810
 -44  12  23       27.830379        0.201538
 -44  12  24        9.988093        0.178723
 -44  12  25       12.119860        0.123163
 -44  12  26       14.834858        0.134275
 -44  12  28       13.798478        0.162513
 -44  12  29        5.567764        0.154036
 -44  12  33       14.573744        0.168607
 -44  12  34       11.654098        0.123675
 -44  12  36        9.291125        0.099660
 -44  12  38        5.852094        0.173542
 -44  12  39        5.935571        0.134309
 -44  14   1        8.462151        0.084298
 -44  14   6        9.296666        0.137240
 -44  14   8        8.801250        0.114033
 -44  14  14        6.977034        0.128123
 -44  14  17        7.838431        0.162198
 -44  14  18       11.081020        0.153608
 -44  14  19        9.244404        0.115310
 -44  14  20        7.002571        0.143062
 -44  14  23        6.536283        0.162865
 -44  14  24        6.440575        0.156323
 -44  14  25        9.256025        0.143004
 -44  14  31       12.928960        0.189541
 -44  14  32        6.808451        0.163672
 -43   1   1       50.490593        0.037562
 -43   1   2       13.443586        0.023426
 -43   1   4       49.259212        0.035611
 -43   1   5        6.648233        0.053273
 -43   1   6       23.037231        0.030837
 -43   1   7       20.209701        0.027690
 -43   1   8       28.346799        0.033649
 -43   1  14      100.747705        0.004360
 -43   1  15       19.750519        0.026082
 -43   1  22        9.473225        0.017058
 -43   1  23       20.847974        0.023475
 -43   1  24       48.322148        0.027980
 -43   1  26       40.962300        0.042951
 -43   1  27       35.100427        0.046165
 -43   1  28       76.511176        0.005059
 -43   1  29       28.491946        0.046382
 -43   3   1       16.841556        0.018348
 -43   3   2       38.866567        0.027350
 -43   3   3       17.967471        0.019047
 -43   3   4       26.191277        0.022897
 -43   3   5       44.016133        0.024608
 -43   3   6       24.230869        0.021280
 -43   3   7       26.838648        0.022193
 -43   3   8       59.165277        0.019569
 -43   3   9       17.394971        0.020818
 -43   3  11       25.829789        0.025619
 -43   3  12        5.036169        0.142149
 -43   3  13       11.169691        0.011711
 -43   3  15        9.380405        0.012435
 -43   3  18       10.273412        0.017583
 -43   3  19       14.775114        0.022527
 -43   3  20        6.059208        0.086850
 -43   3  21       12.636732        0.021247
 -43   3  22       22.482905        0.034818
 -43   3  23       34.573400        0.025060
 -43   3  24       23.519290        0.038633
 -43   3  25       29.607634        0.027062
 -43   3  26       28.299011        0.027167
 -43   3  27       14.122571        0.014816
 -43   3  28       13.862576        0.022846
 -43   3  30       44.424430        0.040555
 -43   3  31       21.177323        0.034561
 -43   3  32       10.822199        0.027674
 -43   3  33       27.466598        0.044208
 -43   3  34       17.521016        0.034403
 -43   3  37        7.808201        0.023071
 -43   5   1       38.275449        0.043055
 -43   5   2        5.212101        0.031040
 -43   5   4       49.792369        0.035210
 -43   5   5       17.581496        0.025478
 -43   5   6       33.345464        0.037184
 -43   5   7       30.414043        0.037208
 -43   5   8       37.498800        0.037086
 -43   5   9       25.968577        0.032637
 -43   5  10        8.455767        0.015331
 -43   5  11        9.745050        0.015274
 -43   5  12       40.033486        0.036239
 -43   5  13       23.809557        0.031380
 -43   5  14       17.318747        0.023917
 -43   5  16       16.933753        0.029696
 -43   5  23       15.057291        0.033238
 -43   5  25       23.463077        0.035233
 -43   5  27       14.366698        0.026334
 -43   5  29       14.106771        0.028847
 -43   5  30       24.467264        0.033962
 -43   5  31       18.236283        0.037240
 -43   5  32        8.191764        0.022340
 -43   5  33        6.279013        0.098092
 -43   5  34       29.004879        0.044864
 -43   5  35       13.946003        0.029952
 -43   5  36       31.560466        0.052761
 -43   5  37       17.893490        0.044584
 -43   5  39       13.026511        0.036441
 -43   5  41       11.052059        0.064321
 -43   5  42        6.515059        0.100246
 -43   5  43       14.699150        0.079671
 -43   7   1       40.279027        0.056812
 -43   7   2       14.170356        0.032664
 -43   7   3        9.860984        0.033772
 -43   7   4       43.037193        0.051151
 -43   7   5       16.512389        0.037337
 -43   7   6       11.209014        0.024989
 -43   7   7       23.592308        0.040855
 -43   7   8       11.193123        0.021927
 -43   7   9       13.911003        0.026181
 -43   7  10       20.488558        0.036672
 -43   7  11       16.411855        0.029202
 -43   7  13       34.460702        0.048156
 -43   7  14       17.512196        0.044969
 -43   7  15        8.431489        0.020979
 -43   7  16       32.251357        0.045521
 -43   7  17        5.958691        0.106368
 -43   7  18        5.715418        0.039486
 -43   7  19       24.236811        0.042891
 -43   7  20       38.951252        0.050670
 -43   7  22       24.766267        0.058532
 -43   7  23       12.077665        0.080390
 -43   7  25        9.158766        0.122309
 -43   7  26       13.133393        0.056071
 -43   7  27       25.176338        0.068819
 -43   7  28        5.031998        0.052576
 -43   7  30       26.286194        0.080472
 -43   7  31       22.460499        0.077863
 -43   7  32       18.807419        0.070990
 -43   7  33        8.345058        0.033129
 -43   7  34       17.553490        0.054051
 -43   7  35       11.326606        0.041387
 -43   7  36        9.514831        0.038941
 -43   7  38       26.786452        0.088306
 -43   7  39       20.239392        0.081326
 -43   7  41       18.761210        0.078786
 -43   7  42       10.389947        0.067556
 -43   7  43        8.308189        0.095106
 -43   7  44       11.158763        0.069263
 -43   7  45        6.971800        0.153368
 -43   7  47        8.140577        0.098805
 -43   7  48        4.744892        0.158193
 -43   9   1        8.971789        0.040448
 -43   9   4       19.505743        0.056975
 -43   9   5       20.417101        0.056652
 -43   9   6       20.955978        0.056510
 -43   9   8       12.811557        0.041855
 -43   9  10       18.738997        0.051224
 -43   9  11       49.564806        0.059544
 -43   9  12        7.477165        0.245757
 -43   9  13       10.367835        0.043075
 -43   9  15       19.524702        0.037564
 -43   9  16        8.423657        0.040395
 -43   9  17        8.153772        0.124292
 -43   9  19       24.188096        0.060899
 -43   9  20       36.561318        0.071852
 -43   9  21       33.254323        0.073455
 -43   9  22       18.827294        0.053381
 -43   9  23       22.478278        0.064039
 -43   9  25       55.801882        0.060991
 -43   9  26       21.999386        0.087089
 -43   9  31        9.472170        0.088101
 -43   9  32        8.280821        0.044349
 -43   9  33        7.330553        0.059910
 -43   9  34       13.915423        0.058051
 -43   9  35       11.697179        0.058962
 -43   9  37       16.302331        0.077608
 -43   9  38       17.866029        0.127312
 -43   9  40        8.818560        0.074671
 -43   9  41       17.941934        0.103738
 -43   9  43       14.962085        0.096942
 -43   9  45       11.818249        0.134902
 -43  11   1       10.982031        0.073039
 -43  11   2       14.639672        0.094025
 -43  11   3        7.065267        0.191837
 -43  11   5       15.944027        0.102105
 -43  11   9       27.682142        0.101847
 -43  11  10       24.251804        0.089530
 -43  11  12       19.276748        0.074712
 -43  11  13       17.296734        0.074878
 -43  11  14       27.117577        0.125638
 -43  11  16       23.337888        0.116967
 -43  11  20       16.978074        0.097049
 -43  11  21       20.731908        0.120395
 -43  11  25       42.590257        0.142476
 -43  11  26       28.609771        0.159645
 -43  11  27       11.508953        0.116396
 -43  11  29       21.328174        0.125269
 -43  11  32       11.866002        0.109628
 -43  11  35       20.794831        0.147942
 -43  11  39       15.995531        0.178799
 -43  11  43        6.193464        0.135348
 -43  13   1        6.137833        0.112780
 -43  13   4        9.419076        0.089287
 -43  13   5        8.522382        0.075042
 -43  13   7       10.661989        0.077947
 -43  13   9       11.377434        0.078922
 -43  13  10        6.551107        0.205512
 -43  13  11       21.365229        0.174553
 -43  13  12       10.530242        0.111033
 -43  13  14       11.352445        0.119993
 -43  13  16       11.993707        0.138315
 -43  13  18       17.091518        0.146398
 -43  13  19       16.405914        0.138620
 -43  13  20       15.376280        0.132861
 -43  13  23        6.852445        0.105011
 -43  13  26       11.685675        0.132448
 -43  13  27       14.537744        0.132177
 -43  13  28       12.916811        0.176923
 -43  13  30       16.583245        0.196480
 -43  13  31        6.390853        0.146436
 -43  13  32        7.306025        0.160340
 -43  13  36        7.269801        0.151574
 -43  13  38        5.463607        0.167880
 -43  15   9       13.672235        0.184861
 -43  15  12        6.352873        0.148968
 -43  15  14        7.492196        0.217873
 -43  15  16        9.190375        0.164058
 -43  15  17       13.707735        0.187574
 -42   2   1       14.443684        0.025131
 -42   2   3       16.743566        0.019532
 -42   2   4       22.062638        0.019780
 -42   2   5       24.063894        0.019383
 -42   2   6       22.131742        0.022592
 -42   2   8       16.775577        0.017892
 -42   2  10        5.525486        0.010583
 -42   2  11       30.064730        0.034301
 -42   2  12       17.193051        0.022736
 -42   2  13       59.864681        0.021830
 -42   2  14        5.898474        0.020614
 -42   2  16       49.950976        0.031165
 -42   2  18       55.059967        0.026398
 -42   2  22        5.539314        0.016061
 -42   2  23       33.456390        0.029420
 -42   2  24       62.366738        0.016867
 -42   2  25       37.227141        0.025731
 -42   2  26       63.190189        0.013698
 -42   2  27       48.615327        0.023958
 -42   2  28       53.854990        0.021903
 -42   2  29       30.789414        0.035838
 -42   2  30       23.157871        0.032166
 -42   2  31       10.752860        0.020799
 -42   2  32       25.175683        0.051734
 -42   4   1       52.318448        0.024552
 -42   4   2       18.502703        0.018209
 -42   4   3        9.252945        0.011264
 -42   4   4       48.656654        0.030348
 -42   4   5        4.554448        0.020256
 -42   4   6       16.992793        0.017089
 -42   4   9       27.360921        0.022909
 -42   4  11       48.940883        0.021771
 -42   4  12       33.605059        0.030728
 -42   4  13       27.050693        0.033858
 -42   4  14       29.969601        0.028910
 -42   4  15       24.316825        0.025983
 -42   4  16       26.463938        0.036284
 -42   4  17       22.078315        0.032075
 -42   4  19       44.618494        0.040213
 -42   4  20       34.321131        0.042487
 -42   4  21       27.191065        0.029149
 -42   4  22        6.758624        0.015006
 -42   4  23       16.768035        0.015221
 -42   4  24       42.086459        0.023660
 -42   4  25       38.279107        0.024176
 -42   4  26       11.342178        0.021659
 -42   4  28       47.027439        0.037606
 -42   4  29       53.716478        0.026729
 -42   4  30       33.992499        0.044232
 -42   4  31       58.689011        0.024308
 -42   4  32       44.985998        0.045958
 -42   4  33       24.880756        0.060762
 -42   4  34       14.182278        0.043093
 -42   4  35       28.974817        0.054106
 -42   4  36       23.658106        0.049728
 -42   4  37       12.571953        0.036542
 -42   4  39       35.400141        0.057212
 -42   4  42       11.232720        0.047168
 -42   4  44       33.552049        0.138498
 -42   4  45       40.736225        0.152305
 -42   4  46       11.532389        0.076750
 -42   4  47        9.641577        0.078285
 -42   4  48       14.508032        0.111543
 -42   4  51        8.770975        0.115157
 -42   6   2       18.719028        0.032916
 -42   6   5        8.672024        0.027131
 -42   6   6       18.692886        0.028807
 -42   6   7       31.235028        0.039492
 -42   6   8       15.214697        0.025035
 -42   6   9       29.079684        0.036598
 -42   6  10       37.588961        0.052446
 -42   6  11        4.584430        0.051094
 -42   6  12        9.201739        0.017044
 -42   6  13       10.454425        0.020285
 -42   6  15       55.295479        0.028938
 -42   6  16       10.532284        0.025839
 -42   6  18       17.992915        0.039531
 -42   6  20       15.891004        0.036055
 -42   6  21       42.214216        0.055478
 -42   6  24       13.910320        0.035341
 -42   6  26       12.448976        0.046178
 -42   6  27       28.179851        0.062943
 -42   6  30       16.047866        0.048884
 -42   6  31       37.275998        0.080039
 -42   6  32       25.861013        0.071192
 -42   6  33       64.335216        0.031663
 -42   6  34       50.264799        0.058278
 -42   6  35       47.038282        0.066081
 -42   6  36        5.732103        0.038188
 -42   6  37       21.150768        0.062626
 -42   6  38        9.971560        0.032655
 -42   6  39        5.686827        0.151592
 -42   6  40       16.829409        0.048968
 -42   6  41        6.628122        0.161382
 -42   6  44       15.025611        0.080494
 -42   6  45       21.594999        0.091743
 -42   6  46       20.165590        0.100251
 -42   6  47       12.716918        0.124319
 -42   8   1       20.768269        0.046292
 -42   8   2       23.693797        0.055432
 -42   8   3        8.778155        0.045095
 -42   8   5       42.158392        0.057094
 -42   8   6        4.326893        0.050902
 -42   8   9        6.716696        0.021603
 -42   8  10       30.134913        0.070203
 -42   8  11       10.422188        0.043371
 -42   8  13       22.655463        0.043161
 -42   8  14        6.449574        0.029384
 -42   8  15        6.898623        0.023738
 -42   8  16       70.066112        0.016930
 -42   8  18        7.552351        0.023698
 -42   8  20       22.849442        0.046694
 -42   8  21       13.490219        0.050500
 -42   8  22       12.399758        0.032665
 -42   8  23       19.923052        0.046152
 -42   8  24       10.234549        0.038832
 -42   8  31       47.400527        0.096909
 -42   8  32       38.283156        0.084193
 -42   8  33        6.832130        0.036029
 -42   8  34       10.168727        0.043083
 -42   8  36       13.461835        0.060539
 -42   8  37        9.643858        0.045330
 -42   8  38        7.784086        0.042251
 -42   8  41        5.517155        0.135787
 -42   8  42       13.290034        0.077042
 -42   8  43       21.680452        0.115100
 -42   8  45       13.977446        0.089250
 -42   8  46       12.847801        0.111546
 -42   8  48       10.111874        0.136876
 -42  10   1       12.226406        0.059826
 -42  10   2       15.626516        0.075871
 -42  10   4       15.827065        0.065626
 -42  10   5       25.286894        0.105728
 -42  10   7        6.837617        0.060619
 -42  10   8       23.269658        0.096070
 -42  10  10       15.601058        0.070995
 -42  10  11       16.297024        0.070867
 -42  10  12        9.543951        0.141708
 -42  10  13       30.898398        0.076333
 -42  10  15       21.223713        0.060017
 -42  10  17       12.386848        0.063620
 -42  10  19        8.587316        0.092324
 -42  10  21       32.969683        0.120270
 -42  10  22       21.134096        0.091857
 -42  10  25       48.433150        0.118545
 -42  10  26       24.038032        0.115927
 -42  10  27       10.445908        0.077540
 -42  10  28       14.471455        0.226361
 -42  10  29       32.139228        0.105715
 -42  10  31        6.761657        0.090588
 -42  10  33        5.453714        0.113385
 -42  10  34       12.012493        0.072965
 -42  10  35       11.992206        0.084911
 -42  10  38       11.643968        0.114742
 -42  10  40        8.252636        0.201301
 -42  10  41       16.922913        0.194005
 -42  10  42       14.203556        0.137882
 -42  10  43        7.422601        0.104312
 -42  12   1       19.028426        0.102040
 -42  12   2       14.549948        0.087759
 -42  12   5       13.729603        0.082263
 -42  12   7        6.279570        0.077624
 -42  12   9       16.324123        0.080730
 -42  12  11       10.546800        0.068847
 -42  12  12       11.061645        0.121130
 -42  12  15       30.709673        0.162752
 -42  12  16       29.532982        0.163439
 -42  12  17       15.842569        0.105981
 -42  12  18        9.040188        0.081391
 -42  12  20        7.659896        0.110331
 -42  12  21        6.832642        0.174563
 -42  12  28       13.884596        0.112238
 -42  12  29       26.278927        0.212958
 -42  12  32       10.023472        0.157874
 -42  12  33        8.573447        0.111072
 -42  12  39        7.935490        0.109193
 -42  12  40        8.216021        0.207565
 -42  12  42       11.783718        0.185206
 -42  14   2        8.504469        0.083554
 -42  14   3        6.894563        0.101165
 -42  14   4        6.636264        0.156954
 -42  14   5        9.520347        0.094463
 -42  14   6        9.962731        0.131713
 -42  14   7       10.047338        0.087418
 -42  14  14        8.132712        0.122171
 -42  14  15       14.954531        0.152388
 -42  14  20       13.726252        0.155796
 -42  14  28        9.505472        0.149151
 -42  14  30        6.946582        0.130905
 -42  14  31       10.260897        0.192973
 -42  14  33       13.453884        0.216680
 -41   1   1       47.442281        0.021142
 -41   1   2        4.100000        0.073708
 -41   1   3       32.617173        0.026544
 -41   1   4       19.908918        0.019942
 -41   1   5       28.296272        0.032230
 -41   1   6       14.619200        0.019461
 -41   1   7       10.527630        0.015802
 -41   1   9       29.536012        0.031867
 -41   1  14       75.640730        0.005890
 -41   1  15       21.319756        0.025856
 -41   1  16       72.792719        0.008059
 -41   1  21        8.666776        0.035781
 -41   1  23       49.125146        0.024967
 -41   1  24       28.469914        0.026646
 -41   1  25        9.532838        0.012132
 -41   1  26       31.271313        0.039576
 -41   1  27       16.951844        0.021467
 -41   1  28       95.394602        0.003849
 -41   1  29       14.146272        0.018216
 -41   1  30       15.696656        0.023242
 -41   1  31       53.392134        0.039705
 -41   3   1       10.812493        0.025600
 -41   3   3       42.909323        0.023379
 -41   3   4       55.345732        0.017876
 -41   3   5       73.679916        0.005581
 -41   3   6       59.107529        0.015201
 -41   3   7       15.743665        0.012899
 -41   3   8       19.912484        0.015835
 -41   3   9        6.465679        0.007976
 -41   3  10       18.264802        0.018519
 -41   3  12        4.309292        0.039757
 -41   3  13        9.471906        0.010255
 -41   3  14       49.182721        0.023808
 -41   3  15       29.765467        0.033760
 -41   3  16       49.619553        0.023562
 -41   3  17       52.775184        0.029427
 -41   3  18       40.226111        0.027054
 -41   3  19       58.946925        0.018054
 -41   3  21        3.544432        0.119237
 -41   3  22       27.352203        0.021748
 -41   3  23        6.632194        0.036864
 -41   3  24       10.248805        0.011025
 -41   3  25       33.824547        0.025526
 -41   3  26        3.560899        0.031935
 -41   3  28       42.370863        0.035810
 -41   3  29        9.100110        0.015103
 -41   3  30       88.967578        0.003572
 -41   3  31       77.945686        0.008423
 -41   3  32       60.340285        0.025785
 -41   3  33       19.806110        0.033249
 -41   3  34       28.213171        0.045139
 -41   3  35       15.049485        0.028590
 -41   3  36       30.560792        0.052359
 -41   3  37       19.214318        0.043114
 -41   3  38       16.485114        0.039054
 -41   3  41       20.327592        0.081717
 -41   3  43        4.430011        0.133270
 -41   3  44       40.231207        0.122903
 -41   3  48       10.453229        0.076117
 -41   3  51        9.967246        0.116465
 -41   3  52       12.211634        0.122174
 -41   3  53       11.427467        0.110160
 -41   5   3        7.089993        0.030041
 -41   5   4       26.284634        0.031715
 -41   5   6       30.609329        0.033609
 -41   5   7       30.557520        0.031565
 -41   5   8       24.582087        0.027964
 -41   5   9       19.300622        0.023759
 -41   5  10       25.633240        0.028180
 -41   5  11       43.113687        0.031006
 -41   5  12       40.072559        0.031741
 -41   5  13       12.809723        0.016645
 -41   5  14       20.680401        0.033496
 -41   5  15       30.865871        0.030608
 -41   5  21       48.720530        0.041376
 -41   5  22       27.063813        0.043504
 -41   5  23       27.570818        0.041865
 -41   5  24        9.855963        0.024158
 -41   5  25       27.648653        0.049511
 -41   5  27       28.789981        0.038420
 -41   5  28        9.809536        0.021554
 -41   5  30       19.108820        0.027121
 -41   5  31        9.603124        0.022704
 -41   5  32        9.069950        0.017147
 -41   5  33       10.341663        0.020708
 -41   5  34       32.782312        0.046811
 -41   5  35       32.952086        0.047494
 -41   5  36       51.336439        0.073932
 -41   5  37       14.672321        0.033827
 -41   5  38       15.547411        0.031407
 -41   5  39       26.682504        0.055137
 -41   5  40        8.714700        0.036443
 -41   5  41       10.990268        0.034245
 -41   5  43        6.272480        0.168387
 -41   5  44        5.128060        0.102252
 -41   7   1       36.015413        0.051057
 -41   7   2       11.697521        0.024764
 -41   7   3       12.347186        0.023957
 -41   7   5       15.042905        0.029087
 -41   7   7       47.686791        0.041093
 -41   7   9       23.920222        0.037136
 -41   7  11       18.101381        0.030658
 -41   7  12       16.750731        0.029447
 -41   7  13       10.704765        0.021344
 -41   7  14       38.355704        0.058045
 -41   7  15       24.018847        0.036668
 -41   7  16       32.012810        0.043296
 -41   7  17       22.462035        0.036046
 -41   7  18       10.783460        0.031082
 -41   7  19       30.071332        0.042372
 -41   7  20       16.133351        0.039621
 -41   7  21       39.364324        0.048002
 -41   7  22       20.493877        0.035812
 -41   7  24       10.866278        0.039555
 -41   7  26        7.320109        0.030887
 -41   7  27       20.177909        0.063504
 -41   7  31       14.790199        0.045273
 -41   7  32       23.490466        0.057160
 -41   7  33       35.784214        0.071069
 -41   7  34        9.087519        0.055909
 -41   7  35       17.743337        0.053737
 -41   7  36       17.560923        0.059296
 -41   7  37        9.687569        0.045509
 -41   7  38       18.643524        0.069514
 -41   7  39        6.612488        0.048093
 -41   7  40       18.281657        0.071721
 -41   7  41       21.757941        0.090884
 -41   7  43        8.475435        0.049076
 -41   7  48        8.337985        0.094938
 -41   7  49       10.694298        0.114704
 -41   9   1       12.014991        0.040474
 -41   9   2       13.011072        0.040623
 -41   9   3       13.455445        0.039124
 -41   9   4       13.511810        0.038110
 -41   9   5        7.168473        0.110378
 -41   9   6       13.154011        0.035613
 -41   9   8       11.067385        0.065884
 -41   9   9        5.104508        0.051481
 -41   9  10        9.610775        0.065506
 -41   9  13        8.917791        0.036700
 -41   9  15       10.656594        0.025007
 -41   9  16       34.555029        0.050451
 -41   9  18       12.267600        0.030770
 -41   9  19       55.073042        0.049944
 -41   9  22        9.706956        0.031254
 -41   9  23       18.515939        0.047723
 -41   9  24       11.100315        0.037135
 -41   9  25       24.237368        0.084260
 -41   9  27       25.418950        0.094961
 -41   9  28       18.252644        0.078394
 -41   9  30       13.333229        0.073464
 -41   9  31       34.779304        0.124118
 -41   9  33        5.195671        0.067773
 -41   9  34        6.839591        0.075653
 -41   9  37        6.158571        0.057605
 -41   9  39       20.726457        0.109317
 -41   9  41       11.158539        0.077187
 -41   9  43       17.392843        0.144796
 -41   9  45        6.043923        0.196867
 -41  11   1       19.382234        0.113861
 -41  11   5       11.465077        0.086475
 -41  11   6       14.667413        0.105774
 -41  11   7       22.706101        0.078326
 -41  11   8       10.880487        0.049886
 -41  11  11        9.594113        0.045395
 -41  11  14       31.385458        0.089753
 -41  11  15       11.406139        0.078129
 -41  11  16       11.880446        0.061738
 -41  11  17       10.741881        0.066843
 -41  11  19       15.769654        0.084719
 -41  11  21       17.449527        0.088702
 -41  11  22       14.018381        0.108342
 -41  11  23       51.058985        0.128293
 -41  11  25       17.534908        0.117435
 -41  11  26        9.827309        0.083226
 -41  11  28       20.598835        0.122082
 -41  11  33       11.382311        0.082210
 -41  11  36        8.240085        0.136430
 -41  11  43        7.701818        0.181234
 -41  13   2       14.598116        0.096266
 -41  13   3       29.375619        0.148705
 -41  13   4        6.250360        0.115578
 -41  13   8        9.290479        0.088502
 -41  13  10       15.665472        0.093989
 -41  13  11        9.068352        0.078850
 -41  13  12       10.506236        0.097111
 -41  13  14       15.624916        0.124182
 -41  13  16        8.150890        0.096263
 -41  13  18       17.362834        0.154069
 -41  13  19       10.599575        0.100487
 -41  13  20        7.147027        0.101452
 -41  13  21       13.354812        0.118116
 -41  13  22        5.599732        0.149648
 -41  13  24        8.183887        0.111373
 -41  13  25       13.719439        0.135497
 -41  13  27       25.458339        0.222118
 -41  13  28       28.221570        0.240061
 -41  13  29       14.919417        0.171583
 -41  13  30       17.289072        0.178477
 -41  13  31       17.040217        0.199701
 -41  15   3       10.338665        0.196186
 -41  15   9       14.997400        0.221696
 -41  15  11       10.116126        0.151045
 -41  15  14        9.080529        0.258785
 -41  15  22        6.842514        0.163929
 -41  15  24        9.196140        0.150790
 -40   2   3       10.115780        0.009163
 -40   2   4       26.578676        0.018558
 -40   2   5       56.871258        0.015202
 -40   2   7       25.508450        0.021303
 -40   2   8       56.347671        0.018337
 -40   2   9       14.294474        0.013665
 -40   2  10        9.228489        0.033534
 -40   2  11        7.923320        0.008659
 -40   2  12        4.188078        0.008571
 -40   2  13        7.537639        0.019264
 -40   2  14       18.315048        0.021868
 -40   2  15       11.174167        0.014894
 -40   2  16        8.695344        0.024231
 -40   2  18       36.357668        0.033115
 -40   2  19       28.642608        0.031061
 -40   2  20       44.217304        0.031941
 -40   2  21       16.355825        0.021836
 -40   2  22       27.617404        0.024117
 -40   2  23       15.293070        0.017106
 -40   2  24        6.525105        0.010339
 -40   2  25       33.635844        0.023646
 -40   2  26       30.111974        0.023183
 -40   2  27       18.939588        0.017686
 -40   2  29       24.346704        0.029152
 -40   2  31       22.698304        0.024612
 -40   2  32       10.185578        0.024378
 -40   2  34       15.304150        0.038800
 -40   2  35       29.258520        0.060284
 -40   2  41       31.305910        0.089779
 -40   2  42       18.762622        0.073408
 -40   2  45        8.380274        0.052040
 -40   2  46       13.519320        0.068992
 -40   2  47       25.500059        0.132278
 -40   2  48       15.880712        0.098444
 -40   2  50        6.638976        0.113588
 -40   2  51        7.756223        0.091617
 -40   2  52        6.246599        0.111755
 -40   2  53       10.241094        0.125026
 -40   2  54        6.999429        0.153498
 -40   4   1       19.180615        0.017978
 -40   4   3       17.581098        0.016504
 -40   4   4       29.256811        0.038014
 -40   4   5       16.712750        0.016688
 -40   4   6       12.499960        0.012114
 -40   4   7       18.646984        0.016778
 -40   4   8        5.172427        0.084052
 -40   4   9       23.409464        0.018275
 -40   4  10       21.812336        0.018220
 -40   4  11        4.057832        0.088310
 -40   4  12       25.730604        0.018870
 -40   4  14       41.466372        0.037179
 -40   4  15       34.495797        0.026878
 -40   4  18       17.897374        0.026028
 -40   4  19       14.437451        0.015825
 -40   4  20       15.572797        0.017721
 -40   4  21       42.814717        0.029454
 -40   4  22       70.470845        0.007986
 -40   4  23       19.938079        0.015900
 -40   4  24       32.861832        0.021291
 -40   4  25       20.582152        0.021534
 -40   4  26       21.806169        0.021331
 -40   4  27       19.199661        0.026916
 -40   4  28       25.881267        0.027443
 -40   4  29       31.045257        0.029680
 -40   4  30       23.880787        0.025540
 -40   4  32       20.924316        0.028017
 -40   4  33        3.619945        0.072514
 -40   4  34       37.600266        0.033513
 -40   4  35       17.144883        0.024364
 -40   4  36       28.685240        0.034653
 -40   4  37       21.249965        0.031152
 -40   4  38       44.450534        0.041255
 -40   4  39       23.620521        0.037897
 -40   4  40        7.660548        0.040483
 -40   4  41       29.934178        0.073047
 -40   4  43       15.190128        0.051951
 -40   4  46       20.049638        0.107278
 -40   4  47        8.575896        0.081169
 -40   4  48        6.231934        0.193854
 -40   4  51        6.333482        0.188476
 -40   4  53       14.908588        0.140173
 -40   6   1       13.278705        0.031072
 -40   6   2       12.008580        0.021642
 -40   6   3       19.967198        0.027616
 -40   6   5       10.471772        0.017016
 -40   6   6       18.883458        0.026919
 -40   6   7       21.919352        0.028777
 -40   6   8        6.151341        0.014839
 -40   6   9        6.146788        0.072102
 -40   6  10        7.731623        0.053953
 -40   6  11       43.923342        0.033945
 -40   6  14        7.940025        0.018893
 -40   6  15       22.817581        0.028846
 -40   6  16       22.794714        0.029605
 -40   6  17        4.204046        0.055974
 -40   6  18       10.952077        0.020771
 -40   6  19       11.228891        0.026651
 -40   6  20        6.684609        0.053001
 -40   6  21       13.961733        0.035496
 -40   6  24       17.348083        0.041040
 -40   6  25       52.170969        0.046941
 -40   6  26       34.010734        0.059916
 -40   6  27       35.677584        0.061943
 -40   6  29        9.535932        0.024262
 -40   6  30       30.445936        0.069128
 -40   6  31       26.531736        0.064959
 -40   6  32       14.865531        0.030780
 -40   6  33       31.526243        0.059398
 -40   6  35       18.078025        0.038052
 -40   6  37       47.265950        0.054826
 -40   6  38       16.564420        0.042699
 -40   6  39        7.327073        0.027054
 -40   6  41        7.717059        0.141757
 -40   6  42       19.891657        0.059990
 -40   6  43       15.968970        0.054110
 -40   6  45       18.406955        0.121674
 -40   6  46        5.428720        0.162316
 -40   6  48        5.702193        0.080838
 -40   6  49       19.002421        0.123086
 -40   8   1       23.528982        0.038393
 -40   8   2       45.286643        0.051750
 -40   8   3       11.641177        0.028410
 -40   8   4        8.710740        0.115439
 -40   8   5        4.631846        0.117395
 -40   8   6       12.528807        0.029006
 -40   8   8        8.057233        0.019977
 -40   8   9       19.921847        0.035110
 -40   8  10        7.759639        0.030171
 -40   8  11        7.693764        0.021051
 -40   8  13       12.858305        0.026535
 -40   8  14       10.878695        0.029451
 -40   8  15       12.901977        0.029745
 -40   8  16       15.706464        0.028999
 -40   8  17       29.924221        0.035848
 -40   8  18       13.126995        0.028263
 -40   8  21        8.191520        0.032824
 -40   8  23       10.633579        0.049310
 -40   8  24       10.980027        0.025200
 -40   8  25       14.041439        0.031945
 -40   8  27       23.022337        0.072039
 -40   8  33        6.098360        0.052107
 -40   8  34       21.226587        0.067892
 -40   8  36       23.057298        0.079190
 -40   8  37       11.823324        0.046571
 -40   8  39       11.182397        0.047651
 -40   8  41       25.271961        0.109146
 -40   8  42        8.340264        0.063127
 -40  10   2       10.772233        0.061437
 -40  10   3       15.090129        0.067967
 -40  10   4        9.602864        0.051728
 -40  10   5       28.272442        0.097947
 -40  10   6       19.206249        0.067408
 -40  10   7       13.402724        0.062337
 -40  10   8       13.841459        0.053108
 -40  10   9        8.837251        0.048314
 -40  10  11       21.929660        0.058321
 -40  10  12       10.462696        0.101852
 -40  10  13       32.349498        0.069612
 -40  10  15        7.486187        0.034324
 -40  10  16       14.536953        0.052645
 -40  10  17        8.990217        0.053247
 -40  10  19       10.276381        0.058690
 -40  10  23        5.872819        0.070846
 -40  10  24       16.499667        0.080274
 -40  10  25       22.227483        0.100129
 -40  10  27       10.910774        0.056898
 -40  10  29       10.160364        0.046623
 -40  10  34       16.293833        0.124484
 -40  10  37       12.934411        0.105742
 -40  10  40       10.974607        0.147428
 -40  10  41       23.771306        0.192339
 -40  12   1       10.215968        0.069145
 -40  12   2       20.658098        0.093320
 -40  12   3       16.256230        0.079401
 -40  12   5       24.338735        0.104104
 -40  12   8       16.140818        0.067104
 -40  12   9        7.693504        0.083832
 -40  12  10       16.725729        0.072918
 -40  12  11        5.987487        0.132367
 -40  12  13        6.270726        0.066491
 -40  12  17       15.511351        0.086624
 -40  12  18       16.921850        0.097836
 -40  12  19       16.222577        0.100225
 -40  12  22       30.867945        0.173579
 -40  12  23       16.172538        0.112107
 -40  12  24        8.382064        0.113878
 -40  12  27       17.206336        0.127703
 -40  12  29        6.584831        0.144343
 -40  12  30       14.816579        0.100777
 -40  12  31        7.703506        0.094912
 -40  12  32       11.776460        0.170666
 -40  12  33       16.920372        0.109187
 -40  12  35        9.193748        0.123722
 -40  12  39        7.270213        0.243439
 -40  12  40       12.368306        0.164130
 -40  14   1        6.281401        0.137356
 -40  14   3        6.092947        0.111207
 -40  14   4        5.372523        0.170188
 -40  14   5        9.278847        0.077755
 -40  14   6        6.731642        0.070463
 -40  14   7        8.492879        0.077552
 -40  14  12        9.972362        0.123822
 -40  14  16        6.129927        0.139101
 -40  14  18       12.837601        0.112208
 -40  14  19       12.423325        0.126800
 -40  14  20        7.269457        0.117637
 -40  14  21        6.934912        0.125435
 -40  14  22       19.335098        0.191242
 -40  14  23       11.392146        0.127594
 -40  14  24        7.098873        0.158199
 -40  14  25        6.663032        0.135740
 -40  14  27       13.273244        0.151082
 -40  14  29       10.297087        0.110965
 -40  14  32       17.326598        0.239836
 -40  14  33       11.940436        0.185083
 -40  14  34        6.446860        0.134194
 -39   1   2       16.849837        0.013293
 -39   1   3       37.567406        0.019311
 -39   1   4       14.467965        0.010526
 -39   1   5        6.716844        0.139210
 -39   1   6       57.540160        0.021181
 -39   1   7       40.087779        0.018153
 -39   1   8       23.561303        0.018267
 -39   1  10       35.409038        0.022240
 -39   1  11       30.553576        0.030120
 -39   1  12       18.171654        0.015943
 -39   1  13       58.171729        0.016031
 -39   1  14       14.076825        0.022824
 -39   1  15       14.279636        0.012600
 -39   1  16        8.516161        0.059449
 -39   1  17       16.052508        0.018220
 -39   1  18       40.099501        0.030569
 -39   1  19       12.300813        0.015653
 -39   1  20       22.042618        0.023489
 -39   1  21       30.144270        0.030322
 -39   1  22       23.673297        0.020398
 -39   1  23       41.248515        0.025417
 -39   1  24       15.180909        0.015806
 -39   1  25       18.977487        0.025787
 -39   1  26       23.950595        0.023008
 -39   1  27        9.080914        0.044141
 -39   1  29       33.304354        0.031271
 -39   1  41       34.192543        0.086698
 -39   1  42        7.279011        0.096934
 -39   1  43       29.065908        0.094884
 -39   1  44       20.817036        0.091582
 -39   1  46       11.621618        0.064989
 -39   1  47       34.668718        0.143741
 -39   1  49       13.451059        0.094534
 -39   1  51        9.641836        0.110458
 -39   1  52       13.029351        0.202109
 -39   3   1       26.369471        0.020627
 -39   3   2       29.138754        0.025545
 -39   3   3       20.705893        0.016872
 -39   3   4       28.547031        0.019142
 -39   3   5       14.234219        0.010963
 -39   3   6        7.716994        0.007842
 -39   3   7        8.047919        0.012521
 -39   3   8       16.214808        0.020762
 -39   3   9       54.375914        0.015557
 -39   3  10       33.779580        0.018957
 -39   3  12       20.340796        0.018198
 -39   3  13        4.181746        0.103211
 -39   3  14       42.111637        0.023742
 -39   3  16       71.110829        0.009734
 -39   3  19       38.471418        0.025654
 -39   3  20       20.346818        0.019107
 -39   3  21       46.260999        0.025311
 -39   3  22       41.124202        0.018286
 -39   3  23        8.427574        0.007315
 -39   3  24       14.481195        0.011238
 -39   3  25       30.420306        0.019403
 -39   3  26       18.485075        0.014418
 -39   3  27       60.132687        0.016316
 -39   3  28       10.163218        0.011204
 -39   3  29       31.538960        0.033941
 -39   3  30       50.777357        0.039343
 -39   3  31       35.252376        0.039036
 -39   3  32       11.866339        0.021337
 -39   3  33       17.554885        0.022163
 -39   3  35        5.963724        0.014453
 -39   3  36       15.103907        0.022233
 -39   3  37       23.421977        0.035199
 -39   3  38       20.533485        0.033395
 -39   3  39        5.511987        0.032227
 -39   3  40       18.121231        0.060859
 -39   3  41        8.973907        0.040410
 -39   3  42        7.460228        0.076683
 -39   3  43       35.550668        0.116852
 -39   3  44        4.696595        0.130110
 -39   3  46       29.437782        0.132843
 -39   3  47        7.130428        0.197829
 -39   3  50       17.393275        0.140173
 -39   3  52        5.596338        0.134829
 -39   3  57        8.735788        0.144875
 -39   5   1       31.940100        0.026279
 -39   5   2       15.216899        0.020428
 -39   5   3       11.708672        0.015667
 -39   5   4       45.057519        0.030229
 -39   5   5       17.796488        0.028816
 -39   5   6       40.386879        0.030131
 -39   5   7       35.197301        0.029542
 -39   5   8       16.387800        0.018761
 -39   5   9       32.563323        0.038496
 -39   5  10       28.603374        0.026939
 -39   5  11       21.197901        0.022466
 -39   5  13       13.064456        0.015765
 -39   5  14       20.419354        0.021583
 -39   5  15        8.638692        0.014173
 -39   5  16        8.577179        0.017291
 -39   5  21       20.780448        0.031178
 -39   5  22       18.431956        0.029723
 -39   5  23       21.339470        0.037677
 -39   5  24        6.258354        0.076242
 -39   5  25       21.999955        0.036978
 -39   5  26       30.338276        0.035329
 -39   5  28        8.516220        0.012868
 -39   5  30       35.761711        0.043893
 -39   5  31       27.869643        0.043098
 -39   5  32       27.336075        0.036641
 -39   5  33       21.721257        0.033454
 -39   5  35        7.196319        0.040948
 -39   5  36       32.939642        0.039359
 -39   5  38       28.275077        0.042458
 -39   5  39       27.788019        0.044753
 -39   5  40        8.713667        0.032208
 -39   5  41       30.645407        0.051613
 -39   5  42        9.653031        0.023920
 -39   5  43       21.767476        0.062571
 -39   5  44       23.426011        0.063883
 -39   5  46        6.191688        0.195086
 -39   7   1        9.224966        0.017956
 -39   7   2       44.234037        0.032603
 -39   7   3       18.865206        0.031899
 -39   7   4       34.050551        0.041154
 -39   7   5       12.363414        0.021973
 -39   7   6       12.613009        0.021276
 -39   7   7       39.838675        0.040092
 -39   7   8       11.141319        0.018779
 -39   7   9       21.920972        0.030920
 -39   7  10       20.217863        0.030622
 -39   7  11        4.754472        0.049699
 -39   7  12       29.241580        0.049958
 -39   7  13       48.200519        0.035168
 -39   7  14        7.493864        0.022663
 -39   7  15       23.862460        0.032974
 -39   7  16       28.592272        0.036057
 -39   7  18       10.913661        0.017959
 -39   7  19       12.716525        0.024812
 -39   7  20       22.701762        0.033574
 -39   7  21       14.845774        0.026931
 -39   7  22       31.715927        0.042087
 -39   7  23       22.533952        0.037578
 -39   7  24        7.560754        0.017525
 -39   7  25       10.857670        0.025782
 -39   7  26        4.549835        0.040617
 -39   7  27        7.217617        0.050369
 -39   7  31       14.296538        0.033603
 -39   7  32       22.890304        0.052767
 -39   7  33       21.406284        0.052538
 -39   7  34       16.997235        0.049856
 -39   7  35        7.186446        0.031780
 -39   7  36       22.025712        0.059849
 -39   7  38       25.260839        0.076073
 -39   7  40       14.832330        0.057789
 -39   7  42       10.261920        0.062523
 -39   7  43        7.080466        0.057122
 -39   7  44       14.870541        0.106143
 -39   7  48        6.924810        0.130721
 -39   7  49       11.630563        0.128597
 -39   7  50       14.762012        0.160350
 -39   7  51        8.391901        0.100676
 -39   9   2       15.930317        0.040941
 -39   9   4       22.712992        0.048194
 -39   9   5        9.735143        0.026984
 -39   9   7        9.040354        0.031871
 -39   9   8       16.396128        0.035439
 -39   9   9       10.454664        0.120817
 -39   9  12       17.275011        0.038143
 -39   9  13       12.202418        0.027385
 -39   9  14       32.414657        0.045225
 -39   9  15       12.404354        0.024927
 -39   9  16        8.746542        0.022785
 -39   9  17       11.208657        0.024551
 -39   9  18       15.976420        0.037267
 -39   9  19       26.033690        0.054764
 -39   9  20        8.922892        0.026109
 -39   9  21        8.724391        0.028074
 -39   9  22        7.724442        0.090621
 -39   9  23       14.458146        0.036387
 -39   9  26        9.839156        0.165997
 -39   9  27       21.040865        0.073587
 -39   9  28       10.214157        0.042618
 -39   9  30        7.922500        0.057848
 -39   9  31        7.057833        0.062207
 -39   9  32        8.206217        0.079278
 -39   9  33        8.616554        0.038504
 -39   9  35        6.323765        0.171093
 -39   9  36        6.648534        0.063574
 -39   9  37        6.521503        0.055173
 -39   9  38        7.589269        0.155069
 -39   9  39       27.078700        0.108150
 -39   9  42        6.556981        0.105680
 -39   9  45        5.501363        0.129370
 -39  11   3       18.377976        0.094585
 -39  11   4       22.240661        0.099511
 -39  11   6        6.509685        0.067657
 -39  11   7        9.623825        0.044335
 -39  11   8        5.616583        0.057934
 -39  11  10        8.993498        0.251812
 -39  11  11        9.181884        0.037636
 -39  11  13       32.722164        0.086110
 -39  11  15        9.572095        0.307886
 -39  11  17       17.942157        0.077702
 -39  11  18        9.007164        0.076378
 -39  11  21       17.289101        0.081556
 -39  11  23       17.634256        0.093047
 -39  11  28       10.759879        0.098286
 -39  11  30        7.651144        0.083397
 -39  11  32       11.224037        0.104004
 -39  11  35       14.787968        0.136776
 -39  11  38       10.152241        0.117254
 -39  11  40        7.576609        0.098110
 -39  11  41        7.795960        0.096783
 -39  11  43       11.462591        0.127643
 -39  13   1       11.833258        0.070738
 -39  13   2        5.538231        0.102324
 -39  13   3       21.025485        0.120261
 -39  13   5       16.882980        0.089536
 -39  13   7        9.872132        0.062450
 -39  13   8       12.381195        0.190140
 -39  13   9        9.023414        0.071370
 -39  13  10        6.428141        0.074925
 -39  13  11        9.550445        0.107632
 -39  13  13        8.950475        0.117468
 -39  13  15       12.055538        0.119913
 -39  13  16       10.191025        0.091613
 -39  13  17       15.369645        0.120279
 -39  13  18       12.246918        0.107262
 -39  13  19       23.788779        0.167572
 -39  13  20       15.713147        0.109895
 -39  13  21       12.356334        0.092080
 -39  13  23       13.375126        0.120972
 -39  13  27       30.462731        0.225617
 -39  13  36        5.869668        0.166711
 -39  13  37       10.634660        0.160832
 -39  13  38        8.617772        0.148441
 -39  13  39       13.111293        0.217234
 -39  15   1       12.922113        0.210804
 -39  15   7       11.967915        0.177122
 -39  15  10        6.887525        0.155057
 -39  15  13        6.373382        0.130759
 -39  15  15        6.981547        0.174196
 -39  15  17       11.032815        0.151323
 -39  15  21        9.474650        0.181070
 -39  15  24        7.237886        0.109931
 -38   0  12       15.581046        0.017976
 -38   0  14       39.813314        0.027148
 -38   0  16       48.879034        0.025610
 -38   2   1       75.455682        0.004606
 -38   2   2       10.373235        0.014295
 -38   2   3       31.175295        0.017719
 -38   2   4       41.451538        0.018616
 -38   2   6       19.460781        0.011375
 -38   2   7       12.448655        0.006744
 -38   2   8       11.689782        0.009169
 -38   2   9        6.795955        0.044496
 -38   2  10        6.452441        0.039508
 -38   2  11       73.821677        0.005395
 -38   2  12       16.621041        0.009301
 -38   2  13       64.737161        0.011800
 -38   2  14       49.380360        0.026088
 -38   2  15        8.619455        0.011144
 -38   2  16        7.515384        0.009529
 -38   2  19       25.788932        0.026988
 -38   2  20       10.241191        0.028731
 -38   2  21       15.415090        0.017654
 -38   2  22       42.054251        0.024454
 -38   2  23        5.185943        0.012004
 -38   2  24        6.816597        0.052542
 -38   2  25        5.486529        0.022166
 -38   2  26       21.134734        0.021741
 -38   2  28       31.315811        0.029204
 -38   2  29        5.281004        0.065693
 -38   2  31        6.024699        0.061145
 -38   2  32       13.771166        0.021680
 -38   2  34       10.990632        0.016024
 -38   2  35        6.973306        0.045482
 -38   2  36       11.299292        0.031538
 -38   2  37       37.959057        0.068656
 -38   2  39       14.623474        0.042544
 -38   2  40       24.725715        0.066939
 -38   2  41       22.353613        0.077453
 -38   2  42       20.277574        0.075152
 -38   2  43       12.602420        0.060671
 -38   2  44       15.131722        0.063449
 -38   2  45       27.677084        0.111815
 -38   2  46       25.075546        0.119813
 -38   2  47       12.970235        0.087429
 -38   2  48       11.311012        0.070770
 -38   2  50       13.963524        0.102249
 -38   2  51       31.211136        0.188742
 -38   4   1       26.766845        0.035098
 -38   4   2       27.458059        0.021173
 -38   4   3       11.730431        0.010661
 -38   4   5       40.385641        0.021022
 -38   4   6       39.807411        0.020374
 -38   4   7       27.492654        0.018744
 -38   4   8        3.837838        0.018580
 -38   4   9        9.772871        0.008465
 -38   4  10       70.238665        0.007238
 -38   4  11       13.740633        0.010793
 -38   4  12       24.871389        0.017385
 -38   4  13       24.224822        0.017022
 -38   4  14       31.831902        0.019442
 -38   4  16       43.814381        0.031903
 -38   4  17        7.696493        0.011881
 -38   4  18       11.298584        0.012735
 -38   4  19        7.873944        0.011955
 -38   4  20        9.609162        0.010929
 -38   4  21       26.632161        0.019963
 -38   4  22       10.869637        0.009888
 -38   4  23       44.219566        0.022436
 -38   4  24       15.754269        0.015340
 -38   4  25       13.493369        0.014554
 -38   4  26        6.125194        0.043858
 -38   4  27       21.064021        0.022213
 -38   4  28       55.614297        0.021023
 -38   4  29       37.286593        0.024493
 -38   4  30       16.316801        0.020143
 -38   4  31       29.077689        0.024984
 -38   4  32       13.400448        0.024066
 -38   4  33       16.725011        0.018321
 -38   4  34       58.642817        0.020984
 -38   4  35       36.663606        0.033314
 -38   4  36       42.382426        0.034967
 -38   4  37       43.535043        0.035999
 -38   4  38       38.799356        0.040684
 -38   4  39       19.444897        0.037085
 -38   4  40       21.475032        0.043543
 -38   4  41       11.365650        0.032449
 -38   4  42        4.094631        0.047634
 -38   4  44       25.957138        0.064587
 -38   4  45       24.659278        0.118058
 -38   4  46       24.459599        0.137931
 -38   4  47       17.633151        0.114484
 -38   4  48       31.547551        0.159393
 -38   4  50       15.871389        0.140853
 -38   4  55        9.211460        0.119924
 -38   4  57       13.872491        0.182439
 -38   6   1       12.769456        0.013949
 -38   6   2       10.776456        0.016849
 -38   6   3       16.191109        0.018396
 -38   6   4       14.091238        0.019857
 -38   6   5        8.900337        0.036860
 -38   6   6        7.196666        0.029802
 -38   6   7        6.088596        0.022349
 -38   6   8       17.562545        0.021733
 -38   6   9       50.810334        0.027149
 -38   6  10       31.182655        0.030131
 -38   6  11        9.779366        0.026062
 -38   6  12       40.577457        0.031372
 -38   6  13       37.212498        0.031199
 -38   6  15       22.015222        0.034118
 -38   6  16        9.630472        0.012817
 -38   6  17        9.305590        0.012873
 -38   6  18       54.405974        0.034245
 -38   6  19       33.036344        0.044981
 -38   6  20        7.839196        0.029545
 -38   6  21        4.425381        0.065057
 -38   6  22       14.829464        0.020189
 -38   6  23       18.196730        0.038388
 -38   6  24       15.479083        0.033727
 -38   6  28        8.208593        0.067113
 -38   6  30       22.848829        0.054527
 -38   6  31       64.705100        0.024188
 -38   6  32       35.607303        0.072049
 -38   6  33       87.625111        0.003381
 -38   6  34       31.972175        0.046040
 -38   6  35       26.521727        0.048008
 -38   6  36       15.501742        0.035617
 -38   6  37       20.102662        0.040450
 -38   6  38        6.275667        0.032992
 -38   6  40        9.809740        0.030497
 -38   6  41       14.356706        0.043432
 -38   6  43        7.812746        0.082862
 -38   6  45       25.786004        0.104050
 -38   6  46        8.785443        0.077071
 -38   6  47       23.097489        0.122282
 -38   6  49        6.570312        0.069709
 -38   6  50        8.405653        0.066588
 -38   6  51       12.933290        0.129991
 -38   8   2        8.808973        0.019472
 -38   8   3        8.033617        0.023345
 -38   8   4       39.877061        0.047902
 -38   8   8       29.045034        0.042477
 -38   8  10       23.092488        0.050155
 -38   8  11       22.322186        0.048000
 -38   8  12       26.122423        0.039018
 -38   8  13        7.401689        0.082053
 -38   8  14       19.845806        0.032201
 -38   8  15       16.479290        0.029741
 -38   8  16       29.098110        0.034898
 -38   8  17       11.944078        0.018690
 -38   8  18        7.203680        0.108073
 -38   8  20       17.670201        0.033013
 -38   8  21       11.077996        0.022344
 -38   8  25        4.258521        0.101493
 -38   8  27       31.398631        0.079458
 -38   8  28       29.453183        0.078414
 -38   8  29       46.001196        0.078492
 -38   8  30       39.692443        0.089635
 -38   8  35       11.711020        0.041969
 -38   8  41       16.252507        0.079481
 -38   8  42        9.681632        0.064681
 -38   8  43       11.694742        0.071914
 -38   8  44       10.842002        0.069604
 -38   8  45        4.641013        0.148593
 -38   8  46       17.628755        0.146132
 -38  10   1       12.863009        0.048743
 -38  10   4       11.117149        0.120354
 -38  10   5       17.022955        0.059725
 -38  10   6       14.012887        0.060682
 -38  10   7        8.563994        0.043047
 -38  10   8       20.686106        0.067021
 -38  10  11        6.797132        0.131858
 -38  10  13       33.225894        0.063052
 -38  10  17        9.698196        0.046231
 -38  10  18       17.820494        0.062216
 -38  10  19       19.841825        0.072306
 -38  10  20        7.252310        0.172756
 -38  10  21       21.875991        0.081751
 -38  10  22        5.785672        0.113943
 -38  10  23       11.109680        0.055764
 -38  10  24       17.563656        0.069935
 -38  10  25       12.550936        0.054244
 -38  10  26        5.899915        0.065045
 -38  10  28       13.595073        0.074649
 -38  10  29       29.275707        0.088252
 -38  10  30       14.810874        0.060528
 -38  10  31        5.998500        0.079522
 -38  10  32        7.851115        0.076949
 -38  10  35        7.750677        0.073216
 -38  10  36        9.034600        0.163889
 -38  10  41        6.527021        0.116204
 -38  10  43       14.417143        0.125380
 -38  10  44        5.567495        0.145942
 -38  10  45       19.108035        0.217649
 -38  10  46       15.989997        0.207605
 -38  12   1       13.827834        0.070606
 -38  12   2       23.903619        0.094913
 -38  12   4       21.390091        0.086025
 -38  12   5       17.205958        0.074354
 -38  12   7       10.313923        0.050128
 -38  12   9       19.699975        0.083905
 -38  12  12       21.743137        0.078031
 -38  12  13       21.832659        0.085432
 -38  12  14        5.976286        0.085057
 -38  12  16       24.980012        0.131391
 -38  12  18       19.459111        0.114016
 -38  12  23       16.678009        0.101847
 -38  12  25       17.469259        0.115996
 -38  12  28       11.483728        0.099449
 -38  12  29       11.331681        0.080195
 -38  12  34        9.445634        0.086145
 -38  12  35        9.501421        0.102537
 -38  12  40       10.093414        0.150773
 -38  12  43       10.854124        0.162195
 -38  14   1       14.810199        0.107007
 -38  14   3       16.436818        0.105929
 -38  14   4        4.674398        0.149916
 -38  14   7        7.996374        0.149836
 -38  14  10       16.614361        0.150219
 -38  14  12        6.103605        0.154200
 -38  14  13       15.603077        0.114632
 -38  14  14       28.404929        0.197062
 -38  14  17       19.266811        0.169092
 -38  14  18        7.998250        0.226596
 -38  14  19        9.660952        0.088984
 -38  14  24        9.357831        0.126675
 -38  14  26       11.263392        0.105061
 -38  14  27        8.808519        0.191155
 -38  14  30        7.948711        0.199753
 -38  14  31        8.173188        0.137201
 -38  14  33        6.741142        0.143542
 -37   1   1        6.885637        0.007690
 -37   1   2       43.803310        0.021696
 -37   1   3       33.144381        0.014649
 -37   1   4       23.169894        0.011766
 -37   1   6        6.275588        0.057275
 -37   1   7        9.941831        0.023147
 -37   1   8       12.691769        0.009624
 -37   1   9       28.249814        0.014913
 -37   1  10       11.930926        0.010956
 -37   1  11       12.194425        0.011474
 -37   1  12       25.776113        0.017638
 -37   1  13       41.090510        0.026773
 -37   1  14        6.659129        0.008489
 -37   1  15       26.105727        0.017909
 -37   1  16       34.531290        0.027040
 -37   1  17       43.567419        0.027550
 -37   1  18       22.788330        0.023107
 -37   1  19       21.734834        0.015483
 -37   1  20       15.402370        0.013566
 -37   1  22       21.218082        0.017353
 -37   1  23       27.106420        0.021035
 -37   1  24       12.275056        0.013990
 -37   1  25       24.889536        0.021560
 -37   1  26       21.414504        0.016234
 -37   1  27       22.173565        0.016997
 -37   1  28        3.674371        0.084605
 -37   1  29       35.537304        0.029812
 -37   1  30       46.469990        0.038642
 -37   1  35       25.256088        0.048967
 -37   1  36       15.692227        0.039303
 -37   1  38       10.495094        0.037105
 -37   1  39        7.614920        0.062694
 -37   1  41       21.793852        0.066433
 -37   1  43       12.215646        0.037811
 -37   1  44        7.733628        0.050698
 -37   1  46       18.703957        0.067478
 -37   1  47        7.473219        0.074233
 -37   1  48       11.191381        0.052124
 -37   1  49        9.281325        0.055162
 -37   1  50        6.178997        0.066768
 -37   1  51        7.796602        0.068128
 -37   3   1       26.800989        0.018601
 -37   3   2       65.751730        0.009617
 -37   3   3       15.997406        0.012630
 -37   3   4       37.482529        0.018968
 -37   3   5       23.311607        0.014580
 -37   3   6       12.020025        0.007628
 -37   3   7       26.268079        0.012258
 -37   3   8        6.357437        0.005481
 -37   3   9       22.862108        0.013731
 -37   3  10       33.979553        0.021469
 -37   3  11       40.379450        0.017525
 -37   3  12       21.064686        0.016807
 -37   3  13       21.267205        0.017179
 -37   3  14       38.514153        0.029608
 -37   3  16       14.145459        0.016717
 -37   3  17       19.146775        0.022685
 -37   3  18       48.569950        0.027549
 -37   3  19       51.516114        0.026849
 -37   3  20       24.720356        0.026836
 -37   3  21        9.031002        0.025427
 -37   3  22       21.240410        0.019414
 -37   3  23        7.608482        0.011469
 -37   3  24       22.436399        0.014024
 -37   3  25       21.081556        0.014838
 -37   3  26       33.472227        0.022625
 -37   3  27       37.328006        0.023632
 -37   3  28       43.219440        0.024899
 -37   3  29       48.173021        0.019769
 -37   3  30       18.087924        0.018506
 -37   3  31        4.443085        0.025188
 -37   3  32       49.039882        0.022914
 -37   3  33       21.584856        0.021058
 -37   3  34       21.362233        0.021896
 -37   3  35       13.277010        0.016861
 -37   3  36       44.230985        0.030671
 -37   3  37       21.711057        0.026115
 -37   3  38       20.684149        0.027434
 -37   3  39       18.390378        0.031725
 -37   3  40       39.084652        0.063419
 -37   3  41       12.060265        0.034529
 -37   3  43        6.340347        0.083451
 -37   3  44       50.387796        0.096459
 -37   3  45       18.700775        0.089552
 -37   3  47       24.216565        0.117243
 -37   3  49       10.436475        0.087363
 -37   3  50        7.981917        0.211309
 -37   3  51       13.847780        0.128129
 -37   3  53        7.562209        0.115528
 -37   5   1       16.969414        0.018386
 -37   5   2       48.175512        0.021729
 -37   5   3       22.380952        0.018358
 -37   5   4       41.851762        0.027648
 -37   5   5       55.268798        0.020841
 -37   5   6        6.875827        0.090279
 -37   5   7       84.531414        0.003391
 -37   5   8        5.625656        0.009595
 -37   5   9       48.252668        0.024039
 -37   5  10       75.657518        0.004980
 -37   5  11        6.717514        0.009010
 -37   5  12       25.853955        0.023491
 -37   5  13       32.154160        0.025456
 -37   5  15       15.105032        0.020512
 -37   5  16       42.484468        0.026517
 -37   5  17       23.281645        0.022181
 -37   5  18       41.183006        0.035916
 -37   5  19       50.096806        0.032951
 -37   5  20       25.062721        0.033617
 -37   5  21       55.505495        0.029407
 -37   5  22       31.919743        0.040393
 -37   5  23       68.851362        0.013407
 -37   5  26       16.522772        0.022611
 -37   5  27       11.472925        0.024290
 -37   5  28       37.310588        0.031344
 -37   5  29        6.167982        0.128494
 -37   5  30        7.047766        0.015510
 -37   5  31       51.640682        0.029231
 -37   5  32       67.910898        0.011937
 -37   5  33       74.531470        0.006793
 -37   5  34       22.740602        0.029677
 -37   5  35       72.053244        0.009983
 -37   5  37       38.834392        0.040187
 -37   5  38       21.504558        0.036972
 -37   5  39        4.688603        0.091753
 -37   5  41       12.615070        0.027207
 -37   5  42        8.038470        0.028419
 -37   5  43        7.425631        0.036612
 -37   5  44       24.419787        0.066251
 -37   5  45        6.101803        0.052998
 -37   5  46       17.207760        0.059125
 -37   5  47       28.717434        0.088066
 -37   5  48       12.160099        0.096005
 -37   5  49       26.637173        0.132434
 -37   5  50       18.416759        0.118748
 -37   5  51       17.014582        0.143180
 -37   5  54        9.167715        0.122906
 -37   7   1       13.495258        0.017244
 -37   7   2       28.673280        0.028051
 -37   7   3        6.225191        0.049356
 -37   7   4       20.641221        0.023091
 -37   7   5       15.256408        0.022466
 -37   7   6       58.695741        0.023956
 -37   7   7        9.705668        0.015300
 -37   7   8       17.142199        0.023237
 -37   7  10        8.425853        0.013625
 -37   7  11       14.670753        0.019448
 -37   7  12       19.657874        0.036914
 -37   7  14       17.785584        0.024343
 -37   7  15       14.940181        0.020646
 -37   7  16       14.255315        0.021137
 -37   7  17       34.703170        0.036848
 -37   7  18       27.642702        0.034725
 -37   7  19       45.476148        0.035972
 -37   7  21       25.459006        0.034297
 -37   7  22        8.567205        0.016911
 -37   7  23       44.413286        0.040559
 -37   7  24       26.876346        0.038899
 -37   7  25       23.381018        0.038406
 -37   7  26       28.082219        0.041645
 -37   7  27        9.138162        0.095412
 -37   7  32       13.478464        0.033337
 -37   7  33       32.399383        0.061740
 -37   7  35       44.252006        0.068937
 -37   7  36       38.836709        0.073949
 -37   7  37       44.306320        0.078990
 -37   7  38       30.580566        0.109670
 -37   7  39       18.200412        0.062301
 -37   7  40       29.353075        0.090278
 -37   7  41       19.906883        0.080567
 -37   7  42        8.195548        0.042925
 -37   7  43        9.068627        0.057093
 -37   7  44       18.528249        0.074153
 -37   7  45        7.329666        0.127827
 -37   7  47       21.351628        0.119945
 -37   7  50       11.207185        0.161559
 -37   9   1       13.427621        0.026144
 -37   9   2       12.257855        0.027042
 -37   9   3       31.269010        0.053595
 -37   9   5        9.603645        0.054511
 -37   9   6        5.883621        0.141372
 -37   9   7        9.797959        0.041644
 -37   9   8        6.883458        0.020017
 -37   9  10       28.727234        0.048293
 -37   9  11       17.315369        0.036854
 -37   9  12        5.228193        0.051718
 -37   9  13       30.207615        0.049336
 -37   9  14       15.571834        0.025641
 -37   9  17        8.220280        0.022267
 -37   9  18       19.768106        0.039888
 -37   9  19       10.892933        0.024887
 -37   9  21        4.664333        0.062454
 -37   9  25       12.442869        0.046445
 -37   9  26       20.344655        0.073461
 -37   9  27       32.507845        0.096364
 -37   9  28       15.955187        0.064350
 -37   9  29       11.665719        0.038236
 -37   9  31        8.359486        0.051631
 -37   9  33       14.033781        0.050979
 -37   9  34        7.055990        0.042740
 -37   9  35        8.345897        0.044271
 -37   9  36        6.959885        0.209320
 -37   9  37        6.615663        0.054991
 -37   9  38       17.038867        0.074522
 -37   9  39       20.789805        0.128769
 -37   9  42       10.535132        0.096029
 -37   9  43       18.665021        0.174001
 -37   9  44        9.192279        0.115091
 -37  11   1        5.867623        0.090237
 -37  11   3        9.057925        0.061797
 -37  11   6       25.832692        0.104231
 -37  11   7       11.873289        0.038929
 -37  11   8       10.283190        0.036853
 -37  11   9        6.016394        0.041911
 -37  11  11       12.426464        0.046800
 -37  11  12       13.197310        0.041727
 -37  11  13       15.390354        0.049266
 -37  11  15       14.544862        0.045884
 -37  11  17       16.485114        0.086895
 -37  11  18        9.872791        0.051752
 -37  11  20        9.888225        0.071495
 -37  11  22       33.322815        0.122098
 -37  11  27       22.580722        0.118022
 -37  11  28        7.640353        0.076160
 -37  11  31       14.382211        0.099488
 -37  11  37        7.097394        0.209151
 -37  11  41       14.291291        0.152510
 -37  11  43       23.107964        0.260436
 -37  11  44        7.702727        0.163080
 -37  11  45        9.228055        0.161087
 -37  13   1       28.663339        0.129533
 -37  13   2        7.719067        0.066549
 -37  13   5       19.262866        0.097269
 -37  13   6        7.896138        0.057707
 -37  13   7       12.170333        0.074444
 -37  13   9       11.687087        0.080487
 -37  13  10        9.923507        0.059045
 -37  13  11       11.720538        0.056319
 -37  13  12        6.194191        0.101451
 -37  13  13        7.030292        0.083450
 -37  13  15       11.799746        0.228787
 -37  13  16        6.541942        0.175319
 -37  13  17       13.655658        0.103595
 -37  13  20        8.313603        0.073113
 -37  13  22       14.548746        0.121568
 -37  13  23        9.650337        0.102768
 -37  13  26        6.402343        0.119044
 -37  13  27        6.641160        0.170352
 -37  13  30        6.207979        0.204589
 -37  13  33       14.500759        0.118613
 -37  13  34        6.151016        0.149930
 -37  13  36       10.392497        0.131398
 -37  13  37       17.318256        0.209527
 -37  15   2        8.192497        0.111758
 -37  15   4        6.836446        0.154859
 -37  15   5        7.733563        0.082243
 -37  15  13       13.261825        0.154324
 -37  15  15        7.494998        0.119173
 -37  15  18        5.993997        0.138148
 -37  15  27        9.160841        0.176728
 -37  15  28        7.890184        0.190452
 -36   0   8      136.995620        0.005892
 -36   0  10       54.489357        0.022406
 -36   0  12       75.634979        0.005813
 -36   0  14       24.574987        0.022188
 -36   0  20       10.313147        0.064955
 -36   2   1        7.006212        0.009777
 -36   2   3       16.256014        0.007343
 -36   2   4       21.010735        0.007675
 -36   2   5        9.795969        0.010203
 -36   2   6       24.316003        0.007790
 -36   2   7       61.888933        0.006815
 -36   2   8       26.826983        0.010431
 -36   2   9       15.022350        0.006766
 -36   2  10       33.843315        0.013486
 -36   2  11       54.087244        0.011828
 -36   2  12       44.297404        0.015770
 -36   2  13        8.512638        0.007605
 -36   2  14       44.526060        0.019709
 -36   2  15       24.583450        0.023520
 -36   2  16       20.751988        0.088563
 -36   2  17       30.474547        0.025487
 -36   2  19       77.563716        0.005137
 -36   2  20        7.415592        0.010281
 -36   2  21       13.994177        0.011552
 -36   2  22        6.540183        0.007505
 -36   2  23       13.315217        0.012311
 -36   2  24       16.851142        0.012729
 -36   2  25       56.399734        0.015242
 -36   2  26       28.261847        0.019248
 -36   2  27       10.598207        0.012539
 -36   2  29       10.787817        0.013901
 -36   2  30       30.348756        0.024144
 -36   2  31       50.745148        0.022523
 -36   2  32       16.510996        0.022652
 -36   2  33        8.192985        0.019665
 -36   2  34        5.835409        0.015316
 -36   2  35       24.302983        0.027448
 -36   2  37       20.012171        0.048701
 -36   2  38       39.418016        0.068729
 -36   2  40       40.703071        0.080530
 -36   2  41       34.730390        0.085177
 -36   2  42       35.687813        0.071007
 -36   2  43        9.085318        0.031669
 -36   2  45       17.596818        0.061135
 -36   2  46        5.776331        0.045221
 -36   2  50        7.810698        0.095041
 -36   2  52       11.739421        0.078280
 -36   2  53       11.570350        0.079791
 -36   2  55       18.199753        0.184818
 -36   2  58        9.881346        0.135941
 -36   4   1       29.146526        0.016002
 -36   4   2       17.772957        0.011239
 -36   4   3       24.359167        0.027958
 -36   4   4       36.144847        0.020183
 -36   4   5       26.906375        0.016445
 -36   4   6       25.731731        0.016542
 -36   4   7       41.713547        0.017753
 -36   4   8       19.974008        0.022496
 -36   4   9       40.822910        0.018301
 -36   4  10       87.210722        0.005569
 -36   4  11       14.724232        0.010319
 -36   4  12       38.476746        0.017638
 -36   4  13        6.097212        0.040762
 -36   4  14       33.509252        0.017896
 -36   4  15       12.303455        0.009027
 -36   4  16       42.968128        0.023410
 -36   4  17       31.259894        0.030677
 -36   4  18        6.950611        0.008373
 -36   4  19       17.860403        0.016427
 -36   4  20       30.674974        0.023605
 -36   4  21       15.077997        0.011802
 -36   4  22       80.863465        0.003118
 -36   4  23        7.316830        0.021584
 -36   4  24        3.282377        0.037225
 -36   4  25        7.955878        0.011426
 -36   4  27        9.310317        0.014039
 -36   4  28       54.810400        0.016822
 -36   4  29        5.017270        0.038734
 -36   4  30       24.964615        0.024777
 -36   4  31       38.425122        0.024834
 -36   4  32       20.181130        0.020135
 -36   4  34       18.222733        0.020839
 -36   4  35       13.029505        0.019006
 -36   4  37       41.232996        0.035765
 -36   4  38       22.691276        0.031304
 -36   4  39       12.292030        0.021577
 -36   4  40       10.463365        0.019651
 -36   4  41       20.464726        0.043223
 -36   4  42       12.410157        0.030276
 -36   4  43       10.689995        0.029883
 -36   4  45       17.164557        0.055935
 -36   4  46       13.819768        0.047341
 -36   4  47       12.684282        0.055450
 -36   4  53       12.730161        0.113701
 -36   4  54        6.893765        0.141369
 -36   6   1        5.133420        0.012686
 -36   6   2        4.421312        0.087932
 -36   6   3       30.007732        0.023641
 -36   6   4       33.002879        0.025031
 -36   6   5        4.967092        0.071574
 -36   6   6        8.723245        0.029898
 -36   6   7       44.865243        0.028166
 -36   6   9       47.012977        0.026898
 -36   6  10       29.321016        0.027732
 -36   6  11       60.414485        0.017799
 -36   6  12       65.457009        0.013299
 -36   6  13       21.727241        0.022513
 -36   6  14       27.270222        0.026355
 -36   6  16       33.468642        0.029060
 -36   6  17        5.383493        0.014263
 -36   6  18       21.574870        0.031725
 -36   6  19       28.944982        0.028842
 -36   6  20        6.181343        0.056942
 -36   6  21       16.196605        0.021709
 -36   6  22       28.501719        0.031725
 -36   6  23       15.326154        0.021320
 -36   6  24       20.262132        0.026703
 -36   6  25       30.540236        0.047362
 -36   6  26       41.977970        0.051514
 -36   6  27        9.418439        0.025903
 -36   6  31       16.635264        0.025492
 -36   6  32       14.393332        0.023563
 -36   6  36       43.526199        0.049726
 -36   6  37       21.435041        0.040378
 -36   6  38       10.881590        0.034279
 -36   6  39       12.322135        0.026340
 -36   6  41       10.920073        0.029132
 -36   6  42        9.223015        0.026500
 -36   6  43        4.716249        0.059139
 -36   6  44       17.367067        0.100285
 -36   6  45       15.306894        0.051856
 -36   6  46       11.647618        0.049877
 -36   6  47       16.474253        0.060665
 -36   6  48        9.881751        0.046029
 -36   6  49        7.600197        0.075115
 -36   6  51       11.340899        0.082016
 -36   6  53       12.178957        0.145051
 -36   8   1       24.552332        0.030325
 -36   8   3       29.822492        0.032917
 -36   8   4       27.966963        0.031829
 -36   8   5       17.887174        0.024521
 -36   8   7       10.614424        0.034734
 -36   8   8       10.628405        0.042971
 -36   8   9       15.526719        0.026087
 -36   8  10       20.775177        0.031482
 -36   8  12       18.970582        0.029887
 -36   8  14       33.890412        0.040522
 -36   8  15        4.354538        0.103309
 -36   8  16       41.771641        0.032346
 -36   8  17        9.007441        0.018803
 -36   8  19       25.142892        0.038035
 -36   8  20       11.704657        0.022182
 -36   8  21        4.749737        0.067311
 -36   8  24        9.857840        0.023985
 -36   8  26       11.874258        0.124475
 -36   8  27       23.257300        0.069091
 -36   8  29       16.114776        0.057436
 -36   8  31       20.058689        0.049301
 -36   8  32       20.428412        0.053279
 -36   8  34        8.057853        0.119139
 -36   8  35        8.454348        0.074849
 -36   8  36       10.790459        0.053792
 -36   8  37        7.883020        0.078486
 -36   8  38       12.964683        0.055125
 -36   8  39       10.399808        0.050306
 -36   8  41       25.484956        0.100798
 -36   8  43       13.348183        0.070403
 -36  10   1       11.337769        0.054803
 -36  10   3       10.900092        0.108358
 -36  10   4        5.737508        0.160869
 -36  10   5       22.453997        0.070158
 -36  10   6        5.619431        0.096523
 -36  10   7       29.075780        0.079526
 -36  10   8        6.208059        0.140591
 -36  10   9        9.614000        0.246789
 -36  10  11       32.651493        0.060599
 -36  10  12       22.120895        0.046332
 -36  10  13       10.289120        0.042703
 -36  10  14       15.924447        0.038683
 -36  10  15        5.645441        0.029923
 -36  10  16        9.267200        0.115026
 -36  10  17        5.505543        0.149499
 -36  10  19       16.577997        0.068227
 -36  10  21       25.081826        0.085034
 -36  10  22       15.610381        0.065682
 -36  10  23        9.805815        0.321595
 -36  10  24        8.410172        0.040175
 -36  10  27       20.066489        0.064956
 -36  10  28       15.334373        0.054037
 -36  10  30       11.767115        0.061842
 -36  10  31        9.688395        0.071192
 -36  10  33       16.153885        0.083850
 -36  10  38       19.304067        0.147003
 -36  10  39       15.119193        0.134047
 -36  10  41        7.168263        0.097560
 -36  10  42       11.326782        0.109703
 -36  10  44        7.401824        0.144111
 -36  10  45       23.330624        0.235740
 -36  12   1       23.723617        0.089825
 -36  12   2       10.336924        0.061964
 -36  12   3       11.256243        0.059799
 -36  12   4       11.933273        0.051014
 -36  12   5       15.101225        0.063967
 -36  12   6       10.833513        0.050478
 -36  12   8       16.903254        0.061823
 -36  12   9       17.966524        0.065987
 -36  12  10        8.323100        0.242802
 -36  12  11       22.807959        0.082852
 -36  12  14       19.356136        0.097628
 -36  12  15       15.712702        0.084075
 -36  12  16       16.506120        0.102195
 -36  12  18       18.991366        0.098039
 -36  12  19        5.551396        0.164212
 -36  12  22        9.927689        0.080239
 -36  12  24       12.044916        0.108843
 -36  12  27       10.723153        0.096913
 -36  12  28        9.782382        0.116008
 -36  12  30        6.652819        0.113243
 -36  12  31       12.956620        0.142592
 -36  12  34       10.017734        0.077008
 -36  12  41        7.798461        0.102022
 -36  12  42       23.457728        0.402297
 -36  12  43       17.424236        0.515423
 -36  14   1        7.334848        0.079776
 -36  14   2       10.244560        0.083127
 -36  14   3        8.441919        0.113627
 -36  14   4       18.051787        0.114861
 -36  14   6       23.016429        0.137939
 -36  14   7        8.560783        0.091563
 -36  14   9       11.424885        0.078525
 -36  14  10        6.195805        0.152674
 -36  14  11        7.722046        0.112191
 -36  14  15        8.327124        0.114280
 -36  14  16        8.724276        0.086246
 -36  14  18        9.848858        0.117633
 -36  14  19       20.499366        0.165397
 -36  14  21       13.420544        0.115728
 -36  14  28       18.701738        0.217772
 -36  14  29       15.394090        0.193563
 -36  14  30        7.869816        0.160874
 -36  14  32       11.678399        0.140588
 -36  14  33        9.356762        0.152811
 -36  14  34        9.108183        0.164340
 -36  14  35       11.488560        0.195199
 -36  14  36       10.182780        0.201870
 -35   1   1       40.429074        0.014317
 -35   1   3       32.469986        0.009025
 -35   1   4       37.550632        0.009166
 -35   1   5       61.201634        0.008611
 -35   1   6       38.912980        0.011632
 -35   1   7       29.086887        0.011714
 -35   1   8       68.510218        0.005915
 -35   1  10       20.700000        0.008121
 -35   1  11       34.821258        0.009889
 -35   1  12       15.563676        0.006644
 -35   1  13        9.668971        0.019564
 -35   1  14       23.383947        0.011535
 -35   1  15       34.727799        0.015622
 -35   1  16       45.055299        0.019003
 -35   1  17       31.912850        0.015259
 -35   1  18       39.645933        0.016195
 -35   1  19       17.131579        0.013587
 -35   1  20       22.983886        0.016708
 -35   1  21       45.953128        0.026481
 -35   1  22        7.984923        0.010053
 -35   1  23        4.496109        0.019854
 -35   1  24       12.283770        0.011326
 -35   1  25       30.305693        0.018489
 -35   1  26       16.633160        0.012726
 -35   1  27        5.726168        0.023831
 -35   1  28        6.854415        0.032144
 -35   1  29       30.382725        0.035817
 -35   1  30       17.963324        0.026824
 -35   1  31       52.099424        0.025297
 -35   1  32       13.926665        0.024733
 -35   1  36        4.968601        0.058736
 -35   1  37       12.836900        0.025809
 -35   1  38        6.669183        0.026677
 -35   1  39        7.471613        0.024082
 -35   1  40       20.985805        0.041995
 -35   1  41        5.762378        0.115008
 -35   1  42       34.604913        0.063540
 -35   1  43       10.872810        0.035918
 -35   1  44       19.552545        0.054312
 -35   1  45       51.723496        0.072413
 -35   1  46        7.360639        0.093276
 -35   1  47        6.923294        0.045696
 -35   1  49       12.924318        0.058829
 -35   1  50        9.576638        0.062227
 -35   1  51       18.324028        0.091379
 -35   1  52        6.025529        0.069819
 -35   1  55       10.124772        0.122963
 -35   1  56       10.824925        0.110040
 -35   1  57        7.267118        0.150759
 -35   3   1       27.001296        0.013707
 -35   3   2       52.939399        0.015189
 -35   3   3       31.128717        0.016766
 -35   3   4       68.348226        0.006263
 -35   3   5       51.298343        0.011342
 -35   3   6       26.650460        0.010515
 -35   3   7       19.399948        0.009816
 -35   3   8       31.509380        0.011318
 -35   3   9       11.401579        0.006121
 -35   3  10       43.317318        0.016174
 -35   3  11       81.558139        0.003287
 -35   3  12       19.204661        0.013819
 -35   3  13       38.843918        0.020461
 -35   3  14       74.863609        0.005848
 -35   3  15       40.963276        0.020377
 -35   3  17       12.215236        0.013480
 -35   3  18        9.863519        0.012353
 -35   3  19       40.684641        0.028382
 -35   3  20       11.158495        0.010865
 -35   3  22       28.406214        0.014405
 -35   3  23        3.635382        0.031253
 -35   3  24        5.231730        0.018744
 -35   3  25       33.514773        0.016961
 -35   3  26        9.046988        0.008319
 -35   3  27       42.262158        0.018951
 -35   3  28       70.184614        0.006912
 -35   3  29       13.293457        0.010946
 -35   3  30       24.738917        0.018236
 -35   3  31       26.077174        0.020114
 -35   3  32       10.173495        0.012072
 -35   3  33       27.904498        0.023156
 -35   3  34       15.169871        0.015562
 -35   3  35       46.766976        0.026468
 -35   3  36       34.287461        0.030750
 -35   3  37       11.160824        0.016861
 -35   3  38       36.991215        0.034311
 -35   3  40       42.233754        0.047773
 -35   3  41       32.674608        0.052166
 -35   3  42       26.163868        0.063847
 -35   3  44        7.995124        0.025382
 -35   3  45       17.084906        0.080704
 -35   3  47       25.636419        0.095388
 -35   3  48       18.397228        0.076843
 -35   3  49       10.526063        0.055544
 -35   3  50       12.153518        0.075816
 -35   3  53       13.381106        0.112929
 -35   3  56       13.306840        0.152709
 -35   5   1       16.596114        0.014192
 -35   5   2        9.604790        0.015126
 -35   5   3       50.805807        0.018053
 -35   5   4       38.398958        0.020619
 -35   5   5       13.072031        0.013248
 -35   5   6       44.279228        0.023885
 -35   5   7       73.737711        0.006174
 -35   5   8       33.251466        0.024120
 -35   5   9       11.812790        0.011838
 -35   5  10       15.231481        0.014125
 -35   5  11       28.525112        0.022596
 -35   5  12       42.517996        0.031451
 -35   5  13        7.357581        0.063748
 -35   5  14       13.083501        0.013084
 -35   5  16        3.399706        0.038681
 -35   5  17        6.429619        0.067145
 -35   5  18       28.320011        0.030283
 -35   5  19       46.662512        0.033236
 -35   5  20       37.908838        0.027390
 -35   5  23       28.566974        0.027112
 -35   5  25       49.119752        0.027965
 -35   5  26       28.632412        0.030082
 -35   5  27        5.442150        0.012832
 -35   5  28       13.114915        0.020165
 -35   5  29       13.137884        0.018601
 -35   5  30       19.015310        0.038690
 -35   5  31       23.274901        0.022756
 -35   5  32       25.230914        0.025155
 -35   5  33       14.597740        0.017909
 -35   5  34        7.778882        0.050113
 -35   5  35        5.994998        0.092531
 -35   5  37       25.162770        0.034179
 -35   5  38       11.223814        0.027542
 -35   5  40       16.856868        0.031977
 -35   5  41        5.533173        0.027677
 -35   5  42       14.796216        0.031646
 -35   5  43       31.994531        0.068106
 -35   5  44       24.315180        0.064195
 -35   5  45       22.250933        0.058808
 -35   5  48        6.636942        0.043635
 -35   5  49        4.879959        0.064376
 -35   5  50        6.102786        0.170350
 -35   7   1       44.633956        0.028351
 -35   7   2       49.528780        0.025647
 -35   7   3       12.784287        0.024812
 -35   7   4        6.364040        0.012319
 -35   7   6       25.466272        0.028499
 -35   7   7       34.374991        0.033045
 -35   7   9       17.955918        0.022484
 -35   7  10       26.998093        0.038729
 -35   7  12       12.500520        0.017260
 -35   7  14       33.337666        0.031569
 -35   7  15       34.482749        0.032911
 -35   7  17       25.139511        0.023093
 -35   7  18       19.259206        0.034030
 -35   7  20       13.014108        0.019077
 -35   7  21       34.897708        0.036539
 -35   7  23       16.907099        0.026221
 -35   7  24       25.646481        0.036891
 -35   7  25       30.911535        0.039860
 -35   7  26       12.759545        0.025440
 -35   7  27       16.253769        0.045911
 -35   7  29       15.234041        0.044200
 -35   7  30       17.204098        0.036946
 -35   7  31       32.341923        0.071860
 -35   7  32       18.979199        0.039977
 -35   7  33       33.458332        0.059555
 -35   7  35        6.307218        0.030086
 -35   7  36        4.150422        0.076621
 -35   7  38       29.452317        0.077933
 -35   7  40       31.853257        0.070818
 -35   7  41       19.788962        0.055057
 -35   7  42        9.016097        0.039807
 -35   7  43       15.526977        0.059908
 -35   7  44       15.862062        0.061175
 -35   7  47       12.095412        0.076011
 -35   7  49        4.904080        0.101305
 -35   7  52       15.058088        0.157766
 -35   9   1       30.098189        0.039438
 -35   9   2       11.493128        0.026147
 -35   9   4       37.362548        0.050707
 -35   9   5        8.804317        0.020385
 -35   9   6       13.276822        0.028115
 -35   9   8       18.171489        0.035185
 -35   9   9       36.482736        0.048341
 -35   9  11       21.430446        0.037827
 -35   9  12        9.634002        0.019853
 -35   9  13        5.806634        0.103477
 -35   9  14       24.445040        0.032381
 -35   9  15       12.471006        0.020945
 -35   9  17       20.810814        0.040299
 -35   9  18       41.122500        0.048439
 -35   9  19       20.398309        0.038172
 -35   9  22        7.752161        0.030428
 -35   9  23       39.777758        0.078967
 -35   9  25       14.952057        0.070233
 -35   9  28       22.089070        0.053658
 -35   9  29       13.515584        0.040177
 -35   9  31       15.727873        0.052771
 -35   9  32        6.709471        0.146895
 -35   9  33       12.204221        0.046161
 -35   9  34       16.900148        0.050996
 -35   9  35       11.753850        0.069660
 -35   9  37       13.660051        0.066385
 -35   9  39       13.063690        0.095243
 -35   9  41       34.951967        0.181293
 -35   9  42       29.865599        0.181689
 -35   9  44       12.456203        0.124934
 -35  11   1       10.033594        0.049250
 -35  11   2       11.449760        0.068981
 -35  11   3       21.790227        0.087906
 -35  11   5        6.277181        0.067478
 -35  11   6       12.295284        0.041132
 -35  11   7       26.915553        0.068590
 -35  11   8       12.845388        0.040158
 -35  11  10        9.555993        0.035603
 -35  11  11        7.848567        0.033833
 -35  11  14       16.684004        0.054326
 -35  11  15       11.151457        0.037788
 -35  11  17       12.019775        0.094763
 -35  11  19       16.394908        0.079091
 -35  11  20        5.222164        0.103741
 -35  11  22       27.067582        0.104919
 -35  11  23       11.006998        0.128070
 -35  11  25        9.928243        0.077338
 -35  11  28        9.800204        0.071491
 -35  11  32       13.042086        0.095674
 -35  11  34       13.481432        0.122258
 -35  11  36        5.636488        0.163304
 -35  11  37        6.942262        0.125796
 -35  11  38       14.816275        0.132715
 -35  11  39        6.894998        0.181266
 -35  11  41        5.089204        0.166111
 -35  13   1        7.186237        0.062569
 -35  13   3       12.837406        0.069343
 -35  13   4       16.911978        0.082990
 -35  13   6        9.186240        0.091910
 -35  13   7       12.221170        0.065345
 -35  13   9        7.180320        0.085327
 -35  13  10       10.285184        0.051981
 -35  13  11        9.264718        0.170850
 -35  13  12        8.632960        0.091538
 -35  13  13       10.952488        0.081847
 -35  13  16       17.994444        0.107941
 -35  13  17        6.655524        0.172413
 -35  13  18        9.688189        0.082593
 -35  13  20        5.910668        0.135609
 -35  13  21       12.619469        0.082219
 -35  13  23       18.819777        0.154677
 -35  13  27       19.129009        0.152881
 -35  13  29       10.707708        0.099122
 -35  13  30       17.110348        0.183361
 -35  13  31       15.779734        0.154727
 -35  13  33       11.055994        0.085000
 -35  13  34        5.800517        0.179625
 -35  13  35        7.360978        0.154446
 -35  15   1       15.680147        0.231215
 -35  15   4       16.435754        0.177747
 -35  15   5       16.839270        0.159568
 -35  15   6        5.891350        0.109311
 -35  15   7        8.597267        0.096875
 -35  15   9       10.465563        0.122384
 -35  15  10        7.973581        0.265299
 -35  15  11        9.293385        0.127865
 -35  15  17        8.373351        0.161146
 -35  15  19        8.712749        0.132564
 -35  15  20       10.816977        0.151601
 -35  15  23        7.031785        0.126015
 -35  15  27        8.588597        0.171180
 -35  15  29        9.190974        0.182900
 -34   0   2       77.006234        0.006044
 -34   0   4       35.232939        0.018374
 -34   0   6       43.444908        0.015081
 -34   0   8       21.787611        0.010935
 -34   0  10       28.757103        0.016368
 -34   0  12      131.724333        0.007008
 -34   0  14       65.153281        0.011441
 -34   0  18       22.556307        0.020634
 -34   2   1       37.209945        0.012314
 -34   2   2       52.100480        0.009674
 -34   2   3       78.121252        0.003369
 -34   2   4       45.902288        0.010241
 -34   2   5        7.214291        0.014811
 -34   2   6       17.244158        0.005714
 -34   2   7       54.849066        0.009761
 -34   2   8        4.371041        0.042551
 -34   2   9       34.855989        0.010899
 -34   2  10       96.116856        0.003812
 -34   2  11      101.901914        0.003795
 -34   2  12       51.517570        0.011664
 -34   2  13       42.887527        0.015570
 -34   2  14        9.268009        0.022937
 -34   2  15       15.292645        0.015311
 -34   2  17       37.115361        0.019309
 -34   2  18       27.631449        0.017783
 -34   2  20       12.775445        0.014174
 -34   2  22        8.917006        0.010644
 -34   2  23        8.187796        0.005307
 -34   2  24       22.028368        0.014486
 -34   2  25       37.688327        0.016612
 -34   2  26       19.291682        0.009606
 -34   2  27       10.658940        0.007917
 -34   2  28       11.776799        0.008479
 -34   2  29       18.897936        0.013157
 -34   2  30       26.840268        0.017904
 -34   2  31        4.461166        0.028283
 -34   2  32       19.393968        0.016611
 -34   2  33       11.386922        0.010381
 -34   2  34       50.629142        0.021374
 -34   2  35        8.389100        0.010408
 -34   2  36       35.033841        0.034117
 -34   2  37       59.318968        0.022626
 -34   2  38       30.616009        0.047005
 -34   2  39       53.506635        0.042227
 -34   2  40       20.284723        0.043557
 -34   2  41       17.773407        0.039846
 -34   2  42       20.174315        0.049346
 -34   2  43        4.549835        0.140567
 -34   2  45       16.650075        0.075838
 -34   2  46        5.488078        0.048889
 -34   2  47        4.581375        0.144545
 -34   2  48       25.132151        0.087471
 -34   2  49       12.098140        0.060277
 -34   2  50       36.438716        0.126553
 -34   2  51       12.556910        0.065625
 -34   2  52       11.490257        0.082820
 -34   2  58       13.718856        0.198142
 -34   4   1        4.003498        0.024676
 -34   4   2       11.454693        0.007591
 -34   4   3       43.941211        0.014842
 -34   4   4        8.957734        0.027315
 -34   4   5        7.101901        0.012087
 -34   4   6       21.742838        0.014130
 -34   4   7        9.990646        0.007620
 -34   4   8       21.318466        0.010897
 -34   4   9       15.044966        0.010213
 -34   4  10       37.996579        0.016701
 -34   4  11       56.008928        0.013406
 -34   4  12        4.558838        0.055689
 -34   4  13       50.681062        0.018724
 -34   4  14       68.737617        0.007672
 -34   4  15       38.236370        0.017234
 -34   4  16       21.425125        0.013462
 -34   4  17        9.242186        0.006321
 -34   4  18       16.772269        0.014487
 -34   4  19        4.773678        0.011398
 -34   4  20       44.467066        0.018570
 -34   4  21       16.609756        0.011848
 -34   4  22        3.778359        0.018264
 -34   4  23       40.928596        0.025217
 -34   4  24       57.544939        0.018516
 -34   4  25       21.988247        0.017298
 -34   4  26        7.618793        0.007010
 -34   4  27       20.416439        0.015024
 -34   4  28       17.394626        0.014168
 -34   4  29        3.644722        0.121075
 -34   4  30        9.985139        0.009524
 -34   4  31       16.724802        0.016007
 -34   4  32       34.212425        0.024755
 -34   4  33       72.626235        0.006941
 -34   4  34       77.538249        0.004239
 -34   4  35       42.473403        0.029404
 -34   4  36       29.814711        0.029942
 -34   4  37       20.785428        0.027752
 -34   4  39       13.903561        0.022563
 -34   4  40       15.492837        0.032126
 -34   4  41       19.809720        0.043139
 -34   4  44       12.313570        0.026143
 -34   4  45       24.146035        0.063598
 -34   4  46        5.973023        0.171347
 -34   4  47        6.944206        0.117959
 -34   4  48       19.328244        0.119561
 -34   4  50       23.774272        0.096142
 -34   4  51       11.145089        0.123139
 -34   4  55       12.164744        0.148181
 -34   6   1       28.927841        0.022421
 -34   6   2        7.463042        0.024353
 -34   6   3       33.255827        0.022601
 -34   6   4       11.632412        0.012134
 -34   6   5       16.916383        0.014410
 -34   6   6       28.371447        0.019713
 -34   6   7       16.525102        0.016531
 -34   6   8       22.135040        0.021296
 -34   6   9        6.110074        0.018551
 -34   6  10       20.362760        0.020239
 -34   6  11       15.408666        0.015580
 -34   6  12       13.530558        0.013844
 -34   6  13       37.881922        0.035276
 -34   6  14       21.350035        0.020639
 -34   6  15       48.542250        0.024649
 -34   6  16       13.690252        0.014719
 -34   6  17       10.452416        0.011818
 -34   6  18       46.319218        0.026297
 -34   6  19       35.899304        0.028761
 -34   6  21       39.494050        0.030512
 -34   6  23       40.075055        0.032313
 -34   6  24       14.206759        0.018321
 -34   6  26        7.781517        0.014425
 -34   6  27       55.382488        0.036697
 -34   6  29       47.116345        0.051068
 -34   6  30       11.430967        0.020318
 -34   6  31       60.958018        0.021176
 -34   6  33       29.208714        0.030939
 -34   6  34       14.602431        0.021598
 -34   6  35       18.508025        0.025904
 -34   6  38        8.068581        0.035585
 -34   6  39       12.587534        0.027036
 -34   6  41       20.767932        0.046171
 -34   6  42        9.426983        0.024615
 -34   6  43        8.548450        0.036102
 -34   6  45        8.540141        0.057925
 -34   6  47       21.433315        0.103379
 -34   6  49        7.493797        0.062792
 -34   6  50        8.065482        0.055004
 -34   6  51       11.819983        0.081298
 -34   6  53       20.297586        0.219163
 -34   8   1       62.301284        0.018759
 -34   8   2       22.280036        0.032691
 -34   8   3       35.871437        0.032502
 -34   8   4        4.744365        0.102561
 -34   8   6       14.993098        0.023998
 -34   8   7       24.770244        0.032361
 -34   8   8       37.168535        0.036022
 -34   8   9       15.641707        0.022712
 -34   8  10       28.063802        0.034586
 -34   8  11       36.456138        0.052154
 -34   8  14       45.794650        0.035115
 -34   8  15       12.669491        0.018586
 -34   8  17        5.201634        0.023656
 -34   8  18        7.150105        0.060193
 -34   8  19       22.959878        0.033267
 -34   8  20       24.675352        0.034949
 -34   8  23       38.252451        0.045459
 -34   8  24        7.817416        0.098323
 -34   8  26       14.901678        0.047495
 -34   8  28       17.488139        0.044002
 -34   8  29        8.650145        0.024462
 -34   8  30       17.513994        0.042316
 -34   8  32       14.645580        0.040817
 -34   8  33       10.309607        0.054758
 -34   8  34       33.622165        0.060759
 -34   8  35       22.433502        0.063273
 -34   8  36        8.572689        0.047300
 -34   8  37       11.836976        0.049752
 -34   8  41       15.090262        0.070261
 -34   8  43        8.344939        0.062243
 -34   8  44        4.269543        0.128565
 -34  10   1       33.657540        0.086633
 -34  10   3       13.714481        0.040820
 -34  10   4       33.850554        0.077055
 -34  10   6       25.955211        0.070562
 -34  10   7        5.851752        0.044344
 -34  10   8       10.482080        0.069594
 -34  10   9        9.377046        0.081182
 -34  10  10       19.887031        0.040646
 -34  10  11        9.386267        0.028934
 -34  10  12       11.017668        0.027946
 -34  10  13        9.137615        0.058177
 -34  10  14        3.924920        0.093968
 -34  10  16        9.685298        0.060456
 -34  10  17       10.444712        0.285731
 -34  10  18       19.099738        0.059260
 -34  10  19       13.818972        0.047279
 -34  10  20       30.999161        0.083951
 -34  10  21        7.754031        0.075550
 -34  10  24        5.860119        0.061324
 -34  10  27       29.952279        0.105134
 -34  10  28        8.971343        0.051836
 -34  10  30        7.350238        0.132953
 -34  10  32       18.317997        0.105563
 -34  10  33       13.633892        0.092462
 -34  10  36       14.813035        0.100636
 -34  10  38       10.849009        0.080358
 -34  10  39       16.329238        0.129153
 -34  10  43       12.371015        0.160988
 -34  12   2        6.366710        0.051503
 -34  12   3       16.097671        0.058269
 -34  12   4       25.837570        0.080718
 -34  12   5        6.732013        0.054833
 -34  12   6       22.534596        0.075236
 -34  12   7       29.845485        0.117188
 -34  12   8       10.593300        0.061809
 -34  12  10       11.108600        0.045817
 -34  12  15       20.861544        0.087238
 -34  12  16       18.920492        0.108346
 -34  12  20       13.362260        0.089861
 -34  12  22        7.755514        0.122735
 -34  12  23       17.943355        0.100254
 -34  12  24       18.324055        0.109401
 -34  12  28       20.587205        0.112075
 -34  12  29        7.153251        0.200143
 -34  12  31       10.591695        0.108114
 -34  12  35       10.181356        0.114323
 -34  12  38       11.851245        0.118250
 -34  12  39       16.302699        0.193918
 -34  12  40       12.707085        0.154087
 -34  12  42       19.021251        0.246279
 -34  12  43        6.391244        0.132535
 -34  14   1       17.403908        0.108199
 -34  14   2       12.791403        0.079577
 -34  14   3        8.388266        0.075587
 -34  14   4       11.232631        0.072057
 -34  14   5        8.262990        0.102271
 -34  14   6        9.306288        0.067547
 -34  14   9        9.503736        0.079396
 -34  14  10       16.642806        0.112899
 -34  14  15        7.969504        0.100286
 -34  14  18       10.055098        0.107492
 -34  14  21       10.667661        0.113783
 -34  14  22       20.859770        0.175117
 -34  14  23        6.648308        0.122409
 -34  14  28        9.893483        0.148424
 -34  14  29        8.025771        0.132732
 -34  14  31        6.060693        0.185483
 -34  14  35        7.287798        0.170902
 -34  14  36       18.835100        0.268958
 -34  16  18       10.160217        0.153657
 -33   1   1      109.484702        0.003880
 -33   1   2       16.883128        0.005955
 -33   1   3      119.430314        0.004285
 -33   1   4       35.161911        0.008336
 -33   1   5       38.561120        0.008594
 -33   1   6       24.384339        0.007039
 -33   1   7       12.945385        0.004561
 -33   1   8       79.564879        0.003739
 -33   1   9       29.882855        0.008174
 -33   1  10       58.287820        0.008198
 -33   1  11       63.294234        0.007205
 -33   1  12        6.410538        0.019023
 -33   1  13       89.846480        0.003305
 -33   1  14      124.056036        0.004537
 -33   1  15       13.985564        0.008219
 -33   1  16       40.297022        0.014469
 -33   1  18       31.204903        0.017882
 -33   1  19       25.330713        0.015838
 -33   1  21       48.316974        0.018619
 -33   1  22       30.563704        0.018493
 -33   1  24        7.283063        0.007011
 -33   1  25       18.926674        0.012741
 -33   1  26       20.659477        0.012769
 -33   1  27       62.807324        0.010992
 -33   1  28       38.908225        0.016853
 -33   1  29       10.446626        0.009606
 -33   1  30       41.717143        0.027275
 -33   1  31        7.489125        0.028029
 -33   1  32       35.189487        0.030737
 -33   1  33       30.325550        0.031772
 -33   1  35       22.987105        0.044074
 -33   1  36        9.327540        0.016602
 -33   1  37       29.114464        0.038712
 -33   1  38       54.741118        0.035613
 -33   1  39       46.433824        0.047026
 -33   1  42       50.970874        0.073000
 -33   1  43        5.749000        0.060645
 -33   1  44       31.047544        0.070850
 -33   1  45        7.953804        0.052734
 -33   1  46       21.636659        0.095208
 -33   1  48        8.084801        0.049892
 -33   1  51        8.348533        0.117069
 -33   1  53       16.758431        0.096841
 -33   1  54        6.115554        0.101898
 -33   1  55        7.348877        0.071889
 -33   1  57        5.630453        0.120527
 -33   1  59        6.873718        0.157517
 -33   3   1       16.696796        0.008720
 -33   3   2       32.466136        0.011567
 -33   3   3       18.774557        0.008054
 -33   3   4       17.100468        0.007422
 -33   3   5       36.615297        0.013375
 -33   3   6       39.047663        0.013159
 -33   3   7       13.244735        0.005804
 -33   3   8       64.100858        0.007452
 -33   3   9       70.947022        0.006239
 -33   3  10       44.077318        0.011333
 -33   3  11       98.522789        0.003612
 -33   3  12       54.833475        0.009741
 -33   3  13       30.079993        0.010194
 -33   3  15       14.710031        0.008645
 -33   3  16       19.647188        0.018839
 -33   3  17       17.956670        0.017587
 -33   3  18       10.048632        0.016980
 -33   3  19        4.716673        0.063818
 -33   3  20       15.211049        0.008800
 -33   3  21       13.893632        0.007973
 -33   3  22       25.995596        0.013186
 -33   3  23       63.562568        0.008085
 -33   3  24       55.388176        0.011060
 -33   3  25       27.685447        0.015195
 -33   3  27       39.596464        0.017494
 -33   3  28       17.348775        0.012594
 -33   3  29       26.133484        0.017625
 -33   3  30       11.678998        0.014900
 -33   3  31        8.701667        0.013195
 -33   3  32       24.909958        0.019373
 -33   3  33       63.004206        0.013088
 -33   3  34       15.485057        0.014299
 -33   3  35       32.256937        0.026625
 -33   3  36       15.919516        0.017268
 -33   3  37       15.727714        0.023748
 -33   3  38       21.665456        0.027189
 -33   3  39       21.724709        0.033357
 -33   3  40       32.324913        0.047117
 -33   3  41        4.196784        0.038797
 -33   3  43       11.383980        0.029125
 -33   3  45       16.020955        0.077212
 -33   3  46       15.936028        0.060368
 -33   3  48       38.370171        0.082666
 -33   3  49       14.063286        0.074271
 -33   3  50       15.172936        0.077714
 -33   3  53        8.198353        0.076973
 -33   3  55       20.134026        0.144796
 -33   3  56       14.469623        0.192505
 -33   3  58        7.987741        0.141558
 -33   5   1       54.768604        0.015901
 -33   5   3       24.981233        0.016507
 -33   5   4       39.494177        0.018985
 -33   5   5       10.891648        0.008562
 -33   5   6       56.330542        0.014073
 -33   5   7       14.752085        0.012285
 -33   5   8       20.934875        0.017326
 -33   5   9       50.856858        0.019647
 -33   5  10       41.138182        0.021966
 -33   5  11       44.593161        0.021807
 -33   5  12       40.676898        0.022444
 -33   5  13        7.984798        0.015839
 -33   5  15       11.082012        0.009727
 -33   5  16       50.994313        0.020276
 -33   5  17       40.937758        0.022899
 -33   5  18       26.518654        0.028942
 -33   5  19       57.793079        0.017551
 -33   5  21       59.406986        0.016974
 -33   5  22       12.336328        0.009798
 -33   5  23       43.545953        0.021096
 -33   5  24        9.692420        0.016804
 -33   5  25        4.390558        0.106423
 -33   5  26        8.458369        0.026352
 -33   5  28        9.749923        0.015444
 -33   5  29        4.322152        0.020024
 -33   5  30       16.177732        0.015974
 -33   5  32       33.234470        0.027352
 -33   5  33       34.748237        0.029326
 -33   5  34       13.568898        0.017704
 -33   5  35       28.114445        0.031360
 -33   5  37       28.120953        0.043557
 -33   5  38       10.586123        0.017874
 -33   5  42       15.390289        0.031444
 -33   5  43       13.766699        0.040773
 -33   5  44       15.904182        0.045832
 -33   5  45       12.970582        0.034735
 -33   5  46       16.530396        0.054775
 -33   5  48        7.559497        0.040706
 -33   5  49        8.249667        0.051070
 -33   5  52       18.690238        0.117828
 -33   5  53        5.107348        0.102270
 -33   5  55        6.940389        0.129780
 -33   7   1       21.720820        0.022849
 -33   7   3       10.221252        0.035624
 -33   7   4        5.325692        0.148156
 -33   7   5       62.118838        0.013785
 -33   7   6       14.976749        0.014758
 -33   7   7       34.679677        0.023397
 -33   7   8       15.988371        0.018724
 -33   7   9       39.959980        0.029873
 -33   7  10        8.216325        0.011517
 -33   7  11       23.977010        0.033654
 -33   7  12       16.054626        0.018647
 -33   7  13       23.891840        0.024845
 -33   7  14       28.865706        0.028514
 -33   7  15       35.506056        0.029906
 -33   7  16       21.739756        0.032685
 -33   7  19       39.555404        0.032810
 -33   7  20       21.009569        0.026549
 -33   7  21       29.070105        0.032487
 -33   7  22        8.664698        0.021239
 -33   7  23       20.919799        0.028353
 -33   7  24       34.020729        0.036785
 -33   7  25       27.231104        0.036337
 -33   7  26        8.572689        0.021469
 -33   7  29        6.017475        0.085023
 -33   7  30       26.795597        0.043759
 -33   7  32        4.037945        0.047012
 -33   7  33       22.783261        0.047009
 -33   7  34       27.282375        0.056807
 -33   7  35       30.198411        0.064169
 -33   7  36       17.087510        0.045604
 -33   7  37       50.136813        0.064303
 -33   7  38       28.976974        0.074250
 -33   7  39       11.971675        0.031665
 -33   7  41       20.233018        0.075146
 -33   7  42        4.257581        0.086106
 -33   7  43        7.317172        0.054717
 -33   7  44        6.659730        0.118379
 -33   7  45        9.317135        0.063823
 -33   7  46        8.765158        0.068106
 -33   7  47        5.965987        0.124713
 -33   7  48       11.069191        0.078271
 -33   7  50       14.395937        0.096462
 -33   7  52       11.217665        0.134260
 -33   9   1       27.251000        0.036684
 -33   9   2       18.108838        0.027604
 -33   9   3       32.545046        0.044485
 -33   9   4        7.863587        0.040678
 -33   9   5       28.197482        0.040999
 -33   9   6       11.104999        0.028436
 -33   9   8       15.864709        0.035607
 -33   9   9       25.105458        0.040491
 -33   9  10       12.312148        0.022311
 -33   9  11       30.301535        0.040579
 -33   9  12       10.962710        0.028028
 -33   9  13        4.586611        0.075089
 -33   9  14        9.293492        0.020013
 -33   9  15       16.250846        0.022660
 -33   9  16       31.083887        0.034883
 -33   9  18       30.848290        0.043768
 -33   9  19       19.815499        0.035393
 -33   9  20       16.348456        0.043466
 -33   9  22       15.889714        0.044869
 -33   9  23       27.034219        0.070359
 -33   9  24       13.081896        0.044122
 -33   9  27       16.024762        0.037824
 -33   9  28       18.322063        0.046099
 -33   9  29       17.279786        0.048587
 -33   9  30       17.976707        0.049900
 -33   9  31       13.150855        0.041169
 -33   9  32       17.138932        0.051360
 -33   9  33       14.759878        0.047194
 -33   9  34       13.432237        0.042267
 -33   9  37       17.294334        0.096993
 -33   9  38       22.258549        0.122655
 -33   9  39       22.737920        0.126224
 -33   9  40       11.297787        0.090848
 -33   9  41       25.943631        0.157484
 -33   9  42        6.483363        0.087215
 -33   9  43       13.654303        0.144856
 -33   9  45       10.016836        0.116969
 -33  11   1        8.498235        0.043554
 -33  11   2       13.754345        0.041353
 -33  11   3       33.140610        0.071865
 -33  11   4       15.007265        0.104538
 -33  11   5       48.881796        0.065384
 -33  11   7       26.530454        0.052054
 -33  11   9       10.806988        0.060982
 -33  11  11       10.031151        0.030637
 -33  11  13       15.150776        0.042324
 -33  11  14       28.304752        0.057985
 -33  11  15       45.520215        0.066695
 -33  11  16       22.268767        0.070740
 -33  11  18        9.654377        0.298016
 -33  11  19       17.811962        0.066792
 -33  11  26       18.202390        0.091932
 -33  11  27       12.096818        0.069363
 -33  11  30        8.683663        0.059544
 -33  11  33       14.226876        0.102958
 -33  11  38        8.045558        0.093701
 -33  11  39        9.592289        0.135387
 -33  11  41       12.391166        0.129469
 -33  11  43        9.602864        0.103833
 -33  13   1       22.779640        0.073923
 -33  13   2       10.545141        0.095823
 -33  13   3       11.064945        0.044521
 -33  13   5        7.377466        0.092443
 -33  13   6        7.232496        0.094116
 -33  13   7        5.711042        0.133682
 -33  13   8        4.816949        0.130335
 -33  13   9       12.556313        0.053723
 -33  13  10       26.049376        0.100834
 -33  13  11       19.480272        0.079548
 -33  13  12       21.587682        0.087999
 -33  13  15       10.470817        0.091984
 -33  13  16       21.288330        0.119151
 -33  13  19       15.194144        0.101176
 -33  13  20       11.842719        0.086446
 -33  13  21        6.448876        0.202493
 -33  13  22        7.658068        0.093694
 -33  13  23        8.173983        0.085226
 -33  13  24       13.406230        0.086997
 -33  13  25       10.007347        0.078671
 -33  13  35        7.923194        0.121226
 -33  13  37       12.952027        0.155418
 -33  13  40        6.773773        0.133775
 -33  15   3        6.580350        0.109271
 -33  15  11       11.454868        0.101642
 -33  15  12       15.551270        0.155767
 -33  15  14        9.460708        0.106558
 -33  15  19       16.340716        0.180490
 -33  15  21        6.953560        0.188883
 -33  15  23        9.075627        0.132298
 -33  15  27        8.853079        0.134905
 -32   0   2      128.891427        0.005171
 -32   0   4      118.448301        0.004761
 -32   0   6       59.614260        0.014122
 -32   0   8       53.944694        0.016011
 -32   0  10       38.188349        0.021937
 -32   0  14       14.209363        0.009431
 -32   0  16       24.316003        0.012225
 -32   0  18       36.133779        0.023948
 -32   0  26       24.875570        0.031441
 -32   2   1      100.112437        0.003608
 -32   2   2       74.522144        0.004242
 -32   2   3       48.618515        0.007841
 -32   2   4       97.933855        0.003411
 -32   2   5      178.397590        0.006226
 -32   2   6       48.879853        0.007739
 -32   2   7       21.529538        0.005994
 -32   2   8       20.901196        0.005961
 -32   2   9       29.613358        0.007595
 -32   2  10       26.417721        0.006975
 -32   2  11       15.859697        0.004977
 -32   2  12       14.150371        0.004423
 -32   2  13       88.912035        0.003137
 -32   2  14       69.850913        0.006265
 -32   2  15       33.059643        0.013995
 -32   2  16       86.480056        0.003330
 -32   2  17       32.992575        0.023483
 -32   2  18       13.791773        0.035401
 -32   2  19       24.003333        0.011968
 -32   2  20        4.100732        0.036499
 -32   2  22       42.224637        0.011948
 -32   2  23       21.021251        0.008801
 -32   2  24       24.416142        0.010789
 -32   2  25       52.828307        0.011506
 -32   2  26       59.304216        0.011110
 -32   2  27       27.982423        0.015291
 -32   2  28       31.046240        0.016217
 -32   2  29       18.842611        0.012790
 -32   2  31       21.412426        0.018775
 -32   2  33        4.087787        0.086195
 -32   2  34       10.014989        0.011578
 -32   2  35       35.140859        0.025305
 -32   2  36       64.039675        0.015744
 -32   2  37       19.603469        0.025763
 -32   2  38       32.781397        0.063224
 -32   2  39       38.963829        0.051358
 -32   2  41        3.213098        0.103785
 -32   2  42       18.152107        0.043709
 -32   2  43       16.260105        0.046614
 -32   2  44       40.444654        0.073577
 -32   2  45       32.913219        0.079397
 -32   2  46       31.872245        0.088093
 -32   2  47       17.916166        0.066992
 -32   2  49        7.046772        0.142442
 -32   2  52       10.335037        0.082770
 -32   2  53       23.238481        0.127684
 -32   2  55        8.282210        0.072295
 -32   2  58        5.378383        0.116538
 -32   2  59       15.624020        0.182596
 -32   4   1        6.278933        0.006124
 -32   4   2       30.525399        0.013576
 -32   4   3        7.663289        0.012578
 -32   4   4       36.597268        0.013737
 -32   4   5       58.529480        0.010622
 -32   4   6        8.425378        0.009139
 -32   4   8       48.896626        0.011079
 -32   4   9      104.902812        0.003822
 -32   4  10        9.339807        0.008602
 -32   4  11       18.221526        0.008849
 -32   4  13       40.995488        0.013557
 -32   4  14       51.459984        0.012699
 -32   4  15       16.583335        0.013505
 -32   4  16       63.001746        0.009110
 -32   4  17       36.145124        0.011456
 -32   4  18       49.596270        0.011946
 -32   4  19       19.802222        0.010729
 -32   4  20       30.477155        0.014183
 -32   4  21       22.934123        0.012060
 -32   4  22       39.894862        0.023577
 -32   4  23       25.662326        0.016226
 -32   4  24        3.242530        0.052563
 -32   4  25       19.013337        0.015701
 -32   4  26       38.356355        0.021774
 -32   4  27       25.462070        0.016403
 -32   4  28       59.983248        0.014922
 -32   4  29       11.163198        0.009844
 -32   4  30       20.192251        0.016656
 -32   4  31       20.775057        0.017513
 -32   4  32       32.511383        0.024019
 -32   4  33       15.647779        0.016876
 -32   4  34        6.684908        0.016908
 -32   4  36       18.966470        0.017667
 -32   4  37        8.983930        0.010845
 -32   4  38       15.667706        0.023508
 -32   4  40       20.541665        0.038097
 -32   4  42        5.402870        0.124505
 -32   4  43        9.514147        0.025402
 -32   4  45        3.963963        0.115353
 -32   4  46        3.387182        0.112137
 -32   4  47       24.384524        0.058725
 -32   4  48        9.049530        0.035196
 -32   4  49       11.035941        0.051960
 -32   4  51        7.363491        0.049253
 -32   4  54       15.375630        0.119258
 -32   6   1        5.462692        0.046497
 -32   6   2       18.759957        0.014963
 -32   6   3       22.068847        0.016311
 -32   6   4        7.858944        0.024571
 -32   6   6       53.045169        0.016338
 -32   6   7       40.441563        0.019907
 -32   6   8       29.880328        0.022785
 -32   6   9       20.044226        0.017681
 -32   6  10       39.928812        0.023780
 -32   6  11       35.751084        0.024223
 -32   6  12       16.161002        0.015659
 -32   6  13       28.271806        0.022480
 -32   6  15       15.683176        0.015651
 -32   6  16        4.339816        0.014633
 -32   6  18       22.916872        0.021442
 -32   6  19       24.492632        0.022909
 -32   6  20       25.287902        0.024226
 -32   6  22       32.837631        0.028993
 -32   6  23       13.538427        0.016719
 -32   6  25       38.459329        0.033187
 -32   6  27       53.690595        0.036487
 -32   6  28        6.478271        0.082801
 -32   6  29       23.256096        0.026622
 -32   6  30       22.454888        0.021906
 -32   6  31       26.032614        0.025927
 -32   6  32       30.070650        0.029159
 -32   6  33       19.406004        0.022731
 -32   6  34       33.469389        0.034951
 -32   6  35        9.295806        0.044484
 -32   6  36       15.850836        0.026661
 -32   6  37       15.896069        0.027653
 -32   6  38       11.954748        0.023144
 -32   6  40        8.230614        0.021982
 -32   6  43       14.133648        0.041845
 -32   6  44       10.978160        0.070362
 -32   6  46        3.940431        0.102407
 -32   6  47        6.886799        0.039470
 -32   6  48        8.522969        0.042715
 -32   6  50       12.094544        0.060880
 -32   6  51       14.019950        0.088973
 -32   6  52       13.727017        0.088546
 -32   8   1       12.655750        0.016038
 -32   8   2       59.210810        0.018810
 -32   8   3       36.350378        0.029911
 -32   8   4       33.689167        0.046993
 -32   8   5       25.196666        0.030555
 -32   8   6        8.097716        0.014493
 -32   8   7       24.098714        0.028824
 -32   8   8       54.697075        0.025374
 -32   8   9       19.214630        0.035024
 -32   8  10       81.682801        0.004385
 -32   8  11       27.317815        0.031747
 -32   8  12       56.354148        0.024170
 -32   8  13       25.525105        0.030253
 -32   8  14       19.248221        0.025869
 -32   8  15       36.907994        0.029638
 -32   8  16       20.562150        0.021787
 -32   8  17       15.781825        0.016773
 -32   8  18       35.215905        0.036480
 -32   8  21       38.635735        0.039397
 -32   8  22       21.420201        0.035935
 -32   8  23       37.040788        0.043803
 -32   8  24       15.139980        0.036726
 -32   8  25       34.259743        0.060864
 -32   8  26       22.166619        0.049982
 -32   8  27       33.045272        0.067311
 -32   8  28       38.654107        0.052375
 -32   8  29        8.796192        0.026677
 -32   8  30       18.674287        0.040478
 -32   8  31       33.633019        0.060088
 -32   8  32        5.120059        0.046247
 -32   8  33        9.391273        0.038481
 -32   8  34       16.096987        0.035923
 -32   8  36       18.909045        0.058339
 -32   8  37       21.609512        0.068034
 -32   8  38       33.351312        0.089159
 -32   8  39       12.202008        0.048722
 -32   8  40       13.530743        0.055007
 -32   8  41       17.396120        0.071819
 -32   8  42       10.279251        0.057933
 -32   8  45       13.060934        0.108094
 -32  10   1       15.141499        0.050203
 -32  10   2       34.160064        0.073975
 -32  10   3       44.513930        0.068736
 -32  10   4       13.216770        0.037763
 -32  10   5       18.614887        0.035756
 -32  10   6       16.015461        0.036347
 -32  10   8        7.972578        0.048509
 -32  10   9       11.642680        0.021585
 -32  10  11       24.077874        0.044779
 -32  10  12        8.440498        0.049369
 -32  10  13       13.975228        0.023825
 -32  10  14       19.395799        0.038183
 -32  10  15       23.180056        0.042946
 -32  10  16       17.771466        0.051770
 -32  10  17       36.357943        0.073742
 -32  10  18       27.254743        0.075910
 -32  10  21       11.204106        0.041637
 -32  10  27       12.812689        0.083837
 -32  10  28        7.234639        0.115442
 -32  10  29       35.661324        0.108773
 -32  10  31       37.221365        0.122637
 -32  10  33        9.439174        0.065855
 -32  10  37       16.838260        0.109654
 -32  10  38        8.385583        0.259437
 -32  10  41       16.848175        0.146054
 -32  10  42       13.796340        0.161888
 -32  10  43       40.442799        0.239274
 -32  10  44       16.690986        0.187334
 -32  10  45       41.441404        0.258873
 -32  12   1       23.553874        0.062373
 -32  12   2       43.471255        0.071197
 -32  12   3       11.022159        0.037990
 -32  12   5       23.840449        0.058943
 -32  12   7       14.608491        0.044534
 -32  12   8       14.720937        0.038086
 -32  12   9       17.400546        0.046679
 -32  12  12       13.574756        0.040232
 -32  12  13       26.722070        0.062705
 -32  12  16       15.360013        0.059408
 -32  12  17        4.658970        0.083882
 -32  12  19       15.421738        0.079003
 -32  12  23       12.633725        0.090109
 -32  12  25        7.741382        0.071547
 -32  12  26        9.817994        0.065557
 -32  12  27       17.934576        0.111678
 -32  12  29        9.516985        0.114228
 -32  12  33       15.031267        0.126372
 -32  12  35       14.438317        0.160157
 -32  12  38        5.730445        0.140563
 -32  12  39       25.005559        0.224082
 -32  12  40       22.402366        0.251333
 -32  12  41       18.283271        0.247915
 -32  12  42       29.048632        0.296054
 -32  12  43        8.864818        0.205448
 -32  14   1       17.361135        0.081140
 -32  14   2       23.749505        0.090813
 -32  14   3       16.453996        0.127925
 -32  14   4        6.990708        0.111430
 -32  14   5       12.586143        0.061388
 -32  14   6       11.782572        0.065097
 -32  14   7       23.014278        0.112781
 -32  14   8       11.365650        0.072034
 -32  14   9       22.383208        0.083696
 -32  14  10        6.187730        0.078235
 -32  14  14        5.618630        0.150198
 -32  14  15        6.990207        0.101936
 -32  14  16       20.849748        0.159623
 -32  14  17        5.776677        0.115211
 -32  14  18        6.782846        0.106208
 -32  14  19       10.290870        0.091181
 -32  14  25       15.875736        0.135958
 -32  14  30        6.399141        0.201308
 -32  14  31        8.169517        0.115534
 -32  14  33        7.967747        0.163472
 -32  14  36       16.866031        0.221632
 -32  16   1       10.168382        0.195437
 -32  16  20        8.127976        0.145764
 -32  16  22        8.964932        0.155810
 -31   1   1       74.518253        0.004061
 -31   1   2       92.158559        0.003742
 -31   1   3       18.785793        0.006017
 -31   1   4       10.710509        0.013766
 -31   1   5      141.864724        0.005581
 -31   1   6       45.876901        0.009068
 -31   1   7      114.669089        0.005248
 -31   1   8      112.312065        0.004567
 -31   1   9       13.645549        0.005179
 -31   1  10       28.212036        0.010027
 -31   1  11       29.991999        0.008625
 -31   1  12       32.589415        0.010389
 -31   1  13       12.482748        0.011448
 -31   1  14       60.054142        0.008757
 -31   1  15      104.407854        0.004032
 -31   1  16       64.667612        0.007034
 -31   1  17        3.983340        0.074740
 -31   1  18      115.056073        0.004621
 -31   1  19      107.637819        0.004136
 -31   1  20       24.141334        0.009904
 -31   1  21       76.374407        0.004515
 -31   1  22       44.323921        0.015607
 -31   1  23       25.540321        0.013172
 -31   1  25       45.909149        0.013896
 -31   1  26       58.392722        0.012984
 -31   1  27       21.016184        0.011662
 -31   1  28       59.929459        0.011209
 -31   1  29       17.541123        0.011687
 -31   1  30       72.240916        0.005557
 -31   1  31       38.088056        0.018753
 -31   1  32       15.031434        0.018397
 -31   1  33       39.972866        0.031644
 -31   1  34       15.682411        0.021333
 -31   1  35       12.853326        0.019360
 -31   1  36       16.054034        0.025099
 -31   1  37       14.595136        0.024110
 -31   1  38       12.839587        0.025865
 -31   1  39       15.845693        0.031794
 -31   1  40       38.322578        0.052068
 -31   1  41       44.526958        0.055238
 -31   1  42       62.060454        0.034817
 -31   1  43       15.911160        0.044924
 -31   1  44       56.266153        0.053325
 -31   1  45       26.447325        0.067221
 -31   1  46       63.711537        0.045505
 -31   1  47       55.075131        0.071493
 -31   1  48        7.452382        0.046506
 -31   1  49       25.761949        0.097105
 -31   1  51       12.281083        0.070929
 -31   1  52       10.875385        0.098832
 -31   1  56       24.339823        0.179109
 -31   1  59       12.416843        0.130591
 -31   3   1       14.035491        0.004985
 -31   3   2       10.963211        0.008096
 -31   3   3        5.906606        0.013560
 -31   3   4       14.841900        0.005790
 -31   3   5       20.743553        0.010460
 -31   3   6       63.787616        0.007902
 -31   3   7       21.011759        0.006542
 -31   3   8       47.057305        0.009283
 -31   3   9       44.442885        0.010804
 -31   3  10       31.625464        0.009780
 -31   3  11        9.566870        0.009897
 -31   3  12       30.627586        0.009918
 -31   3  13        9.356709        0.015362
 -31   3  14       55.126491        0.008585
 -31   3  15        9.119704        0.027135
 -31   3  16       23.617896        0.009846
 -31   3  17       21.525311        0.014076
 -31   3  18       20.056819        0.010666
 -31   3  19        4.338894        0.044742
 -31   3  20       14.316808        0.006875
 -31   3  21       11.427992        0.006772
 -31   3  22       15.700510        0.007502
 -31   3  23       25.554921        0.011181
 -31   3  24        6.658679        0.112445
 -31   3  25        8.291924        0.005921
 -31   3  26       75.203923        0.004312
 -31   3  27       23.998625        0.013724
 -31   3  28       36.185633        0.021197
 -31   3  31       37.410827        0.025466
 -31   3  32       16.647943        0.014297
 -31   3  33        8.461501        0.009447
 -31   3  34       21.106208        0.019797
 -31   3  35        6.217717        0.010445
 -31   3  36       23.611480        0.028356
 -31   3  37       51.315787        0.025989
 -31   3  38       15.497322        0.018873
 -31   3  39        9.818554        0.023982
 -31   3  40        5.564710        0.059579
 -31   3  41       13.640565        0.028476
 -31   3  42       43.815066        0.051006
 -31   3  44        4.898469        0.071508
 -31   3  45       20.354164        0.050096
 -31   3  47       30.601944        0.098070
 -31   3  48        4.997800        0.079285
 -31   3  49        8.265652        0.093854
 -31   3  50       33.190059        0.174951
 -31   3  51       23.673318        0.114675
 -31   3  52       15.818913        0.089149
 -31   3  53       19.139697        0.116049
 -31   3  56       11.079892        0.101942
 -31   3  57        6.551259        0.097566
 -31   5   1       17.789210        0.015130
 -31   5   2        6.127724        0.023072
 -31   5   3       58.196563        0.011074
 -31   5   4       64.066060        0.007923
 -31   5   5       12.959128        0.006788
 -31   5   6       39.906892        0.012110
 -31   5   7       13.973010        0.006473
 -31   5   8       35.697479        0.017251
 -31   5   9       41.354564        0.016834
 -31   5  10       25.880166        0.014838
 -31   5  11        4.784663        0.007283
 -31   5  12        4.224334        0.075794
 -31   5  14       16.834607        0.012395
 -31   5  15       62.481437        0.010792
 -31   5  16       42.623937        0.014619
 -31   5  17       12.869887        0.008887
 -31   5  18       27.107195        0.020219
 -31   5  19       30.696954        0.022141
 -31   5  20        4.873602        0.124500
 -31   5  21       25.744495        0.021231
 -31   5  22       21.091681        0.015409
 -31   5  24       15.453770        0.011078
 -31   5  25       19.442068        0.013973
 -31   5  26       20.638508        0.015138
 -31   5  28        5.815067        0.026599
 -31   5  29       18.077334        0.016833
 -31   5  30       58.424310        0.016022
 -31   5  31       24.965897        0.021578
 -31   5  32       15.755507        0.016828
 -31   5  33       14.158531        0.016497
 -31   5  34        8.070192        0.034529
 -31   5  35       14.949247        0.018585
 -31   5  36       29.180507        0.031984
 -31   5  37        7.675285        0.022242
 -31   5  38        4.517411        0.096853
 -31   5  39       29.148430        0.032423
 -31   5  43        7.432631        0.022619
 -31   5  45       11.480070        0.048912
 -31   5  46       13.824471        0.039646
 -31   5  49       10.781697        0.039083
 -31   5  50        7.626205        0.046864
 -31   5  52        6.609992        0.038256
 -31   5  53       12.677026        0.093436
 -31   5  54       19.128957        0.204458
 -31   5  55        5.451238        0.148322
 -31   5  56       14.850455        0.187124
 -31   7   1       16.758371        0.014257
 -31   7   2        5.913544        0.027544
 -31   7   3        6.308169        0.037791
 -31   7   5       23.494042        0.018500
 -31   7   6       17.654829        0.015593
 -31   7   7       10.827604        0.012984
 -31   7   8       47.658577        0.024913
 -31   7   9       59.496723        0.017563
 -31   7  10       21.376342        0.021944
 -31   7  11       45.036208        0.026111
 -31   7  12       50.191234        0.031831
 -31   7  13       17.130266        0.018386
 -31   7  14       36.221403        0.027800
 -31   7  15       14.300524        0.016679
 -31   7  16        4.592603        0.088030
 -31   7  17       15.940671        0.014971
 -31   7  19       37.356124        0.030731
 -31   7  20       26.221041        0.027876
 -31   7  21        4.871037        0.048827
 -31   7  22       45.489449        0.031727
 -31   7  23       25.667333        0.041272
 -31   7  24        7.656827        0.079969
 -31   7  25       26.070481        0.044428
 -31   7  26        6.170170        0.030532
 -31   7  27       14.611605        0.031638
 -31   7  28       12.357063        0.021870
 -31   7  30       32.044032        0.045992
 -31   7  31       16.907631        0.033040
 -31   7  32        6.105571        0.163748
 -31   7  33       22.945065        0.035695
 -31   7  34       12.882391        0.021718
 -31   7  35       14.731293        0.037321
 -31   7  39       35.732898        0.054918
 -31   7  40       19.013495        0.042282
 -31   7  41       13.996464        0.036109
 -31   7  42        8.142972        0.024207
 -31   7  44       13.184878        0.041657
 -31   7  46       11.216327        0.060794
 -31   7  47        8.814931        0.057440
 -31   7  48        7.474958        0.074700
 -31   7  49       10.126154        0.114796
 -31   7  52        7.000000        0.113001
 -31   9   1       49.008061        0.039428
 -31   9   2       50.442046        0.036722
 -31   9   3       59.705527        0.035008
 -31   9   4       49.354331        0.049566
 -31   9   5       67.699261        0.019611
 -31   9   6       15.215781        0.024646
 -31   9   7       12.132930        0.022180
 -31   9   8       40.060704        0.040123
 -31   9   9       59.893071        0.024405
 -31   9  10       46.823071        0.029644
 -31   9  11       18.052479        0.027622
 -31   9  12        8.447603        0.016979
 -31   9  13       19.621774        0.018966
 -31   9  14       15.184400        0.019468
 -31   9  15        9.662660        0.014266
 -31   9  16       19.126474        0.020408
 -31   9  17       26.002058        0.024679
 -31   9  18       14.189221        0.025937
 -31   9  19       36.101801        0.045101
 -31   9  20       14.574327        0.028753
 -31   9  21       15.594711        0.038106
 -31   9  22       62.640243        0.034559
 -31   9  23       27.580011        0.062305
 -31   9  24        6.388427        0.033363
 -31   9  26       18.054667        0.058027
 -31   9  28       10.021078        0.081656
 -31   9  32        7.152272        0.036904
 -31   9  34       36.522185        0.107258
 -31   9  35       17.512396        0.081276
 -31   9  36       23.621516        0.111578
 -31   9  37       20.914803        0.102081
 -31   9  38       14.455172        0.082006
 -31   9  39       12.305243        0.076448
 -31   9  40       17.807274        0.129385
 -31   9  41       26.807574        0.147227
 -31   9  42       12.780962        0.095708
 -31   9  43        7.909678        0.111116
 -31   9  45        4.897755        0.161693
 -31  11   1        9.423216        0.043160
 -31  11   3       22.126771        0.051852
 -31  11   4       10.640301        0.045505
 -31  11   5       62.649741        0.027943
 -31  11   7       53.368530        0.042871
 -31  11   8       38.902314        0.049815
 -31  11   9        8.841832        0.109464
 -31  11  11       19.580347        0.037430
 -31  11  12       10.926848        0.031843
 -31  11  16       22.791709        0.056114
 -31  11  17       17.109559        0.046263
 -31  11  18       48.050702        0.062407
 -31  11  19       28.040970        0.064145
 -31  11  20       12.249694        0.036734
 -31  11  21        8.085110        0.039662
 -31  11  22       23.680731        0.064467
 -31  11  23        8.827344        0.048045
 -31  11  25       26.978973        0.106262
 -31  11  26       11.924093        0.091693
 -31  11  27        8.658175        0.121220
 -31  11  28       12.452911        0.069833
 -31  11  30       29.005758        0.128053
 -31  11  31       25.325777        0.134047
 -31  11  32       22.691739        0.115750
 -31  11  35        7.635640        0.097944
 -31  11  41       18.199038        0.166276
 -31  11  43       17.861243        0.202487
 -31  11  44       31.860006        0.307410
 -31  13   1       12.296666        0.073219
 -31  13   2        7.796730        0.057281
 -31  13   3       17.652677        0.057941
 -31  13   5        6.218199        0.134071
 -31  13   7       18.829418        0.051858
 -31  13   8       12.885224        0.048847
 -31  13   9       14.549124        0.042715
 -31  13  10       16.421328        0.045840
 -31  13  11       13.490701        0.038613
 -31  13  12       26.353026        0.078494
 -31  13  13       14.861662        0.078874
 -31  13  14       17.804943        0.076882
 -31  13  16        5.514254        0.111000
 -31  13  17        6.515136        0.073036
 -31  13  19       10.331602        0.069042
 -31  13  22        9.755614        0.121950
 -31  13  23       14.498069        0.105730
 -31  13  27       16.724712        0.126737
 -31  13  30        9.169024        0.138152
 -31  13  35        6.454921        0.167016
 -31  13  38        8.962254        0.205931
 -31  13  39       18.016964        0.239136
 -31  13  40        6.457012        0.144264
 -31  15   1       10.867244        0.082899
 -31  15   2        6.524262        0.083316
 -31  15   3        6.168225        0.089935
 -31  15   5       19.038487        0.129793
 -31  15   7       15.252311        0.083843
 -31  15   9        8.285650        0.114323
 -31  15  13       17.615788        0.155234
 -31  15  15        6.392496        0.129122
 -31  15  16        9.938511        0.090911
 -31  15  19       19.667105        0.209511
 -31  15  22        7.612949        0.128211
 -31  15  29       15.015758        0.236979
 -31  15  32        5.891010        0.118127
 -30   0   2       47.776354        0.016535
 -30   0   4      266.640020        0.010741
 -30   0   6      183.358120        0.007382
 -30   0   8        6.130579        0.080977
 -30   0  10      132.988345        0.005739
 -30   0  12       25.046557        0.016728
 -30   0  14       90.701654        0.003902
 -30   0  16       10.847304        0.014585
 -30   0  18       50.311529        0.016859
 -30   0  20      113.752802        0.004898
 -30   0  22       31.222796        0.023617
 -30   0  24       68.848893        0.011945
 -30   2   1       26.239303        0.005531
 -30   2   2       52.192049        0.006470
 -30   2   3       10.817671        0.012810
 -30   2   4       11.268318        0.003437
 -30   2   5       23.655084        0.006937
 -30   2   6       50.787991        0.008969
 -30   2   7      141.997535        0.005205
 -30   2   8       81.183065        0.004223
 -30   2   9       32.678739        0.009487
 -30   2  10       34.681840        0.008776
 -30   2  11       42.939958        0.009298
 -30   2  12       43.621440        0.008425
 -30   2  13       22.784205        0.005476
 -30   2  14       40.026116        0.010196
 -30   2  15       27.773441        0.007066
 -30   2  16       30.542708        0.008480
 -30   2  17       17.211304        0.007595
 -30   2  18       31.411765        0.011635
 -30   2  19      135.209467        0.005350
 -30   2  21       67.761715        0.006075
 -30   2  22       35.567120        0.009084
 -30   2  23       97.933038        0.003543
 -30   2  24        3.299545        0.033538
 -30   2  25        3.968627        0.011675
 -30   2  26        5.080453        0.019074
 -30   2  27       16.334503        0.012820
 -30   2  28        6.405310        0.042668
 -30   2  29       21.021370        0.013282
 -30   2  30       66.073368        0.008707
 -30   2  31       52.955736        0.016104
 -30   2  32       44.665759        0.019466
 -30   2  33       54.837214        0.016761
 -30   2  34       21.481085        0.018747
 -30   2  35       49.853385        0.021665
 -30   2  36        9.813460        0.014065
 -30   2  37       52.506285        0.027524
 -30   2  38       20.219594        0.025075
 -30   2  39        7.963040        0.016681
 -30   2  40       26.771179        0.036349
 -30   2  46       16.363465        0.079525
 -30   2  47       10.015588        0.050650
 -30   2  51        8.117204        0.089097
 -30   2  52        8.852288        0.135315
 -30   2  53       12.657330        0.076658
 -30   2  55       10.561108        0.082430
 -30   2  56       10.979572        0.085444
 -30   2  57       16.872344        0.140125
 -30   4   1       35.584828        0.010300
 -30   4   2       47.587183        0.008268
 -30   4   3       60.606023        0.009635
 -30   4   5       28.730211        0.009823
 -30   4   6       69.476327        0.006161
 -30   4   7       43.295381        0.012544
 -30   4   8       41.012559        0.011341
 -30   4  10       49.959083        0.010452
 -30   4  11        7.609205        0.008335
 -30   4  12       93.313986        0.003356
 -30   4  13       27.081156        0.008781
 -30   4  14       20.786895        0.009609
 -30   4  15       19.576593        0.009258
 -30   4  16       43.910249        0.013112
 -30   4  17       38.817522        0.013632
 -30   4  18        7.894365        0.004598
 -30   4  19       18.118637        0.007078
 -30   4  20       46.262620        0.010829
 -30   4  21       37.926508        0.012664
 -30   4  22      103.291820        0.003862
 -30   4  23       37.405080        0.018199
 -30   4  24       31.145738        0.018550
 -30   4  25        4.506773        0.052982
 -30   4  26       14.520709        0.011917
 -30   4  27       30.827131        0.020560
 -30   4  28       47.606722        0.020158
 -30   4  29       21.853833        0.015792
 -30   4  30       28.582582        0.019276
 -30   4  31       27.602065        0.017432
 -30   4  33       24.443343        0.020864
 -30   4  35        5.288194        0.089018
 -30   4  36       24.547301        0.026551
 -30   4  37       28.469440        0.030567
 -30   4  38        6.822170        0.015548
 -30   4  40       17.965049        0.027539
 -30   4  41       38.835164        0.066799
 -30   4  42        5.156937        0.136027
 -30   4  43        9.264340        0.025291
 -30   4  44       20.959866        0.047845
 -30   4  45        7.052375        0.034817
 -30   4  46        9.163624        0.035467
 -30   4  49       10.375837        0.042197
 -30   4  50       10.068565        0.046025
 -30   4  51       16.928910        0.067221
 -30   4  53       18.568710        0.093139
 -30   4  54        9.155709        0.058816
 -30   4  55        9.202989        0.075173
 -30   4  56        6.115881        0.079202
 -30   4  57        6.919321        0.080994
 -30   6   2       21.775330        0.018793
 -30   6   3       13.613670        0.010173
 -30   6   4       16.742371        0.012026
 -30   6   5       34.473178        0.018219
 -30   6   6       30.241462        0.017562
 -30   6   7        8.126746        0.005939
 -30   6   8       14.111626        0.008222
 -30   6   9       60.879389        0.012009
 -30   6  11       34.503768        0.017779
 -30   6  12        9.690459        0.010885
 -30   6  13       32.263602        0.022171
 -30   6  14       26.191430        0.020666
 -30   6  15       66.002121        0.011366
 -30   6  16        5.989073        0.139295
 -30   6  17       16.767647        0.011992
 -30   6  18       29.380963        0.022710
 -30   6  19       67.039391        0.013933
 -30   6  20        9.524757        0.019366
 -30   6  21       10.808978        0.012896
 -30   6  22        7.138627        0.010016
 -30   6  23        8.668449        0.030004
 -30   6  24        8.288486        0.041925
 -30   6  26        5.356118        0.142254
 -30   6  28       27.059490        0.020837
 -30   6  29       32.632652        0.024742
 -30   6  30       40.771436        0.026033
 -30   6  31       26.597030        0.024564
 -30   6  33       23.662058        0.025476
 -30   6  35       14.557919        0.017136
 -30   6  37       12.959514        0.018086
 -30   6  38        8.136768        0.013939
 -30   6  39        2.902413        0.087522
 -30   6  40       11.298318        0.022120
 -30   6  41       10.398942        0.019421
 -30   6  42        4.406246        0.127950
 -30   6  45       32.687459        0.072654
 -30   6  46       18.241902        0.053443
 -30   6  47       18.865286        0.063830
 -30   6  48        4.547857        0.060654
 -30   6  49       13.792679        0.053802
 -30   6  51       15.484444        0.066242
 -30   6  53       23.991957        0.170140
 -30   6  54       12.967845        0.152540
 -30   8   1       20.777416        0.022354
 -30   8   2       18.437218        0.018913
 -30   8   3       20.415901        0.018915
 -30   8   4       31.630207        0.025037
 -30   8   5       31.050411        0.031026
 -30   8   6       13.069889        0.017996
 -30   8   7       25.271901        0.028073
 -30   8   8       18.414478        0.017326
 -30   8   9       26.631879        0.022670
 -30   8  10       39.949343        0.031588
 -30   8  11       35.332846        0.024972
 -30   8  12       14.599589        0.014938
 -30   8  13       18.765181        0.017863
 -30   8  14       17.773182        0.013433
 -30   8  15        6.166441        0.044719
 -30   8  16       42.843086        0.021597
 -30   8  17       19.283776        0.016740
 -30   8  18       12.910655        0.015942
 -30   8  19       23.252656        0.023817
 -30   8  20       50.351266        0.024988
 -30   8  21       20.141971        0.020250
 -30   8  22       59.379542        0.020037
 -30   8  23       15.158496        0.033166
 -30   8  24       36.222921        0.041508
 -30   8  27        8.301205        0.018168
 -30   8  28       19.659069        0.039438
 -30   8  29       18.963992        0.036448
 -30   8  30       33.276869        0.053111
 -30   8  31        8.003937        0.095804
 -30   8  32       10.740345        0.030643
 -30   8  33       25.210196        0.054644
 -30   8  34       29.362493        0.090167
 -30   8  35       15.483669        0.048159
 -30   8  36       12.549622        0.046390
 -30   8  37        4.119951        0.094898
 -30   8  39       12.560812        0.045614
 -30   8  41       18.760784        0.074514
 -30   8  43       13.138379        0.109740
 -30  10   1       25.458515        0.047261
 -30  10   2       48.129824        0.047613
 -30  10   3       40.660792        0.048543
 -30  10   4       21.946890        0.053670
 -30  10   6       45.797161        0.047296
 -30  10   7       82.256489        0.005846
 -30  10   8        8.270490        0.121170
 -30  10   9       34.831021        0.040155
 -30  10  10       12.700905        0.030036
 -30  10  12       11.437832        0.021261
 -30  10  13       17.949011        0.027287
 -30  10  14       20.046845        0.029453
 -30  10  15       34.404942        0.039405
 -30  10  16       26.703015        0.036338
 -30  10  17       19.464172        0.040069
 -30  10  18       11.996666        0.053293
 -30  10  19       13.646025        0.034199
 -30  10  20        8.412550        0.051914
 -30  10  21       15.401623        0.035705
 -30  10  22        8.303012        0.027616
 -30  10  23       19.000526        0.043752
 -30  10  24       15.168982        0.038432
 -30  10  27        7.276744        0.050021
 -30  10  28       20.992642        0.076884
 -30  10  30       18.021709        0.080945
 -30  10  31       26.770245        0.107653
 -30  10  33       11.240374        0.085251
 -30  10  34       13.867372        0.089227
 -30  10  37       25.373510        0.138023
 -30  10  38       21.285840        0.137149
 -30  10  39       15.180283        0.104618
 -30  10  40        8.878457        0.114985
 -30  10  42       17.134118        0.135189
 -30  10  43       17.238068        0.161812
 -30  10  44       13.325652        0.129725
 -30  12   1        9.402074        0.025920
 -30  12   3       37.038089        0.055330
 -30  12   4       31.347408        0.049810
 -30  12   5       13.036219        0.027572
 -30  12   6       35.768142        0.062069
 -30  12   8       22.138789        0.086058
 -30  12   9        9.604218        0.035066
 -30  12  10       10.052313        0.025387
 -30  12  11       10.592403        0.032276
 -30  12  12        9.577578        0.070203
 -30  12  13        8.179242        0.069309
 -30  12  14       19.074826        0.060338
 -30  12  15        8.885269        0.092958
 -30  12  16       10.471199        0.082997
 -30  12  18       12.380024        0.045406
 -30  12  19       18.105386        0.060188
 -30  12  20       20.893611        0.069486
 -30  12  21       11.625360        0.042599
 -30  12  22       10.254657        0.046193
 -30  12  23       11.363230        0.164644
 -30  12  24       25.875877        0.091049
 -30  12  26       12.026263        0.079993
 -30  12  29       14.371743        0.094764
 -30  12  32       14.123633        0.120190
 -30  12  35       10.554667        0.123260
 -30  12  36        9.153579        0.121437
 -30  12  37        5.318270        0.134325
 -30  12  39       15.000167        0.180646
 -30  12  40        8.611039        0.129717
 -30  12  41       10.146674        0.162468
 -30  12  42        9.612388        0.145539
 -30  14   2        8.631975        0.103230
 -30  14   4       22.952298        0.093074
 -30  14   5        7.672548        0.041167
 -30  14   7       10.752535        0.057377
 -30  14   8        5.816872        0.113342
 -30  14  10       13.006229        0.054243
 -30  14  11       16.676510        0.083007
 -30  14  12       12.427309        0.073892
 -30  14  14        8.186758        0.188043
 -30  14  19       13.111827        0.072327
 -30  14  21        8.501529        0.070521
 -30  14  22       13.015875        0.090304
 -30  14  23       15.629043        0.106621
 -30  14  24       18.403967        0.143212
 -30  14  30       19.622920        0.184788
 -30  14  36        6.458405        0.141614
 -30  16   1        7.421388        0.229778
 -29   1   2        7.093941        0.016797
 -29   1   3       90.472482        0.003221
 -29   1   4      116.663619        0.004209
 -29   1   5       98.084504        0.004031
 -29   1   7       25.415999        0.009025
 -29   1   8       61.690680        0.009734
 -29   1   9      128.359261        0.005522
 -29   1  10       93.410385        0.003736
 -29   1  12       27.729930        0.009691
 -29   1  13       13.239751        0.009871
 -29   1  14       66.340862        0.008818
 -29   1  15       17.542862        0.006121
 -29   1  17       39.411420        0.013743
 -29   1  18        7.527350        0.024023
 -29   1  19       65.755000        0.007435
 -29   1  20       70.330434        0.006242
 -29   1  22       25.821464        0.010381
 -29   1  23       11.710722        0.005155
 -29   1  25       40.372268        0.012462
 -29   1  26       73.456722        0.004203
 -29   1  27       71.413024        0.004982
 -29   1  28        4.152830        0.081786
 -29   1  30       64.206697        0.009460
 -29   1  31       13.657965        0.010217
 -29   1  32       28.592254        0.022005
 -29   1  33       31.142993        0.023558
 -29   1  34       18.501189        0.022039
 -29   1  35        6.099590        0.058678
 -29   1  37       13.185409        0.022976
 -29   1  38       29.923202        0.041301
 -29   1  39        8.844038        0.027757
 -29   1  40       10.545141        0.027738
 -29   1  41        9.492471        0.023382
 -29   1  42       20.664099        0.045241
 -29   1  43        7.383495        0.031927
 -29   1  45       13.884056        0.049331
 -29   1  47       18.744839        0.072502
 -29   1  48        6.413112        0.069992
 -29   1  49        9.406593        0.079501
 -29   3   1      109.890855        0.003859
 -29   3   2       16.149365        0.003986
 -29   3   3       41.845669        0.008342
 -29   3   4      105.131822        0.004360
 -29   3   5       75.600794        0.005081
 -29   3   6       87.820954        0.003156
 -29   3   8       39.719768        0.008058
 -29   3   9       38.676737        0.008123
 -29   3  10       59.660875        0.007319
 -29   3  11       22.316675        0.005938
 -29   3  12       21.595370        0.004910
 -29   3  13      109.533100        0.004188
 -29   3  14       39.674173        0.006701
 -29   3  15       19.779029        0.005090
 -29   3  16       43.209143        0.007786
 -29   3  18       59.998333        0.007196
 -29   3  19       20.136385        0.005891
 -29   3  20       13.538722        0.005208
 -29   3  21      104.261690        0.003747
 -29   3  22       18.972954        0.008073
 -29   3  23       53.944416        0.014105
 -29   3  24       27.110681        0.011056
 -29   3  25       64.341044        0.007629
 -29   3  26       33.102266        0.015351
 -29   3  27       15.069539        0.013969
 -29   3  28       14.461362        0.008876
 -29   3  30       20.962920        0.014819
 -29   3  31       42.267008        0.023332
 -29   3  32        4.158004        0.050679
 -29   3  34       10.899587        0.011232
 -29   3  35       18.896455        0.022536
 -29   3  36        5.896100        0.027376
 -29   3  37        6.315457        0.049974
 -29   3  39        5.888633        0.114654
 -29   3  40        6.894926        0.050397
 -29   3  41       21.672471        0.038201
 -29   3  42        5.106173        0.030692
 -29   3  43        7.744998        0.061934
 -29   3  44        7.660157        0.025995
 -29   3  45        6.281640        0.058633
 -29   3  46       16.050826        0.057223
 -29   3  49       29.542122        0.152825
 -29   3  50       18.808163        0.092977
 -29   3  52       15.676160        0.098276
 -29   3  57       13.587126        0.135849
 -29   3  58        9.333917        0.109805
 -29   5   1        6.860685        0.055986
 -29   5   2       82.801993        0.003089
 -29   5   3       17.204156        0.007360
 -29   5   4       17.020987        0.007226
 -29   5   5       16.402439        0.007141
 -29   5   6       18.126803        0.007482
 -29   5   7        5.169526        0.020612
 -29   5   8       33.174689        0.012301
 -29   5   9       41.728168        0.012884
 -29   5  10        4.933761        0.029064
 -29   5  11        5.265074        0.020129
 -29   5  12       48.193464        0.012705
 -29   5  13        9.673469        0.008459
 -29   5  14       75.745363        0.004513
 -29   5  15       13.986315        0.007763
 -29   5  16       15.157275        0.007786
 -29   5  18       14.031037        0.008274
 -29   5  19        5.774080        0.010566
 -29   5  21       32.844786        0.016995
 -29   5  22       47.015848        0.018194
 -29   5  23       38.717438        0.017146
 -29   5  24       51.906551        0.021577
 -29   5  25       24.275090        0.015109
 -29   5  26       22.929806        0.018187
 -29   5  27        5.681901        0.019058
 -29   5  28        9.062395        0.007822
 -29   5  29       77.559654        0.003595
 -29   5  30       14.382420        0.011654
 -29   5  31       13.359940        0.011890
 -29   5  32        4.058448        0.120618
 -29   5  33        8.906964        0.013536
 -29   5  34       15.807720        0.020409
 -29   5  35       34.620370        0.036442
 -29   5  36        4.537290        0.071467
 -29   5  38        8.741968        0.018128
 -29   5  39        3.612755        0.086879
 -29   5  40       10.591695        0.019590
 -29   5  41       25.650789        0.042625
 -29   5  42        4.308248        0.085494
 -29   5  43       10.927534        0.031807
 -29   5  44       13.585728        0.048430
 -29   5  45       19.483660        0.058168
 -29   5  46        8.728058        0.069511
 -29   5  47        4.867546        0.062656
 -29   5  48        6.712079        0.042355
 -29   5  49       13.125129        0.043304
 -29   5  50        6.460650        0.067840
 -29   5  51        6.002333        0.063173
 -29   5  52       17.462818        0.096994
 -29   5  53       16.219217        0.091941
 -29   5  54       19.047415        0.118313
 -29   5  55       12.499800        0.085176
 -29   7   1       11.655771        0.010039
 -29   7   2        9.033991        0.025113
 -29   7   3        5.764200        0.008459
 -29   7   4        7.527682        0.007757
 -29   7   5       10.246560        0.008215
 -29   7   6        6.200806        0.048438
 -29   7   7       14.585884        0.014173
 -29   7   8       29.236929        0.023720
 -29   7   9       27.094815        0.018149
 -29   7  10       29.447581        0.018093
 -29   7  11       36.067298        0.025595
 -29   7  12       12.450422        0.012803
 -29   7  13       34.279732        0.025622
 -29   7  14       20.339444        0.019314
 -29   7  15       42.237661        0.020356
 -29   7  16       27.908887        0.020190
 -29   7  17       56.080656        0.016207
 -29   7  18       13.146064        0.014806
 -29   7  19       14.707243        0.017297
 -29   7  20       38.665488        0.030094
 -29   7  21       12.381317        0.011948
 -29   7  22       16.312970        0.015536
 -29   7  25       49.655111        0.040351
 -29   7  26       47.307927        0.046040
 -29   7  28       35.599017        0.041344
 -29   7  29       29.071188        0.041216
 -29   7  30       12.141128        0.024199
 -29   7  31       30.066061        0.046968
 -29   7  32       11.382794        0.017946
 -29   7  33       18.331203        0.022242
 -29   7  34        7.782866        0.024722
 -29   7  35        4.931126        0.101470
 -29   7  36       12.040266        0.018962
 -29   7  37        6.654923        0.017694
 -29   7  38       19.836910        0.031530
 -29   7  39       33.268153        0.045245
 -29   7  40       12.244591        0.026862
 -29   7  45        5.722499        0.057999
 -29   7  46        5.328321        0.067479
 -29   7  47        7.422533        0.035742
 -29   7  49        7.745450        0.062757
 -29   7  50        5.186039        0.095645
 -29   9   1       25.586442        0.028005
 -29   9   2       41.270813        0.039761
 -29   9   3        8.310596        0.015759
 -29   9   4        9.141608        0.039087
 -29   9   5        9.689788        0.020943
 -29   9   6       37.783727        0.037067
 -29   9   7       59.593876        0.023033
 -29   9   8       10.099505        0.018069
 -29   9   9        6.189023        0.034922
 -29   9  10       45.349752        0.034741
 -29   9  11       28.730332        0.028272
 -29   9  13       34.357095        0.030628
 -29   9  14       37.316350        0.029638
 -29   9  15        6.238830        0.019250
 -29   9  17       40.169267        0.032119
 -29   9  18       19.505615        0.024352
 -29   9  19       26.952588        0.031682
 -29   9  20       20.619408        0.031915
 -29   9  21       17.438234        0.031180
 -29   9  22       27.743450        0.042419
 -29   9  23       40.648493        0.048107
 -29   9  25       28.152407        0.047576
 -29   9  27       41.725891        0.055002
 -29   9  28        5.491812        0.109328
 -29   9  29       18.171269        0.043945
 -29   9  30       10.369571        0.181059
 -29   9  31       11.625016        0.049376
 -29   9  37       14.118782        0.092279
 -29   9  38       20.695241        0.121297
 -29   9  39       10.686908        0.086717
 -29   9  41        9.999150        0.099860
 -29   9  42       13.634075        0.094996
 -29   9  43        8.281727        0.073353
 -29   9  44       12.598889        0.121918
 -29  11   1       17.162517        0.044306
 -29  11   2       26.933529        0.055172
 -29  11   3       31.861419        0.047970
 -29  11   4        7.156046        0.071323
 -29  11   5       33.880525        0.038633
 -29  11   6       29.279959        0.035437
 -29  11   7       33.180115        0.037197
 -29  11   8       36.915173        0.038349
 -29  11   9       10.436283        0.024631
 -29  11  11       11.785627        0.021448
 -29  11  12       22.131200        0.031423
 -29  11  13        5.778235        0.024741
 -29  11  14        9.630940        0.020661
 -29  11  15        4.104510        0.035915
 -29  11  16       13.162295        0.038044
 -29  11  17        8.298976        0.094473
 -29  11  18       16.405944        0.045662
 -29  11  20       17.195494        0.046459
 -29  11  21        9.988744        0.046470
 -29  11  23        6.410070        0.042926
 -29  11  24       32.042784        0.076930
 -29  11  26       25.289721        0.088200
 -29  11  29       16.287756        0.070562
 -29  11  30       18.599247        0.095114
 -29  11  31        9.825019        0.223670
 -29  11  32        9.121074        0.198205
 -29  11  33        5.797758        0.104383
 -29  11  40        8.518861        0.103902
 -29  11  41       12.068968        0.129551
 -29  11  42        7.547781        0.115617
 -29  13   2        5.373732        0.063812
 -29  13   4       14.438144        0.038941
 -29  13   5        7.764664        0.033262
 -29  13   8       13.522019        0.036897
 -29  13  10       20.577949        0.059396
 -29  13  11       19.260114        0.046328
 -29  13  12        8.668449        0.042980
 -29  13  13       11.825143        0.055353
 -29  13  14        8.039652        0.183341
 -29  13  15       10.522595        0.047405
 -29  13  16       16.932631        0.062821
 -29  13  17        5.230296        0.083134
 -29  13  19        4.968803        0.115225
 -29  13  20       13.832859        0.061135
 -29  13  24       16.052850        0.128241
 -29  13  25        9.617120        0.083776
 -29  13  26       13.816005        0.107087
 -29  13  27       15.031500        0.118032
 -29  13  28       12.474374        0.087799
 -29  15   4        9.048591        0.082732
 -29  15   9       20.844184        0.124780
 -29  15  10        7.945565        0.087058
 -29  15  11        6.924594        0.067225
 -29  15  12       10.380462        0.078391
 -29  15  13        9.109007        0.066689
 -29  15  14        8.644189        0.073617
 -29  15  15       10.514276        0.092757
 -29  15  16        6.542400        0.093349
 -29  15  17        6.886799        0.168959
 -29  15  19       11.913690        0.084804
 -29  15  22        8.904774        0.160570
 -29  15  26       11.335740        0.161580
 -29  15  27        7.825663        0.124572
 -29  15  28        6.286096        0.156367
 -28   0   2      330.853442        0.013345
 -28   0   4      277.054688        0.011184
 -28   0   6       15.245786        0.089661
 -28   0  12       37.800794        0.020436
 -28   0  14      105.206464        0.009168
 -28   0  16       98.096126        0.003949
 -28   0  18       44.270645        0.017178
 -28   0  20       34.833748        0.016780
 -28   0  22       92.820095        0.004007
 -28   0  24       54.411028        0.016410
 -28   0  26       15.129904        0.011975
 -28   2   1       90.604856        0.003524
 -28   2   2       28.572889        0.006346
 -28   2   3        7.416131        0.019140
 -28   2   4       13.010380        0.005965
 -28   2   5       75.518276        0.006490
 -28   2   6      141.669333        0.005290
 -28   2   7       24.300370        0.009172
 -28   2   8       72.829115        0.006844
 -28   2   9       76.439453        0.006013
 -28   2  10       40.103616        0.008773
 -28   2  11       70.954211        0.006494
 -28   2  12       16.728180        0.006617
 -28   2  13      110.125383        0.003902
 -28   2  14       96.966953        0.004296
 -28   2  15       80.233534        0.004646
 -28   2  16       37.888785        0.010056
 -28   2  17       61.913488        0.008591
 -28   2  18       48.547194        0.011112
 -28   2  19       58.790816        0.008622
 -28   2  20       32.691436        0.010228
 -28   2  21       39.043822        0.009620
 -28   2  22       15.458266        0.004793
 -28   2  23       54.968991        0.008075
 -28   2  24       20.606285        0.008656
 -28   2  25        9.759303        0.004938
 -28   2  26       10.014989        0.005523
 -28   2  27       71.163263        0.005449
 -28   2  29       10.711629        0.007692
 -28   2  30       10.398317        0.010392
 -28   2  31       12.829380        0.010201
 -28   2  32        4.673863        0.087291
 -28   2  33       20.915281        0.016191
 -28   2  34        7.973707        0.029842
 -28   2  35       12.147016        0.011855
 -28   2  37       20.219619        0.031617
 -28   2  38       10.295873        0.029602
 -28   2  39       53.825273        0.030635
 -28   2  40       17.768990        0.027763
 -28   2  41       22.762118        0.037172
 -28   2  42       35.799721        0.047456
 -28   2  43       14.850455        0.042477
 -28   2  44       36.195027        0.071667
 -28   2  46        6.850912        0.039884
 -28   2  51        6.367024        0.082167
 -28   2  52        8.023154        0.060808
 -28   2  53        6.594846        0.179340
 -28   2  58        6.962184        0.102800
 -28   2  59        6.494998        0.095373
 -28   4   1       41.738711        0.009873
 -28   4   2       70.809392        0.005448
 -28   4   3       62.807404        0.007211
 -28   4   4       62.038939        0.010781
 -28   4   6       62.255923        0.006386
 -28   4   7       51.129444        0.008175
 -28   4   8       74.576538        0.004315
 -28   4   9       27.961152        0.006671
 -28   4  10       35.942454        0.006610
 -28   4  11       35.403390        0.006937
 -28   4  12       14.956437        0.004764
 -28   4  13       43.890090        0.008560
 -28   4  14       86.948030        0.003575
 -28   4  15       42.832931        0.010665
 -28   4  16       52.353701        0.010047
 -28   4  17       13.323551        0.010969
 -28   4  18       15.572893        0.005927
 -28   4  19       23.813232        0.007199
 -28   4  20        8.574439        0.009287
 -28   4  21       13.548542        0.005684
 -28   4  22       29.894113        0.010502
 -28   4  23       88.653144        0.003320
 -28   4  24       43.515629        0.014982
 -28   4  25       31.020896        0.015240
 -28   4  26       32.104050        0.022984
 -28   4  27       41.094160        0.020365
 -28   4  28       17.464736        0.011493
 -28   4  29       34.900143        0.019128
 -28   4  30       18.550121        0.014952
 -28   4  31       25.146869        0.018308
 -28   4  32       18.008165        0.015097
 -28   4  33       12.604404        0.013430
 -28   4  35       32.779414        0.027455
 -28   4  36       48.537820        0.026429
 -28   4  37        4.126742        0.074256
 -28   4  39       18.970846        0.026145
 -28   4  40       14.201725        0.022587
 -28   4  41       14.949983        0.028145
 -28   4  42       15.097053        0.034945
 -28   4  45       19.392421        0.056252
 -28   4  46       37.247819        0.134822
 -28   4  47       11.244421        0.052023
 -28   4  48       24.557260        0.076660
 -28   4  49        7.830134        0.058845
 -28   4  50       10.113555        0.073894
 -28   4  52       10.791524        0.081563
 -28   4  53       12.036320        0.088614
 -28   4  55       13.558835        0.084225
 -28   6   1       13.447751        0.012407
 -28   6   2       16.485751        0.009599
 -28   6   3       20.408258        0.010041
 -28   6   5       75.335914        0.004092
 -28   6   6       26.931840        0.012868
 -28   6   7       88.652750        0.004271
 -28   6   8       45.743852        0.016621
 -28   6   9       38.225646        0.017635
 -28   6  10       23.902950        0.013960
 -28   6  11       43.568222        0.014619
 -28   6  12       40.662145        0.014486
 -28   6  13       82.239650        0.005053
 -28   6  14       24.164230        0.024241
 -28   6  15       61.369211        0.013955
 -28   6  16       42.446319        0.022188
 -28   6  17       22.166845        0.015495
 -28   6  18       34.047026        0.022838
 -28   6  19       35.118514        0.023610
 -28   6  20       13.032076        0.012882
 -28   6  21       27.015329        0.022874
 -28   6  22        7.199514        0.061613
 -28   6  23        5.181120        0.071218
 -28   6  24        9.877854        0.012499
 -28   6  25       39.285621        0.025015
 -28   6  26       23.896025        0.019850
 -28   6  27       14.642336        0.017333
 -28   6  28       22.925510        0.018302
 -28   6  29       13.000769        0.013868
 -28   6  30       10.655093        0.009219
 -28   6  31       44.137852        0.022246
 -28   6  32       21.153463        0.015548
 -28   6  33       30.108686        0.025377
 -28   6  34       16.888398        0.017120
 -28   6  35       19.831767        0.021765
 -28   6  36       21.339728        0.025468
 -28   6  37        7.205415        0.014157
 -28   6  39        5.085666        0.090404
 -28   6  40       24.626591        0.035656
 -28   6  41        7.512057        0.020303
 -28   6  42       18.011968        0.032982
 -28   6  43       27.709222        0.053263
 -28   6  44        8.732640        0.027899
 -28   6  46       12.047448        0.037678
 -28   6  47       14.742625        0.048844
 -28   6  48       19.549731        0.063322
 -28   6  49       34.356659        0.094940
 -28   6  50       13.967534        0.053795
 -28   6  51       28.923312        0.105190
 -28   6  52       16.024793        0.122861
 -28   6  55        9.806732        0.115840
 -28   8   1       10.095742        0.011124
 -28   8   2       34.771828        0.020431
 -28   8   3       27.058751        0.018294
 -28   8   4       12.612415        0.014744
 -28   8   6       13.606469        0.015526
 -28   8   7       12.121551        0.018666
 -28   8   8       35.364954        0.028778
 -28   8   9       16.817342        0.019072
 -28   8  10       36.087255        0.023668
 -28   8  11       63.750765        0.012533
 -28   8  12       53.283487        0.019705
 -28   8  13        8.436468        0.011032
 -28   8  14       45.555570        0.019401
 -28   8  15        8.234015        0.013193
 -28   8  16       35.698319        0.020515
 -28   8  17        7.645195        0.007579
 -28   8  19        3.388215        0.088933
 -28   8  20        8.722385        0.010263
 -28   8  21       18.906718        0.024693
 -28   8  22       47.668963        0.034294
 -28   8  23       14.000071        0.022254
 -28   8  24       10.741834        0.018185
 -28   8  25       14.895234        0.034213
 -28   8  26       10.685317        0.019802
 -28   8  27       15.267744        0.027534
 -28   8  28       16.947684        0.032036
 -28   8  29       23.393632        0.055987
 -28   8  30       10.447871        0.022759
 -28   8  32       29.771849        0.056476
 -28   8  34       30.913104        0.065911
 -28   8  35        6.103524        0.043874
 -28   8  36       14.518988        0.040051
 -28   8  37       13.908630        0.038828
 -28   8  38       16.123275        0.046113
 -28   8  39       21.495604        0.056939
 -28   8  43       13.210337        0.052556
 -28   8  44       17.756435        0.069143
 -28   8  45       36.423756        0.146505
 -28   8  46       28.786021        0.194046
 -28   8  47       21.657932        0.131740
 -28   8  48       23.504361        0.144088
 -28   8  49        8.858950        0.093737
 -28  10   1       56.581004        0.034795
 -28  10   2       43.293533        0.046951
 -28  10   3        6.721904        0.081677
 -28  10   4       32.460900        0.045324
 -28  10   5       23.834345        0.029719
 -28  10   6       17.736516        0.026961
 -28  10   7        9.318208        0.020007
 -28  10   8       22.889605        0.025585
 -28  10   9       11.966996        0.014699
 -28  10  12       21.227883        0.028091
 -28  10  13       55.743789        0.022834
 -28  10  14        7.559762        0.045417
 -28  10  16       20.182022        0.023902
 -28  10  17       23.909998        0.041224
 -28  10  18       33.044061        0.048879
 -28  10  19       12.719473        0.032667
 -28  10  21       34.388516        0.054635
 -28  10  22        9.922600        0.027714
 -28  10  26       31.770584        0.084239
 -28  10  27        6.910355        0.061717
 -28  10  29       30.698778        0.100105
 -28  10  30       14.860182        0.070417
 -28  10  31       10.475257        0.252532
 -28  10  32       22.178075        0.096435
 -28  10  33        9.993348        0.066676
 -28  10  36       10.339729        0.066695
 -28  10  38       13.825122        0.090366
 -28  10  40        8.910219        0.199920
 -28  10  41       12.767380        0.099117
 -28  10  42       16.227384        0.158410
 -28  10  43       29.735904        0.193514
 -28  10  44       12.660450        0.149528
 -28  12   1       26.852970        0.046000
 -28  12   2       17.593436        0.034240
 -28  12   3        9.391645        0.020509
 -28  12   4       32.283587        0.047868
 -28  12   5        6.896231        0.030952
 -28  12   6       13.020906        0.024006
 -28  12   8       17.263835        0.030439
 -28  12   9       23.846258        0.053473
 -28  12  10       23.129137        0.040509
 -28  12  11        7.170146        0.030744
 -28  12  12       27.786346        0.092376
 -28  12  13       20.738298        0.038913
 -28  12  14        9.357083        0.024015
 -28  12  15        6.563307        0.055873
 -28  12  16       31.444936        0.060013
 -28  12  17       34.802586        0.058788
 -28  12  18       10.130301        0.047764
 -28  12  20       25.049112        0.059084
 -28  12  21       19.476601        0.045075
 -28  12  22        9.937756        0.044817
 -28  12  23       13.468445        0.049469
 -28  12  24       20.058091        0.073836
 -28  12  25       14.690439        0.080058
 -28  12  27       10.877638        0.067063
 -28  12  28        8.374067        0.094493
 -28  12  31       21.785913        0.137264
 -28  12  35        8.458250        0.093567
 -28  12  36        8.460083        0.089897
 -28  14   1       18.379527        0.092408
 -28  14   2       10.549455        0.054078
 -28  14   3       10.570667        0.033502
 -28  14   4        9.642666        0.044605
 -28  14   5        6.245318        0.062635
 -28  14   6       10.349541        0.039429
 -28  14   7        6.866149        0.036325
 -28  14   8        7.450772        0.048342
 -28  14  10       13.483953        0.042968
 -28  14  11       11.354162        0.086284
 -28  14  16       26.336040        0.114882
 -28  14  19       13.553782        0.077073
 -28  14  20        4.715294        0.132805
 -28  14  21        7.179763        0.075216
 -28  14  22        9.124199        0.071320
 -28  14  24       19.976511        0.156340
 -28  14  26        8.265289        0.190817
 -28  14  30        8.175206        0.114091
 -28  14  35        9.784989        0.136327
 -28  16   3        7.616889        0.152374
 -28  16   4       19.316366        0.225663
 -28  16   5        8.625196        0.184621
 -28  16   8        7.602237        0.153036
 -28  16   9        8.444229        0.161906
 -28  16  11       11.899874        0.185633
 -28  16  13       16.707932        0.200332
 -28  16  15        9.516039        0.124419
 -28  16  16        6.222700        0.143640
 -28  16  17       13.851318        0.109307
 -28  16  20        7.138417        0.202750
 -28  16  22        6.492534        0.187820
 -27   1   1       85.696674        0.003741
 -27   1   2       48.147170        0.008853
 -27   1   3        3.387625        0.110462
 -27   1   4       24.276326        0.006471
 -27   1   5      152.797906        0.005716
 -27   1   6       15.664706        0.006076
 -27   1   7       49.897194        0.011470
 -27   1   8       53.432574        0.011347
 -27   1   9       30.543968        0.014611
 -27   1  10       30.945985        0.011311
 -27   1  11       73.353936        0.009350
 -27   1  12       32.267631        0.014721
 -27   1  13       49.056294        0.011548
 -27   1  14       91.919856        0.003468
 -27   1  15       54.322463        0.013361
 -27   1  16       52.254186        0.011187
 -27   1  18       21.921724        0.007236
 -27   1  19        6.936426        0.012126
 -27   1  20       54.753721        0.009678
 -27   1  21       87.096211        0.003183
 -27   1  22       46.656725        0.010670
 -27   1  23       45.329571        0.010885
 -27   1  24       18.906004        0.007510
 -27   1  25       47.210592        0.009055
 -27   1  26       28.811664        0.009286
 -27   1  27       29.523804        0.010021
 -27   1  28      110.542300        0.004042
 -27   1  30       80.517141        0.003007
 -27   1  31       44.784261        0.016686
 -27   1  32       19.522782        0.020040
 -27   1  33       16.339767        0.014437
 -27   1  34       33.579607        0.025209
 -27   1  38       18.294371        0.032813
 -27   1  39       44.847965        0.044057
 -27   1  40       19.000474        0.037073
 -27   1  42       13.865461        0.038486
 -27   1  43       34.853120        0.066321
 -27   1  44       68.021100        0.027747
 -27   1  45       11.816472        0.039554
 -27   1  46       23.862523        0.069614
 -27   1  47       18.580016        0.064545
 -27   1  50        7.138978        0.060252
 -27   1  55       23.301888        0.154772
 -27   1  56        5.963891        0.081161
 -27   1  57        8.002125        0.075933
 -27   1  58       10.431778        0.098114
 -27   3   1       28.364608        0.007049
 -27   3   2       13.728328        0.004430
 -27   3   3       52.610455        0.007363
 -27   3   4       19.083475        0.005219
 -27   3   5       34.106744        0.009312
 -27   3   6       42.313591        0.008987
 -27   3   7      146.437359        0.005268
 -27   3   8       38.447237        0.008557
 -27   3   9       56.966394        0.007663
 -27   3  10       17.422457        0.003990
 -27   3  11       10.932246        0.005198
 -27   3  12       46.833535        0.008547
 -27   3  13       28.756669        0.007159
 -27   3  14       54.481373        0.008680
 -27   3  15       44.161182        0.011805
 -27   3  17       37.094070        0.010464
 -27   3  18       68.768670        0.005653
 -27   3  19        8.414392        0.007639
 -27   3  20       59.395539        0.007279
 -27   3  21       58.135359        0.009243
 -27   3  22       19.619378        0.008382
 -27   3  23       40.638159        0.011623
 -27   3  24        5.060237        0.058016
 -27   3  25       74.605831        0.004130
 -27   3  26       25.140704        0.013186
 -27   3  27        6.061353        0.084907
 -27   3  29       13.099618        0.008262
 -27   3  30       25.378731        0.015483
 -27   3  31       55.848993        0.014697
 -27   3  32       52.433100        0.017326
 -27   3  33       32.128803        0.021890
 -27   3  34        9.778650        0.031044
 -27   3  35       50.813089        0.021840
 -27   3  36       16.641574        0.017882
 -27   3  38       42.959399        0.062004
 -27   3  39        8.949302        0.017786
 -27   3  40       14.039017        0.026658
 -27   3  41        7.380718        0.201700
 -27   3  42       16.143513        0.032954
 -27   3  43       14.695203        0.031708
 -27   3  44        5.837123        0.050648
 -27   3  45       12.946235        0.044973
 -27   3  46       34.385026        0.069748
 -27   3  47       49.855692        0.068681
 -27   3  49       40.968402        0.117174
 -27   3  50       15.051744        0.084766
 -27   3  51       17.695734        0.098219
 -27   3  54        5.608743        0.126988
 -27   3  57       10.301214        0.116314
 -27   5   1       23.395491        0.009668
 -27   5   2       36.277679        0.010983
 -27   5   3       33.463413        0.009648
 -27   5   4       12.683454        0.005827
 -27   5   5       23.376783        0.008605
 -27   5   6       14.205949        0.005686
 -27   5   7       25.235431        0.010239
 -27   5   8       96.556046        0.003634
 -27   5  10       55.027084        0.008685
 -27   5  11       10.242949        0.004376
 -27   5  12       54.603480        0.009864
 -27   5  13        8.471305        0.015111
 -27   5  14       86.511502        0.003167
 -27   5  15       72.836529        0.005171
 -27   5  16       52.741634        0.010518
 -27   5  18       11.653240        0.006498
 -27   5  19       35.353218        0.014189
 -27   5  20        6.378715        0.005810
 -27   5  21       24.490039        0.012062
 -27   5  22       18.908543        0.010736
 -27   5  23       20.138520        0.011521
 -27   5  24       62.980394        0.009834
 -27   5  25       44.179407        0.019983
 -27   5  27       37.704642        0.016201
 -27   5  28       45.130921        0.016402
 -27   5  29       16.658481        0.014077
 -27   5  30        8.003999        0.006441
 -27   5  31       17.427220        0.016271
 -27   5  32       12.901279        0.013037
 -27   5  33        4.502777        0.041519
 -27   5  34       29.017029        0.053868
 -27   5  35        6.001666        0.020234
 -27   5  36       30.237179        0.030566
 -27   5  38       23.576259        0.032279
 -27   5  39       36.240723        0.040226
 -27   5  41       24.853632        0.040892
 -27   5  42       17.342347        0.041630
 -27   5  43       12.368872        0.036677
 -27   5  44        5.190376        0.053943
 -27   5  45       22.960923        0.062561
 -27   5  47        9.954044        0.036180
 -27   5  48        8.853192        0.090118
 -27   5  49       15.014460        0.071652
 -27   5  50       12.933445        0.068142
 -27   5  51       20.017342        0.108370
 -27   5  52       11.114945        0.055336
 -27   5  53       13.357245        0.078396
 -27   5  54       14.809524        0.094676
 -27   5  55        8.389875        0.092595
 -27   5  56        9.763350        0.104663
 -27   7   1        8.573914        0.008341
 -27   7   2       45.383477        0.016642
 -27   7   3        4.462847        0.025105
 -27   7   4       20.710625        0.011813
 -27   7   5       30.723737        0.015114
 -27   7   6       20.196213        0.017769
 -27   7   7       66.306712        0.011320
 -27   7   8       49.502626        0.021018
 -27   7   9       61.250224        0.012261
 -27   7  10      109.483332        0.006220
 -27   7  11       39.120327        0.023530
 -27   7  12       17.153921        0.012677
 -27   7  13       30.601520        0.018572
 -27   7  14       38.722345        0.020724
 -27   7  15        6.813589        0.054509
 -27   7  16       20.801034        0.012870
 -27   7  17       44.502135        0.017039
 -27   7  18       24.302428        0.017868
 -27   7  19       25.006479        0.018511
 -27   7  21       51.960177        0.019659
 -27   7  22       63.238280        0.013267
 -27   7  23       65.614937        0.014113
 -27   7  24       36.946989        0.043588
 -27   7  26       20.592887        0.034996
 -27   7  27       43.524361        0.035996
 -27   7  29       27.730813        0.029970
 -27   7  30       33.368099        0.023321
 -27   7  31       10.792683        0.013826
 -27   7  33       35.120080        0.028899
 -27   7  34       20.407131        0.043005
 -27   7  35       20.958697        0.025627
 -27   7  36       19.830053        0.026101
 -27   7  37       16.181625        0.028671
 -27   7  38       16.256814        0.026956
 -27   7  39       28.728035        0.040931
 -27   7  40       16.281339        0.032980
 -27   7  41        5.146844        0.048927
 -27   7  42        7.011063        0.065086
 -27   7  43       24.433952        0.051189
 -27   7  44        9.156692        0.034515
 -27   7  45       11.966035        0.043302
 -27   7  47       15.205723        0.069165
 -27   7  49        7.625746        0.075993
 -27   7  50        8.749286        0.064685
 -27   7  51        8.826834        0.066913
 -27   7  52        8.851271        0.098044
 -27   7  53        6.428452        0.169401
 -27   9   1       41.630878        0.030739
 -27   9   2        6.662807        0.193902
 -27   9   3       11.484163        0.016993
 -27   9   4       26.912060        0.032736
 -27   9   5       97.813598        0.003941
 -27   9   6       53.812452        0.027714
 -27   9   7       13.161915        0.014411
 -27   9   8       15.273277        0.016344
 -27   9   9        4.825557        0.018865
 -27   9  10       23.976655        0.019580
 -27   9  11       12.710311        0.012248
 -27   9  12       11.065848        0.011178
 -27   9  13       30.411560        0.022226
 -27   9  14       43.263495        0.027498
 -27   9  15       28.153490        0.026169
 -27   9  16       35.969153        0.030424
 -27   9  17       22.603916        0.025604
 -27   9  18       36.397665        0.038076
 -27   9  19       48.920446        0.035855
 -27   9  20       22.008476        0.032758
 -27   9  21       43.271469        0.042915
 -27   9  22        9.285742        0.059418
 -27   9  23        6.571530        0.020377
 -27   9  24       31.877578        0.045439
 -27   9  25       25.237730        0.035594
 -27   9  28       31.749173        0.073270
 -27   9  29        9.497684        0.037783
 -27   9  30       33.171976        0.087297
 -27   9  32       40.032612        0.097761
 -27   9  33       22.194819        0.081944
 -27   9  35        8.582657        0.043226
 -27   9  37       17.609486        0.068538
 -27   9  38       14.894361        0.063601
 -27   9  39       11.730303        0.055606
 -27   9  41       15.291468        0.077166
 -27  11   1       74.053764        0.012420
 -27  11   2       17.601903        0.040561
 -27  11   3       41.281352        0.044906
 -27  11   4       52.081283        0.030571
 -27  11   5       29.819339        0.043064
 -27  11   6        6.560412        0.054257
 -27  11   7       36.877093        0.043780
 -27  11   9       18.936816        0.026353
 -27  11  11        6.404139        0.033628
 -27  11  12       21.249282        0.029410
 -27  11  13       16.651546        0.030610
 -27  11  14       17.031207        0.025504
 -27  11  15        5.018466        0.056205
 -27  11  16       20.447567        0.038604
 -27  11  17       26.828399        0.041341
 -27  11  18       32.426378        0.059903
 -27  11  19       25.441698        0.053777
 -27  11  20        8.342362        0.103399
 -27  11  21       12.903294        0.034525
 -27  11  22       12.709957        0.037510
 -27  11  23        7.627516        0.076331
 -27  11  25       21.958347        0.063188
 -27  11  27       15.777421        0.081066
 -27  11  35       10.096683        0.081207
 -27  11  36       16.954822        0.127068
 -27  11  39       14.422378        0.120761
 -27  11  40        5.513166        0.150371
 -27  11  41        8.271699        0.121284
 -27  11  42        7.348605        0.127920
 -27  13   1       18.148361        0.042978
 -27  13   2       15.481570        0.036580
 -27  13   3       18.739130        0.039276
 -27  13   5       18.317423        0.042843
 -27  13   6       16.977161        0.041467
 -27  13   7       29.698923        0.054175
 -27  13   8       29.979576        0.055854
 -27  13  10       20.173572        0.048213
 -27  13  11        8.113199        0.050954
 -27  13  13        9.415307        0.039746
 -27  13  14        5.367402        0.064981
 -27  13  18       10.963667        0.031279
 -27  13  19       13.940660        0.082641
 -27  13  20        7.444528        0.034179
 -27  13  21       12.784561        0.054037
 -27  13  22       16.408443        0.055576
 -27  13  23       13.070654        0.052171
 -27  13  25       19.828237        0.092003
 -27  13  26        5.648008        0.132508
 -27  13  28       13.854386        0.087440
 -27  13  31        5.691309        0.168228
 -27  13  34       12.418293        0.163141
 -27  13  35        9.740072        0.129124
 -27  15   1        6.401953        0.068483
 -27  15   4       10.209848        0.049891
 -27  15   7        7.595920        0.074156
 -27  15   8        9.080418        0.082448
 -27  15   9       21.885269        0.107347
 -27  15  10       14.233587        0.082336
 -27  15  12       13.061470        0.058371
 -27  15  13       16.525163        0.099989
 -27  15  14        8.058784        0.069299
 -27  15  15       14.428687        0.089323
 -27  15  17       10.571045        0.204535
 -27  15  19        8.811583        0.087071
 -27  15  21       11.842593        0.095579
 -27  15  23        9.619563        0.224636
 -27  15  26        8.043818        0.111682
 -27  15  27        8.737677        0.187531
 -27  15  28        8.369289        0.140530
 -27  15  29        6.814030        0.159970
 -27  15  32        6.308407        0.163177
 -26   0   2      111.525782        0.005990
 -26   0   4      211.825164        0.009155
 -26   0  12        9.212817        0.092846
 -26   0  18       88.260297        0.003941
 -26   0  20       54.096858        0.016101
 -26   0  22       69.438102        0.009823
 -26   0  24       80.346935        0.003791
 -26   0  26       29.669968        0.018176
 -26   2   1      117.137526        0.004325
 -26   2   2       49.792670        0.008961
 -26   2   3       11.954162        0.005083
 -26   2   4       52.901229        0.011298
 -26   2   5       84.169056        0.006044
 -26   2   6      213.828904        0.008210
 -26   2   7      321.686182        0.012367
 -26   2   8      183.808868        0.007073
 -26   2   9       24.132219        0.008509
 -26   2  10       30.691530        0.009910
 -26   2  11       12.034367        0.008354
 -26   2  12       93.826809        0.003540
 -26   2  13       19.509459        0.005376
 -26   2  14       41.410023        0.014913
 -26   2  15       15.390711        0.009109
 -26   2  16       35.264713        0.009461
 -26   2  17      123.903592        0.006714
 -26   2  18       23.912340        0.010944
 -26   2  19       63.551869        0.007330
 -26   2  20       32.790090        0.011120
 -26   2  21      115.716896        0.004100
 -26   2  22       37.702520        0.009768
 -26   2  23       22.517837        0.008445
 -26   2  24       31.628310        0.009622
 -26   2  25       24.094190        0.009760
 -26   2  26       25.917581        0.009007
 -26   2  27       47.801987        0.012499
 -26   2  28       76.631390        0.003881
 -26   2  29        4.416107        0.060713
 -26   2  30        6.470085        0.006939
 -26   2  31       12.401613        0.008844
 -26   2  32       21.796743        0.015124
 -26   2  33        9.852563        0.008751
 -26   2  34       19.877500        0.016057
 -26   2  35       61.344111        0.016551
 -26   2  36        5.818763        0.113210
 -26   2  38       33.630789        0.035038
 -26   2  39        7.788260        0.025674
 -26   2  40        4.314742        0.031568
 -26   2  41       25.672067        0.037472
 -26   2  42        8.024338        0.026370
 -26   2  43       29.613122        0.052423
 -26   2  44       10.762342        0.035139
 -26   2  46        6.397578        0.047060
 -26   2  47       29.295119        0.086425
 -26   2  48       10.958923        0.047421
 -26   2  49       17.501743        0.105044
 -26   2  51        5.608119        0.082258
 -26   2  52       12.078659        0.077390
 -26   2  55       22.859221        0.151555
 -26   2  56        7.140798        0.084796
 -26   2  57       20.102463        0.161699
 -26   2  59        7.350510        0.085358
 -26   4   1       74.005675        0.004678
 -26   4   2       14.234044        0.003765
 -26   4   4       17.920324        0.005067
 -26   4   5       84.532361        0.003265
 -26   4   6       54.948430        0.007690
 -26   4   7       15.351254        0.004078
 -26   4   9       84.850221        0.003814
 -26   4  10      188.321799        0.006669
 -26   4  11      185.876841        0.006625
 -26   4  12      102.933474        0.003645
 -26   4  13       60.743724        0.007798
 -26   4  14       39.627642        0.008422
 -26   4  15       21.560844        0.005524
 -26   4  16       90.467619        0.003259
 -26   4  17       35.711903        0.014175
 -26   4  18       63.899609        0.008753
 -26   4  19       38.810566        0.008253
 -26   4  20       16.365085        0.005628
 -26   4  21       36.719205        0.010051
 -26   4  22       44.346815        0.010505
 -26   4  23       53.270536        0.012427
 -26   4  24        5.001100        0.044477
 -26   4  25       71.371493        0.006505
 -26   4  26       28.227788        0.017393
 -26   4  27       12.650534        0.009280
 -26   4  29       11.955961        0.010854
 -26   4  30       60.715978        0.012348
 -26   4  31       14.509342        0.012506
 -26   4  32       10.489757        0.010941
 -26   4  33        6.058383        0.008556
 -26   4  34       12.644129        0.012623
 -26   4  35        8.123115        0.016075
 -26   4  36       11.586069        0.013273
 -26   4  37        8.920818        0.014182
 -26   4  38       37.455040        0.033624
 -26   4  39       24.005749        0.030234
 -26   4  40       57.318845        0.033334
 -26   4  41        9.644325        0.023092
 -26   4  42       32.824990        0.052845
 -26   4  43        8.830855        0.025922
 -26   4  45        8.924965        0.040289
 -26   4  46       30.242057        0.071454
 -26   4  48        8.659446        0.043737
 -26   4  50        7.341458        0.058703
 -26   4  52       32.993636        0.156370
 -26   4  53       14.221990        0.098549
 -26   4  54       20.988473        0.142584
 -26   4  55       16.916767        0.093900
 -26   4  56       13.809671        0.095403
 -26   4  57        7.990494        0.080513
 -26   6   1       70.097504        0.005797
 -26   6   2       19.764438        0.015197
 -26   6   5       28.366812        0.010909
 -26   6   6       15.925357        0.006913
 -26   6   7       31.038234        0.014895
 -26   6   8       53.591884        0.013919
 -26   6   9       30.243776        0.012995
 -26   6  11       82.017010        0.003294
 -26   6  12       61.701540        0.010732
 -26   6  13       16.105806        0.008269
 -26   6  14       55.893560        0.011770
 -26   6  15      102.156742        0.004110
 -26   6  16       18.276460        0.009631
 -26   6  18       14.687682        0.010298
 -26   6  19       26.575553        0.016000
 -26   6  20       45.152298        0.018420
 -26   6  21        9.082346        0.008777
 -26   6  22       21.143770        0.015485
 -26   6  23       42.959516        0.020363
 -26   6  24       14.118605        0.012712
 -26   6  25       10.099554        0.014140
 -26   6  26       18.852984        0.016869
 -26   6  28        3.328363        0.075248
 -26   6  29       30.065728        0.019460
 -26   6  30        3.882911        0.036816
 -26   6  31        6.957083        0.025900
 -26   6  32       21.150721        0.019005
 -26   6  33       27.072292        0.028192
 -26   6  35       10.308055        0.015090
 -26   6  36       21.561818        0.030721
 -26   6  37       44.981885        0.038454
 -26   6  38        8.968445        0.037267
 -26   6  39       24.886322        0.038524
 -26   6  41       24.047266        0.043904
 -26   6  42        8.291200        0.024975
 -26   6  43       44.275953        0.071065
 -26   6  44       21.625818        0.053516
 -26   6  45       10.332618        0.040796
 -26   6  46       13.914022        0.053566
 -26   6  49       22.028913        0.074151
 -26   6  50       15.819987        0.064572
 -26   6  51        8.991496        0.068442
 -26   6  53       18.932036        0.146416
 -26   6  54        9.956053        0.109923
 -26   6  55        5.317612        0.099700
 -26   8   2       36.596585        0.019451
 -26   8   3       20.069056        0.013763
 -26   8   4       66.247641        0.010236
 -26   8   5       47.197246        0.020943
 -26   8   6       36.403983        0.021722
 -26   8   7       54.002593        0.017228
 -26   8   8       29.344710        0.016816
 -26   8   9       58.928431        0.012499
 -26   8  10      119.212835        0.004467
 -26   8  11       67.227673        0.008332
 -26   8  12        5.781868        0.029841
 -26   8  13       22.777686        0.015095
 -26   8  14       64.458048        0.010125
 -26   8  15        5.070700        0.021103
 -26   8  16       19.555920        0.014000
 -26   8  17       32.032327        0.019159
 -26   8  18       24.807338        0.021861
 -26   8  19       36.970529        0.025090
 -26   8  22       12.257977        0.027365
 -26   8  24        8.583938        0.133746
 -26   8  26       10.483511        0.024190
 -26   8  27       11.211111        0.046080
 -26   8  28       27.337392        0.033729
 -26   8  29        7.000714        0.019719
 -26   8  30       31.899687        0.040053
 -26   8  31       21.393550        0.043250
 -26   8  32       23.896715        0.048668
 -26   8  33       35.362127        0.048472
 -26   8  34        9.696494        0.023165
 -26   8  35       10.326713        0.028580
 -26   8  36       10.258216        0.043271
 -26   8  37       14.939344        0.047579
 -26   8  38       21.522709        0.056395
 -26   8  39       16.723636        0.045568
 -26   8  43       13.948763        0.045009
 -26   8  45       10.325793        0.074171
 -26   8  47       11.145178        0.081073
 -26   8  49        6.085064        0.086638
 -26   8  50        9.425550        0.077178
 -26   8  52        5.685332        0.153515
 -26  10   1       16.790414        0.031907
 -26  10   2       28.698693        0.040600
 -26  10   3       31.500968        0.043429
 -26  10   4       13.558982        0.024222
 -26  10   5       16.641064        0.043240
 -26  10   6       38.215049        0.033408
 -26  10   7       70.701556        0.008631
 -26  10   8       15.780716        0.016799
 -26  10   9       10.281634        0.012073
 -26  10  10       12.218306        0.014441
 -26  10  11        5.630098        0.014780
 -26  10  12        4.849845        0.051267
 -26  10  13        8.175879        0.032582
 -26  10  14       27.926045        0.032794
 -26  10  16       21.674824        0.028782
 -26  10  17       32.312691        0.046391
 -26  10  18        5.823916        0.022833
 -26  10  19        4.753525        0.071130
 -26  10  20       14.479019        0.029979
 -26  10  21       40.701351        0.051844
 -26  10  22       12.951216        0.028944
 -26  10  23       13.995857        0.032574
 -26  10  24        5.061917        0.161148
 -26  10  26       25.776850        0.075899
 -26  10  29       31.102572        0.091320
 -26  10  30       10.595093        0.053384
 -26  10  31       19.376016        0.077118
 -26  10  32       11.449017        0.059014
 -26  10  35       15.705190        0.081758
 -26  10  39        7.184776        0.165525
 -26  12   1        6.305474        0.199857
 -26  12   2       15.458169        0.030522
 -26  12   3       14.657865        0.038467
 -26  12   4       58.399658        0.032260
 -26  12   5       14.690235        0.024368
 -26  12   6       12.770317        0.024148
 -26  12   7       12.219697        0.027434
 -26  12   8        5.042618        0.076094
 -26  12   9        8.491290        0.020922
 -26  12  10       25.260720        0.060561
 -26  12  11       12.619311        0.025573
 -26  12  12       14.045889        0.043221
 -26  12  13       12.246632        0.034933
 -26  12  14       33.792603        0.045982
 -26  12  15        7.117584        0.206564
 -26  12  16       22.559699        0.050514
 -26  12  17       12.948938        0.039782
 -26  12  18       16.416486        0.042622
 -26  12  20        6.389679        0.037802
 -26  12  21       22.207634        0.064685
 -26  12  23        9.862657        0.168719
 -26  12  24       30.022508        0.085893
 -26  12  25       14.854191        0.101717
 -26  12  26       20.127444        0.104959
 -26  12  29       19.831566        0.124131
 -26  12  30        9.407391        0.070263
 -26  12  32       10.848410        0.109582
 -26  12  35        7.342956        0.123038
 -26  12  36       17.036314        0.138862
 -26  12  37        8.332707        0.092438
 -26  12  40        8.270792        0.219284
 -26  12  41       17.971060        0.219334
 -26  14   2        8.417125        0.063973
 -26  14   4       18.047798        0.051149
 -26  14   5        8.230857        0.048662
 -26  14   6        8.019040        0.076332
 -26  14   7       27.520501        0.067788
 -26  14   8       32.226542        0.073128
 -26  14  10       17.930839        0.049517
 -26  14  11       12.677894        0.038418
 -26  14  12       16.303558        0.080590
 -26  14  13       11.556427        0.048397
 -26  14  14        9.822729        0.044382
 -26  14  16       14.856379        0.054874
 -26  14  17        7.125096        0.050858
 -26  14  18       18.645187        0.072851
 -26  14  19       14.025120        0.052754
 -26  14  21       24.422080        0.088980
 -26  14  22        5.280530        0.168966
 -26  14  28        9.002222        0.114771
 -26  14  30       10.107423        0.121157
 -26  14  34       25.709201        0.262905
 -26  14  35        6.199355        0.140191
 -26  16   4       11.654913        0.098378
 -26  16   6       11.326518        0.098031
 -26  16   9        6.636415        0.170835
 -26  16  15        9.172568        0.160336
 -26  16  16        9.520872        0.122561
 -26  16  17        5.948361        0.130184
 -26  16  18        6.797132        0.111800
 -25   1   1        6.342318        0.015978
 -25   1   2       38.450878        0.008575
 -25   1   3       10.360019        0.018335
 -25   1   4       81.695349        0.007444
 -25   1   5       21.629632        0.007400
 -25   1   6      107.214738        0.004093
 -25   1   7       42.020590        0.011337
 -25   1   8       13.871121        0.026953
 -25   1   9       50.444821        0.011880
 -25   1  11       23.204375        0.007833
 -25   1  12       72.998356        0.010917
 -25   1  13       33.276869        0.019482
 -25   1  14       17.572478        0.009572
 -25   1  15       68.661998        0.013157
 -25   1  16       38.715113        0.012848
 -25   1  17       67.367128        0.009194
 -25   1  18       29.337774        0.010132
 -25   1  19       46.436085        0.009967
 -25   1  20       62.215914        0.008293
 -25   1  21        8.242936        0.011859
 -25   1  22       17.584937        0.005439
 -25   1  23       61.807200        0.008305
 -25   1  24       49.168282        0.008648
 -25   1  25       52.174898        0.009291
 -25   1  26        5.227810        0.044017
 -25   1  27       63.651473        0.007285
 -25   1  28       19.135935        0.012758
 -25   1  29       13.223577        0.007909
 -25   1  31       30.419796        0.019287
 -25   1  32       31.548328        0.021282
 -25   1  33       26.832592        0.020918
 -25   1  34       62.406730        0.014155
 -25   1  35       32.977417        0.025911
 -25   1  36       30.719977        0.027549
 -25   1  37       31.064723        0.030075
 -25   1  38       35.859866        0.041587
 -25   1  39       35.911558        0.045991
 -25   1  40       16.430125        0.032976
 -25   1  41        5.063596        0.055995
 -25   1  42       17.338656        0.043063
 -25   1  43       15.922939        0.041408
 -25   1  44       18.775622        0.048169
 -25   1  48       11.056039        0.049461
 -25   1  49       20.258504        0.086546
 -25   1  50       17.176990        0.108151
 -25   1  51        9.881245        0.065958
 -25   1  53        7.208051        0.057666
 -25   1  54        7.229730        0.070544
 -25   1  55        9.279547        0.094781
 -25   1  58       11.130004        0.163984
 -25   3   1       45.577626        0.007364
 -25   3   3       19.191326        0.005514
 -25   3   4       33.098640        0.008711
 -25   3   5        6.592496        0.012220
 -25   3   6       26.188070        0.008936
 -25   3   7       62.962370        0.008923
 -25   3   8        7.569214        0.013515
 -25   3   9       44.027719        0.007999
 -25   3  10      176.820248        0.006359
 -25   3  11       66.438468        0.006882
 -25   3  12      105.034756        0.003782
 -25   3  13        7.124465        0.005335
 -25   3  14       11.858963        0.003440
 -25   3  15        7.250655        0.005443
 -25   3  16       19.651743        0.009178
 -25   3  17       58.289622        0.009097
 -25   3  18       70.605170        0.005929
 -25   3  19       67.306166        0.006492
 -25   3  21       85.746020        0.003212
 -25   3  22       22.203761        0.018808
 -25   3  23       31.641745        0.014825
 -25   3  24       20.747409        0.008632
 -25   3  26       13.254395        0.006975
 -25   3  27        6.030837        0.013903
 -25   3  28       30.185791        0.015213
 -25   3  29       67.117509        0.007864
 -25   3  30       30.528839        0.017332
 -25   3  31       43.821570        0.018712
 -25   3  32       30.531312        0.018985
 -25   3  33       12.160304        0.011100
 -25   3  34       15.129177        0.014179
 -25   3  35       41.749611        0.029438
 -25   3  36       15.696847        0.015856
 -25   3  38       16.350474        0.023507
 -25   3  39       35.521120        0.050208
 -25   3  40       12.211920        0.021028
 -25   3  41       10.391006        0.026312
 -25   3  43       15.260177        0.039651
 -25   3  44        6.202499        0.042164
 -25   3  45        7.699221        0.037169
 -25   3  47       13.040169        0.054772
 -25   3  48        9.299032        0.068501
 -25   3  50        7.617480        0.145194
 -25   3  55        5.978963        0.089107
 -25   3  57        5.332073        0.095174
 -25   3  58       14.706801        0.150778
 -25   5   1       55.774277        0.009574
 -25   5   2       17.334849        0.005887
 -25   5   3       29.361131        0.006970
 -25   5   4       23.755568        0.006051
 -25   5   5      139.001439        0.004934
 -25   5   6        7.275301        0.006893
 -25   5   7       31.477595        0.007756
 -25   5   8       71.607821        0.004800
 -25   5   9       35.256063        0.008215
 -25   5  10       16.747597        0.005249
 -25   5  11        6.497692        0.004190
 -25   5  12       19.830885        0.006393
 -25   5  13       36.459567        0.009455
 -25   5  14       66.268997        0.006496
 -25   5  15       41.220990        0.009923
 -25   5  16      120.588142        0.004279
 -25   5  17       22.670135        0.008265
 -25   5  18       17.470489        0.006571
 -25   5  19       17.334244        0.005893
 -25   5  20       13.800833        0.004995
 -25   5  21       37.668289        0.011218
 -25   5  22       18.374548        0.008739
 -25   5  23        8.055371        0.009638
 -25   5  24        5.768535        0.026174
 -25   5  25        6.566125        0.011096
 -25   5  26       48.252047        0.015740
 -25   5  27       37.922025        0.018298
 -25   5  28       14.799696        0.010558
 -25   5  29       30.126367        0.019258
 -25   5  30       19.937853        0.014200
 -25   5  32        9.142866        0.012071
 -25   5  33       34.282065        0.031019
 -25   5  34       39.656777        0.027348
 -25   5  35        5.492813        0.015353
 -25   5  36       27.526278        0.029538
 -25   5  37       33.223034        0.034237
 -25   5  38       19.939784        0.026252
 -25   5  39        6.340189        0.048297
 -25   5  40        8.181198        0.017384
 -25   5  41       38.039453        0.055182
 -25   5  42        7.517114        0.048063
 -25   5  44       10.751186        0.034741
 -25   5  49        6.630460        0.055047
 -25   5  50       12.617092        0.073695
 -25   5  51        8.189811        0.088497
 -25   5  52       13.590843        0.142512
 -25   5  53       24.076337        0.121423
 -25   5  54        4.724087        0.092909
 -25   5  55       15.799209        0.107661
 -25   5  56        7.419299        0.100085
 -25   7   1       86.235492        0.003326
 -25   7   2       26.060641        0.016760
 -25   7   3        8.817766        0.009431
 -25   7   4       32.611654        0.015034
 -25   7   6       28.127549        0.016420
 -25   7   7        4.788737        0.013454
 -25   7   8       18.981254        0.012467
 -25   7   9       64.274023        0.010278
 -25   7  10        7.841237        0.006321
 -25   7  11       27.316094        0.026943
 -25   7  12       40.268226        0.018308
 -25   7  13       32.864114        0.017754
 -25   7  14       19.214109        0.010808
 -25   7  15        7.101479        0.006713
 -25   7  16       10.967224        0.008501
 -25   7  17        5.909061        0.016952
 -25   7  18        8.200244        0.008231
 -25   7  19       28.193208        0.019370
 -25   7  20       31.880088        0.020914
 -25   7  21       26.910853        0.025133
 -25   7  22       10.548649        0.012781
 -25   7  23       11.135304        0.014046
 -25   7  25       14.456106        0.018286
 -25   7  26        7.259683        0.041127
 -25   7  27       13.401231        0.013407
 -25   7  28        5.433415        0.029629
 -25   7  30       13.874473        0.016740
 -25   7  31        5.597767        0.073472
 -25   7  32        3.581341        0.041728
 -25   7  33       27.610994        0.027027
 -25   7  34        7.177952        0.014663
 -25   7  35       28.155372        0.030465
 -25   7  36       20.658243        0.027593
 -25   7  37       27.965389        0.037099
 -25   7  39       23.760135        0.036082
 -25   7  40        5.131082        0.053011
 -25   7  41       13.548210        0.028887
 -25   7  42        8.275385        0.023060
 -25   7  43       12.530922        0.023196
 -25   7  44        8.626355        0.031150
 -25   7  45        7.871023        0.048057
 -25   7  46        6.940389        0.079947
 -25   7  47       10.670380        0.054557
 -25   7  48        6.671582        0.071407
 -25   7  49       17.086486        0.096437
 -25   7  50       13.565876        0.068278
 -25   7  51        7.460764        0.097462
 -25   7  53        7.061869        0.104001
 -25   7  54       14.780156        0.192826
 -25   9   1       17.940596        0.019052
 -25   9   2       45.672202        0.031310
 -25   9   3        7.933725        0.026402
 -25   9   4       15.597051        0.021355
 -25   9   5       52.866530        0.026877
 -25   9   6       14.268637        0.020132
 -25   9   7        2.969512        0.030381
 -25   9   8       24.075465        0.020911
 -25   9   9        7.463511        0.008872
 -25   9  10       18.565856        0.014720
 -25   9  12       15.983804        0.014516
 -25   9  13       37.453171        0.026177
 -25   9  14       11.915998        0.014025
 -25   9  15       25.042963        0.024231
 -25   9  16       32.610581        0.027835
 -25   9  17        8.801875        0.015678
 -25   9  18        4.960242        0.018242
 -25   9  19        8.352964        0.077227
 -25   9  20       27.614163        0.037841
 -25   9  21        5.622455        0.140127
 -25   9  22       30.379319        0.041401
 -25   9  23       19.229249        0.034575
 -25   9  24        5.432127        0.132508
 -25   9  26        9.997350        0.040582
 -25   9  28        8.227272        0.023066
 -25   9  29       10.132917        0.026555
 -25   9  30       24.959327        0.052586
 -25   9  31       14.796655        0.038559
 -25   9  32       19.742492        0.052502
 -25   9  34       17.223240        0.071420
 -25   9  35       23.913323        0.072454
 -25   9  36       19.232291        0.068527
 -25   9  37        5.229723        0.065805
 -25   9  38       11.564082        0.051143
 -25   9  40       11.511907        0.061171
 -25   9  41        9.128965        0.060997
 -25   9  43       27.332837        0.130165
 -25   9  44        6.363254        0.084609
 -25   9  45        7.705842        0.104935
 -25   9  49       10.452942        0.147355
 -25  11   1       40.859026        0.053834
 -25  11   2        5.262414        0.025120
 -25  11   3       58.926310        0.028049
 -25  11   5       16.963166        0.029201
 -25  11   6       27.289430        0.030984
 -25  11   7        8.720378        0.014042
 -25  11   9       20.947434        0.026284
 -25  11  10        6.566049        0.103765
 -25  11  11       28.889375        0.030923
 -25  11  12       18.780122        0.024376
 -25  11  13       22.315690        0.029100
 -25  11  14       15.832782        0.023610
 -25  11  16       41.805382        0.056133
 -25  11  17        6.066383        0.032355
 -25  11  19       13.301278        0.031184
 -25  11  20       22.816924        0.070688
 -25  11  21        6.685133        0.034923
 -25  11  24       18.920307        0.051954
 -25  11  25       20.818958        0.055455
 -25  11  27        8.881723        0.062732
 -25  11  28       10.904770        0.250264
 -25  11  31       31.925695        0.133625
 -25  11  36        5.189701        0.149209
 -25  11  37       14.752356        0.103583
 -25  11  40       23.182558        0.174428
 -25  11  41       18.041203        0.172017
 -25  13   1       16.005405        0.036622
 -25  13   3        8.197561        0.025292
 -25  13   5       21.557644        0.046169
 -25  13   6       30.967935        0.053767
 -25  13   7       41.530591        0.059752
 -25  13   8       39.802512        0.069506
 -25  13   9       34.767514        0.054410
 -25  13  10       11.738654        0.128731
 -25  13  11       32.875827        0.056546
 -25  13  12       10.402452        0.057034
 -25  13  15       12.445240        0.046281
 -25  13  16        7.467396        0.174524
 -25  13  17       21.177606        0.056314
 -25  13  18        7.183592        0.084837
 -25  13  20       15.997031        0.419342
 -25  13  21       48.532360        0.097691
 -25  13  22        9.270221        0.139276
 -25  13  23       11.616325        0.042210
 -25  13  30        7.114914        0.208549
 -25  13  36       10.457581        0.127618
 -25  15   1        6.463590        0.127367
 -25  15   2        5.401574        0.071104
 -25  15   4        4.398181        0.121378
 -25  15   5        6.804190        0.173572
 -25  15   7        9.532733        0.079257
 -25  15  10       17.527978        0.075706
 -25  15  11       14.300210        0.057850
 -25  15  12       26.676919        0.104226
 -25  15  13       18.365184        0.087805
 -25  15  14       13.014069        0.120486
 -25  15  16       15.008298        0.067898
 -25  15  17        4.923312        0.141393
 -25  15  18       16.787108        0.083539
 -25  15  19       26.302490        0.115705
 -25  15  20        7.670398        0.053185
 -25  15  21       10.741136        0.078089
 -25  15  22        5.662861        0.117271
 -25  15  25        8.301024        0.123063
 -25  15  32        6.987632        0.198320
 -25  17   4        5.616494        0.165349
 -25  17  10        7.411140        0.161512
 -25  17  11        9.206031        0.162329
 -24   0   4       49.600000        0.023194
 -24   0  10       54.069585        0.022587
 -24   0  18       27.807895        0.017835
 -24   0  20       11.617056        0.018126
 -24   0  22       52.969992        0.013343
 -24   0  24      106.059889        0.004082
 -24   0  26      104.937124        0.004226
 -24   2   1       78.270173        0.006643
 -24   2   2        9.632497        0.026459
 -24   2   3       54.217340        0.011664
 -24   2   4       18.225394        0.017708
 -24   2   5       43.758656        0.016765
 -24   2   6      143.980554        0.005398
 -24   2   7       29.647850        0.009555
 -24   2   8       40.869916        0.009730
 -24   2   9       67.554941        0.010499
 -24   2  10       30.231441        0.007504
 -24   2  11       85.122970        0.006011
 -24   2  12       29.328280        0.008201
 -24   2  14       60.329097        0.010748
 -24   2  15       41.765656        0.016276
 -24   2  16      106.354125        0.003890
 -24   2  17       14.014278        0.005103
 -24   2  18       68.070258        0.008539
 -24   2  19       36.887125        0.011283
 -24   2  20       23.484931        0.007744
 -24   2  21       69.746398        0.005998
 -24   2  22       50.821846        0.008246
 -24   2  23       37.908706        0.010033
 -24   2  24       26.336704        0.009390
 -24   2  25       18.443346        0.007552
 -24   2  26       16.943701        0.006669
 -24   2  27       48.599691        0.011916
 -24   2  28        5.916587        0.004498
 -24   2  29       19.879889        0.011552
 -24   2  30       28.118624        0.015424
 -24   2  31       25.280032        0.015114
 -24   2  32       42.275407        0.019124
 -24   2  33       26.780441        0.018602
 -24   2  34        5.691309        0.027078
 -24   2  35       23.111880        0.021697
 -24   2  36       20.762009        0.039038
 -24   2  37       23.260976        0.026648
 -24   2  38        8.491643        0.015732
 -24   2  39       19.785474        0.028762
 -24   2  40       16.356405        0.026566
 -24   2  41        8.235168        0.068424
 -24   2  42       15.705668        0.030491
 -24   2  43       41.742065        0.053244
 -24   2  45       21.248953        0.059389
 -24   2  46       16.651126        0.058440
 -24   2  47       11.326297        0.230379
 -24   2  48       22.817252        0.114163
 -24   2  49       22.907270        0.093718
 -24   2  50       10.329908        0.060144
 -24   2  51        9.704638        0.070989
 -24   2  52        6.728224        0.082118
 -24   2  53        5.994664        0.085805
 -24   2  54       15.851625        0.106930
 -24   2  55        9.157183        0.087155
 -24   2  56        6.762322        0.144412
 -24   2  59        8.173127        0.249201
 -24   4   1       24.179682        0.005709
 -24   4   3       13.843988        0.007616
 -24   4   4      110.330866        0.003881
 -24   4   5       48.299586        0.008836
 -24   4   6       16.790325        0.005019
 -24   4   7       25.041725        0.006030
 -24   4   8       69.179332        0.005786
 -24   4   9       37.931122        0.007516
 -24   4  10        4.074187        0.079552
 -24   4  11       32.124757        0.007365
 -24   4  12      118.284403        0.004280
 -24   4  13       40.036358        0.007841
 -24   4  14       21.282599        0.005730
 -24   4  16      140.747291        0.005079
 -24   4  17       60.657811        0.006571
 -24   4  18       20.131195        0.005721
 -24   4  19       86.245638        0.003103
 -24   4  20       44.493258        0.009962
 -24   4  21       26.249457        0.008376
 -24   4  22       30.473004        0.010913
 -24   4  23       34.007793        0.013038
 -24   4  24       72.015693        0.006369
 -24   4  26       22.701938        0.012717
 -24   4  27       27.918363        0.014807
 -24   4  28        4.651559        0.028804
 -24   4  29       24.119266        0.015069
 -24   4  31       14.148604        0.011914
 -24   4  32       46.849333        0.019676
 -24   4  33       27.208069        0.020825
 -24   4  34       16.103261        0.015705
 -24   4  35       20.059262        0.019710
 -24   4  36       23.223609        0.024289
 -24   4  37        9.928746        0.014347
 -24   4  39       15.855157        0.021066
 -24   4  40       21.669587        0.039223
 -24   4  42        4.538392        0.047046
 -24   4  43       12.782605        0.035328
 -24   4  44       21.044310        0.042864
 -24   4  45        8.471364        0.102875
 -24   4  46       49.467969        0.068777
 -24   4  47       16.217491        0.047684
 -24   4  49        9.127376        0.062012
 -24   4  50        8.616438        0.075315
 -24   4  51       19.613898        0.164742
 -24   4  53        9.369152        0.085826
 -24   4  54        7.782416        0.084282
 -24   6   1       71.807033        0.005353
 -24   6   2       38.459979        0.010351
 -24   6   3       18.376262        0.006495
 -24   6   4       40.427590        0.013132
 -24   6   5       53.986758        0.009052
 -24   6   6       15.578864        0.006276
 -24   6   7       11.821802        0.006914
 -24   6   8       17.093332        0.009827
 -24   6   9       53.650349        0.009201
 -24   6  10       41.029502        0.010088
 -24   6  11       32.170483        0.009644
 -24   6  13       88.275365        0.003137
 -24   6  14       20.323533        0.006438
 -24   6  15       96.819006        0.003492
 -24   6  16       49.776802        0.011078
 -24   6  17       40.282006        0.014282
 -24   6  18       46.683937        0.014305
 -24   6  19       29.527005        0.013886
 -24   6  20       23.059900        0.014873
 -24   6  21       28.977250        0.014950
 -24   6  22       23.852526        0.011822
 -24   6  23       98.719603        0.004154
 -24   6  24       36.925736        0.017551
 -24   6  25       49.407186        0.016732
 -24   6  26       39.470622        0.019503
 -24   6  27       38.646992        0.017354
 -24   6  28        5.404350        0.019666
 -24   6  29       48.139277        0.020728
 -24   6  30       53.802881        0.019152
 -24   6  31       42.716156        0.024988
 -24   6  32       16.902455        0.020064
 -24   6  33        8.909489        0.011751
 -24   6  34        4.107311        0.082560
 -24   6  35        5.776071        0.069455
 -24   6  36       11.305751        0.019608
 -24   6  37        7.387625        0.089167
 -24   6  38        7.707529        0.016335
 -24   6  39       24.693461        0.036906
 -24   6  40       12.543006        0.024843
 -24   6  41       15.112478        0.030102
 -24   6  42       12.639699        0.034315
 -24   6  43       36.542167        0.074476
 -24   6  45        8.471718        0.047992
 -24   6  46        5.756648        0.175990
 -24   6  47       11.095269        0.051515
 -24   6  48       10.831990        0.048863
 -24   6  49       37.874662        0.132699
 -24   6  51       10.854676        0.050767
 -24   6  55       15.723072        0.135380
 -24   8   2       32.844178        0.017013
 -24   8   3       29.947521        0.016367
 -24   8   4       12.505079        0.012454
 -24   8   5       19.949160        0.016426
 -24   8   6       63.790830        0.011123
 -24   8   7       26.604511        0.017529
 -24   8   8       78.320368        0.003329
 -24   8   9       12.154752        0.008208
 -24   8  10       10.777708        0.007645
 -24   8  11        6.149553        0.032008
 -24   8  12        8.316730        0.016926
 -24   8  13        7.677630        0.016929
 -24   8  14       24.272268        0.018514
 -24   8  15       32.412189        0.021208
 -24   8  16       32.964830        0.018264
 -24   8  17       16.983521        0.015250
 -24   8  18       32.975445        0.023287
 -24   8  19       61.589772        0.017426
 -24   8  20       11.186420        0.015634
 -24   8  21       14.453408        0.019437
 -24   8  22       13.822843        0.014029
 -24   8  23       21.573178        0.028503
 -24   8  24       34.316031        0.025355
 -24   8  25       30.915368        0.024888
 -24   8  26       21.170569        0.021730
 -24   8  27       68.167661        0.012446
 -24   8  28        9.308276        0.016542
 -24   8  29        4.056723        0.045333
 -24   8  31        6.522729        0.088476
 -24   8  32       17.256013        0.029565
 -24   8  33       12.647174        0.033220
 -24   8  35        9.733704        0.026836
 -24   8  36       15.678265        0.029720
 -24   8  37        7.658133        0.034285
 -24   8  38       15.846608        0.035581
 -24   8  40       26.646820        0.058284
 -24   8  41        5.360784        0.041232
 -24   8  42        7.997312        0.060895
 -24   8  44       12.402459        0.073936
 -24   8  45       12.320998        0.082091
 -24   8  46       27.608731        0.130947
 -24   8  48        6.890864        0.074239
 -24   8  49        9.628655        0.079048
 -24   8  50        6.294442        0.083119
 -24   8  52        4.286840        0.129951
 -24  10   2       22.303834        0.033128
 -24  10   3       19.182388        0.029425
 -24  10   4       15.522500        0.026007
 -24  10   5        8.576071        0.016270
 -24  10   6       13.005691        0.014299
 -24  10   7       28.889773        0.024071
 -24  10   8       30.842941        0.025680
 -24  10   9       15.800253        0.016257
 -24  10  10       15.292743        0.015849
 -24  10  11       46.978825        0.024622
 -24  10  12       21.016874        0.020736
 -24  10  13       12.212043        0.021349
 -24  10  15       17.313376        0.019587
 -24  10  16        9.112025        0.015162
 -24  10  17       13.740852        0.026846
 -24  10  18       10.702663        0.022666
 -24  10  19       29.210837        0.045778
 -24  10  20       15.232794        0.028065
 -24  10  21       18.085961        0.035631
 -24  10  23       20.108829        0.040951
 -24  10  24       14.412946        0.034122
 -24  10  27       27.684870        0.058227
 -24  10  28       19.423259        0.048309
 -24  10  29       10.470578        0.037106
 -24  10  31        9.808364        0.039438
 -24  10  32        5.160523        0.138093
 -24  10  33       11.414684        0.069481
 -24  10  34       12.887475        0.146014
 -24  10  35        7.316420        0.165707
 -24  10  37        6.463745        0.079080
 -24  10  41       20.170498        0.102759
 -24  10  42        7.180251        0.064311
 -24  10  43       12.830277        0.129528
 -24  10  45        8.884087        0.125130
 -24  12   2       29.237048        0.040454
 -24  12   3       11.934488        0.024101
 -24  12   4       19.250948        0.030984
 -24  12   5       18.757479        0.029918
 -24  12   6        6.201048        0.025991
 -24  12   7       30.070883        0.040775
 -24  12   8        4.925647        0.102402
 -24  12  10        6.742329        0.024251
 -24  12  11       12.222520        0.022737
 -24  12  12       18.867247        0.029532
 -24  12  13       14.315970        0.025822
 -24  12  14        9.897879        0.034981
 -24  12  15       22.021648        0.055890
 -24  12  16       17.084232        0.036212
 -24  12  17       23.453678        0.047422
 -24  12  20        8.139103        0.094752
 -24  12  21       12.181995        0.044143
 -24  12  22       11.356716        0.044013
 -24  12  24       10.235429        0.074059
 -24  12  27       11.916040        0.081885
 -24  12  29        8.599128        0.087793
 -24  12  30       10.183565        0.104854
 -24  12  34       14.786954        0.113097
 -24  12  35        9.265366        0.103157
 -24  12  36       10.277110        0.124351
 -24  12  38       15.475755        0.175283
 -24  12  39        8.848672        0.128084
 -24  14   1       26.062694        0.086248
 -24  14   2       28.782773        0.087405
 -24  14   5        9.522237        0.034970
 -24  14   6       10.850115        0.034992
 -24  14   7       22.501244        0.063431
 -24  14  12       21.540241        0.081185
 -24  14  13       19.088819        0.067137
 -24  14  14       10.277013        0.043761
 -24  14  16        7.388911        0.047158
 -24  14  17       19.168412        0.068347
 -24  14  19       23.685840        0.083363
 -24  14  20       16.129848        0.057674
 -24  14  21        6.710589        0.051116
 -24  14  23        7.121657        0.165395
 -24  14  25       11.107115        0.087514
 -24  14  26       23.433246        0.130858
 -24  14  27        5.904151        0.096259
 -24  14  34        6.271922        0.143552
 -24  16   1        7.878388        0.107854
 -24  16   3       12.391126        0.103184
 -24  16   4       15.907640        0.166111
 -24  16   5        9.280409        0.089736
 -24  16   6        7.265466        0.151186
 -24  16  13        8.773141        0.093105
 -24  16  15        9.892977        0.099174
 -24  16  16       23.161520        0.164120
 -24  16  20        7.715828        0.134733
 -24  16  22       15.513671        0.196702
 -24  16  26        7.150874        0.185446
 -23   1   1      121.632233        0.004789
 -23   1   2       95.387945        0.005303
 -23   1   3       73.204576        0.012520
 -23   1   4       11.206918        0.004857
 -23   1   5       88.729815        0.009455
 -23   1   6       51.353578        0.015305
 -23   1   7       17.190172        0.011661
 -23   1   8       24.925950        0.008093
 -23   1   9        7.178231        0.004034
 -23   1  10       80.706381        0.009907
 -23   1  11       43.344088        0.011500
 -23   1  12       57.053045        0.017408
 -23   1  13       82.692079        0.011083
 -23   1  14       67.423141        0.015034
 -23   1  15      124.376847        0.005001
 -23   1  16       52.844205        0.016451
 -23   1  17       32.207453        0.014691
 -23   1  18      103.841225        0.004241
 -23   1  19       20.582298        0.007746
 -23   1  20       66.730353        0.007057
 -23   1  21       37.040788        0.008755
 -23   1  22       80.848686        0.004065
 -23   1  23       74.666793        0.004845
 -23   1  24       71.686261        0.004954
 -23   1  25       11.772553        0.007603
 -23   1  26       54.320990        0.009011
 -23   1  27       32.288698        0.011519
 -23   1  28       40.665219        0.014476
 -23   1  29       39.235698        0.015169
 -23   1  30       14.053861        0.010126
 -23   1  31       37.106334        0.020220
 -23   1  32       30.836504        0.020308
 -23   1  33        7.420512        0.011324
 -23   1  34       10.862873        0.010546
 -23   1  35       11.325237        0.011747
 -23   1  37       12.543763        0.014230
 -23   1  38       58.513930        0.022620
 -23   1  39       39.843946        0.037946
 -23   1  40       11.055903        0.033769
 -23   1  42       35.826806        0.057898
 -23   1  43        9.882864        0.032533
 -23   1  46       17.135810        0.055616
 -23   1  47       14.102624        0.075479
 -23   1  49        5.441507        0.075514
 -23   1  50       10.976338        0.056359
 -23   1  51       16.032436        0.084518
 -23   1  53        6.692309        0.070392
 -23   1  55        8.603255        0.078722
 -23   1  59        8.024463        0.103264
 -23   3   1       92.032549        0.003709
 -23   3   2       18.071442        0.015754
 -23   3   3      102.477802        0.003757
 -23   3   4       72.972666        0.008891
 -23   3   5      111.063946        0.004153
 -23   3   6       24.603130        0.007595
 -23   3   7      138.832993        0.004991
 -23   3   8       10.283871        0.004197
 -23   3   9       30.478960        0.008192
 -23   3  10       19.801136        0.006441
 -23   3  11       90.483148        0.004331
 -23   3  12       47.800523        0.010347
 -23   3  13       43.107540        0.010044
 -23   3  14        4.509102        0.095950
 -23   3  15       24.226143        0.008612
 -23   3  16       45.870797        0.011095
 -23   3  18       24.674805        0.009006
 -23   3  19       58.636081        0.010139
 -23   3  20       16.806665        0.005512
 -23   3  21       51.990961        0.008997
 -23   3  22       13.262164        0.006571
 -23   3  23       60.584817        0.009706
 -23   3  24       15.957945        0.009959
 -23   3  26       64.823761        0.007488
 -23   3  27       30.842471        0.013962
 -23   3  28       55.129847        0.012857
 -23   3  29       15.986275        0.010595
 -23   3  30        6.590675        0.005577
 -23   3  31       47.697484        0.017358
 -23   3  32       23.905983        0.016691
 -23   3  33       14.368855        0.011340
 -23   3  34        8.377231        0.013206
 -23   3  35       28.221322        0.022100
 -23   3  36       11.589176        0.013463
 -23   3  37       21.851842        0.027522
 -23   3  39        6.551183        0.052764
 -23   3  40       31.079994        0.043318
 -23   3  41       29.556945        0.047647
 -23   3  42       21.057896        0.050221
 -23   3  43       19.161393        0.042463
 -23   3  44       33.820852        0.060138
 -23   3  46        9.378593        0.031681
 -23   3  47        9.613480        0.060201
 -23   3  48       14.203380        0.062905
 -23   3  49        4.593691        0.116985
 -23   3  52       17.083647        0.097020
 -23   3  53        6.990350        0.083926
 -23   3  54        9.956505        0.083835
 -23   3  55       14.741031        0.131522
 -23   3  57        9.787696        0.099992
 -23   3  58        6.582629        0.109817
 -23   5   1       59.662383        0.006236
 -23   5   3      123.380306        0.004365
 -23   5   4       25.639774        0.006938
 -23   5   5        7.079760        0.007051
 -23   5   6       99.499296        0.004270
 -23   5   7       24.299753        0.005636
 -23   5   8       37.309784        0.008012
 -23   5   9       53.498878        0.007857
 -23   5  10       64.648202        0.006570
 -23   5  11        6.934695        0.031880
 -23   5  12       74.629351        0.004683
 -23   5  14       73.192828        0.004799
 -23   5  15       27.721724        0.007600
 -23   5  16       24.276120        0.007166
 -23   5  17       80.575244        0.003310
 -23   5  18       46.816770        0.008151
 -23   5  19       22.170814        0.005666
 -23   5  20       22.514351        0.007208
 -23   5  21       97.551371        0.003689
 -23   5  22       18.830029        0.007754
 -23   5  23       54.206088        0.014646
 -23   5  24       26.341526        0.015971
 -23   5  25       71.444594        0.005723
 -23   5  26       64.113025        0.009355
 -23   5  28       28.379993        0.017153
 -23   5  29       12.171072        0.010907
 -23   5  30       39.131445        0.020873
 -23   5  31       50.765933        0.019483
 -23   5  32       13.211018        0.015351
 -23   5  33       33.472377        0.025335
 -23   5  34       21.802752        0.021770
 -23   5  35       21.589673        0.034995
 -23   5  37       10.642415        0.017294
 -23   5  38       32.364796        0.035512
 -23   5  39       29.093487        0.038178
 -23   5  41       18.230935        0.038348
 -23   5  42        9.609370        0.050610
 -23   5  43       11.598664        0.029825
 -23   5  44        5.114489        0.107618
 -23   5  46       11.789699        0.050045
 -23   5  47       16.552553        0.062209
 -23   5  48        7.727289        0.072624
 -23   5  49       45.306181        0.135477
 -23   5  51       29.945684        0.158157
 -23   5  53       19.713016        0.134439
 -23   5  56        9.433875        0.111373
 -23   7   1       38.131745        0.015018
 -23   7   2       38.297781        0.021869
 -23   7   3       54.396783        0.012115
 -23   7   4       35.461105        0.014634
 -23   7   5       33.435610        0.016827
 -23   7   6       63.186549        0.010619
 -23   7   7       25.863120        0.012185
 -23   7   8       51.244707        0.012705
 -23   7   9       34.388225        0.013793
 -23   7  10       42.790887        0.014194
 -23   7  11       38.620073        0.017290
 -23   7  12       47.313529        0.014199
 -23   7  13       16.140353        0.007570
 -23   7  14       58.662254        0.010996
 -23   7  15        9.450767        0.005953
 -23   7  16        3.351119        0.108934
 -23   7  17       45.625870        0.015212
 -23   7  18       47.431635        0.018449
 -23   7  19       47.443862        0.015860
 -23   7  20       38.597798        0.020237
 -23   7  21        6.705147        0.024293
 -23   7  22       59.051588        0.014486
 -23   7  23       38.096982        0.023714
 -23   7  24       19.829070        0.017642
 -23   7  25       24.912527        0.018306
 -23   7  26        7.277568        0.008027
 -23   7  27        7.757899        0.014669
 -23   7  28       26.380315        0.018741
 -23   7  29       14.709079        0.014672
 -23   7  30       30.519305        0.023079
 -23   7  32       14.804999        0.017806
 -23   7  33       25.205535        0.024877
 -23   7  34       22.366828        0.028996
 -23   7  35       37.746788        0.038396
 -23   7  36       16.867365        0.030166
 -23   7  37        9.583110        0.028974
 -23   7  38       15.151040        0.030060
 -23   7  39       16.204938        0.032377
 -23   7  40       10.437049        0.024568
 -23   7  41        7.461434        0.030969
 -23   7  42        4.729059        0.039377
 -23   7  43       13.982418        0.064920
 -23   7  45        9.257051        0.057409
 -23   7  46       16.629612        0.080500
 -23   7  47       15.739854        0.074973
 -23   7  48       19.847368        0.074859
 -23   7  49       19.435329        0.089603
 -23   7  50        5.147912        0.100841
 -23   7  51        5.164881        0.082632
 -23   7  52       10.381185        0.057903
 -23   7  53        8.352485        0.141815
 -23   7  54        8.547456        0.168341
 -23   9   1       49.942367        0.027748
 -23   9   2       23.330238        0.036446
 -23   9   4       12.723522        0.015976
 -23   9   5       17.552835        0.020835
 -23   9   6       32.351198        0.029390
 -23   9   7       16.261335        0.015539
 -23   9   9       57.830701        0.014345
 -23   9  10       45.621596        0.019849
 -23   9  11       18.081952        0.016944
 -23   9  13       31.883381        0.024864
 -23   9  14       26.577359        0.024020
 -23   9  15        7.681211        0.011630
 -23   9  16       20.628475        0.020779
 -23   9  17       13.672710        0.018884
 -23   9  19       52.250550        0.030411
 -23   9  20       10.970643        0.014606
 -23   9  21       38.576029        0.031947
 -23   9  24       10.971736        0.017827
 -23   9  25        9.187111        0.016172
 -23   9  26       18.346253        0.032900
 -23   9  27        5.841147        0.032940
 -23   9  29       21.536249        0.048322
 -23   9  30       10.236943        0.028561
 -23   9  31        4.689669        0.093556
 -23   9  33        7.252793        0.044485
 -23   9  34       20.867678        0.059627
 -23   9  35       12.671937        0.047037
 -23   9  37       21.639663        0.073137
 -23   9  38       14.995399        0.062663
 -23   9  41        8.867976        0.072716
 -23   9  44       14.166333        0.116270
 -23   9  45        7.208051        0.155648
 -23   9  48       19.189502        0.255175
 -23  11   1        8.829609        0.031929
 -23  11   2       21.903972        0.032617
 -23  11   3        4.973530        0.114664
 -23  11   4       15.389769        0.018592
 -23  11   5       11.629660        0.016213
 -23  11   6        5.292542        0.139067
 -23  11   7        8.288546        0.013847
 -23  11   9       11.346674        0.016204
 -23  11  10       18.033885        0.022449
 -23  11  13       31.013368        0.032360
 -23  11  14        6.004665        0.122358
 -23  11  15       22.247247        0.043142
 -23  11  19       13.289206        0.032815
 -23  11  20       12.583600        0.032783
 -23  11  21       11.136786        0.030481
 -23  11  23       40.533813        0.067424
 -23  11  25       13.677244        0.044871
 -23  11  26       48.430259        0.071056
 -23  11  27       24.225978        0.068074
 -23  11  31       12.576923        0.055124
 -23  11  32       17.408877        0.067505
 -23  11  33       25.418537        0.130784
 -23  11  35        8.134064        0.054257
 -23  11  36        9.907018        0.063059
 -23  11  38        9.877247        0.068007
 -23  11  40        9.305858        0.079619
 -23  13   2       19.233486        0.038971
 -23  13   3       17.349207        0.035751
 -23  13   4       18.741745        0.046972
 -23  13   5       12.340948        0.029205
 -23  13   7       17.094268        0.033785
 -23  13   8        4.320995        0.091650
 -23  13  10        5.223313        0.140071
 -23  13  11        8.963649        0.033425
 -23  13  14       12.135691        0.055946
 -23  13  15       13.887224        0.071262
 -23  13  16       10.602547        0.092464
 -23  13  17       22.260481        0.061365
 -23  13  18       16.159084        0.045673
 -23  13  19       26.841069        0.062648
 -23  13  20       12.854454        0.044792
 -23  13  22       21.965405        0.086147
 -23  13  23       17.966970        0.074431
 -23  13  24        6.210958        0.068664
 -23  13  28       11.912514        0.101223
 -23  13  29       17.091372        0.116296
 -23  13  30       18.606907        0.151836
 -23  15   1        9.758330        0.058217
 -23  15   2       10.510614        0.053621
 -23  15   3       13.891292        0.089898
 -23  15   4       12.696653        0.069995
 -23  15   5       15.410094        0.082572
 -23  15   7        8.484987        0.079037
 -23  15   8        8.761278        0.093610
 -23  15   9       12.979908        0.086464
 -23  15  11       26.555583        0.094686
 -23  15  13       16.410941        0.074645
 -23  15  14       15.794144        0.068962
 -23  15  15       32.701070        0.148307
 -23  15  16       10.943263        0.054072
 -23  15  17        6.228322        0.105605
 -23  15  19       12.147304        0.078276
 -23  15  20        8.002312        0.111124
 -23  15  25       11.149574        0.094782
 -23  15  26       10.777569        0.084703
 -23  15  27       14.757303        0.129262
 -23  17   3        4.614109        0.136499
 -23  17   7       13.849007        0.119495
 -23  17   8       10.828758        0.100384
 -23  17   9       10.778915        0.202246
 -23  17  10       12.472129        0.127357
 -23  17  11        8.687059        0.175325
 -23  17  12       12.844493        0.218275
 -23  17  14       10.625959        0.139014
 -23  17  16        6.530773        0.177164
 -22   0   2      110.536419        0.005168
 -22   0   4       82.121739        0.020047
 -22   0  20      112.140091        0.004495
 -22   0  22       57.095797        0.014885
 -22   0  24       22.078360        0.013121
 -22   0  26       48.797541        0.018184
 -22   0  30      102.101910        0.005379
 -22   2   1       30.160123        0.007604
 -22   2   2       91.816937        0.006246
 -22   2   3       81.937049        0.008030
 -22   2   4       39.884709        0.011529
 -22   2   5       74.487650        0.010854
 -22   2   6       74.882575        0.010891
 -22   2   7       33.574842        0.008794
 -22   2   8       50.727113        0.009566
 -22   2   9       10.980847        0.006855
 -22   2  11       11.520547        0.004587
 -22   2  13       76.987986        0.010360
 -22   2  15      108.105967        0.004605
 -22   2  16       23.582260        0.012316
 -22   2  17       24.372464        0.010321
 -22   2  18       34.053194        0.010456
 -22   2  19      116.689760        0.004559
 -22   2  20       40.896944        0.010228
 -22   2  21       40.910879        0.009070
 -22   2  22       35.256631        0.008280
 -22   2  23       28.366741        0.007396
 -22   2  24       47.170118        0.007799
 -22   2  25       11.842508        0.004131
 -22   2  26       83.278208        0.003087
 -22   2  27        9.499263        0.005197
 -22   2  28       33.943041        0.014304
 -22   2  29       64.866401        0.008612
 -22   2  30       11.455872        0.013264
 -22   2  31       40.700614        0.017203
 -22   2  33        5.366004        0.116506
 -22   2  34       20.308964        0.019623
 -22   2  35       11.415341        0.012887
 -22   2  37       34.738883        0.039559
 -22   2  38       18.182134        0.025653
 -22   2  40       31.683592        0.040479
 -22   2  41       23.769729        0.035667
 -22   2  42       12.650138        0.027244
 -22   2  43        9.721060        0.029845
 -22   2  44       15.198816        0.034966
 -22   2  45        8.034053        0.032747
 -22   2  46        7.645979        0.039748
 -22   2  47       18.701203        0.073019
 -22   2  48       30.615356        0.096292
 -22   2  49        8.465518        0.055379
 -22   2  51        5.327382        0.121157
 -22   2  54       15.585987        0.104926
 -22   2  55       26.513355        0.174668
 -22   2  56       15.968406        0.133025
 -22   2  57        5.574316        0.116563
 -22   2  58       10.951758        0.106996
 -22   4   1       26.603816        0.006619
 -22   4   2       62.774039        0.007911
 -22   4   3       99.581072        0.003719
 -22   4   4       39.790200        0.011218
 -22   4   5       45.402423        0.011609
 -22   4   6       42.370391        0.010021
 -22   4   7       50.387399        0.010082
 -22   4   8      140.188445        0.005867
 -22   4   9      174.305766        0.006351
 -22   4  10      116.564145        0.004279
 -22   4  11       37.897889        0.009603
 -22   4  12      109.203938        0.004877
 -22   4  13       33.504776        0.007962
 -22   4  14      173.487464        0.006164
 -22   4  15      142.413131        0.005223
 -22   4  16      230.438495        0.008095
 -22   4  17       64.884513        0.006542
 -22   4  18       29.235218        0.006077
 -22   4  19       10.522690        0.013430
 -22   4  21       60.549649        0.008611
 -22   4  22       42.905827        0.009947
 -22   4  23        7.189715        0.004472
 -22   4  24        6.909848        0.005312
 -22   4  25       77.995705        0.003581
 -22   4  26       59.682745        0.010570
 -22   4  27       35.173996        0.015433
 -22   4  28       76.667464        0.003766
 -22   4  29       37.893667        0.017489
 -22   4  30       36.445713        0.018723
 -22   4  31       33.861778        0.023785
 -22   4  32        5.068234        0.055875
 -22   4  33       43.053455        0.022732
 -22   4  34        4.607602        0.044983
 -22   4  35       48.026347        0.023977
 -22   4  36        4.256759        0.100713
 -22   4  37       11.082373        0.013909
 -22   4  38        2.989314        0.094164
 -22   4  39       10.302136        0.022192
 -22   4  40       33.185991        0.047138
 -22   4  41        9.046767        0.021960
 -22   4  43        5.658533        0.029818
 -22   4  44       36.694686        0.083676
 -22   4  47        9.919929        0.033840
 -22   4  49       19.322681        0.092180
 -22   4  50       10.344564        0.098631
 -22   4  52       23.916271        0.133527
 -22   4  53        6.292376        0.156309
 -22   4  55       12.208358        0.099573
 -22   4  56        6.224227        0.085002
 -22   6   1       40.207462        0.008699
 -22   6   2       16.990792        0.005449
 -22   6   3       18.242423        0.006284
 -22   6   4       12.442910        0.018061
 -22   6   5       13.593932        0.006737
 -22   6   6       38.803737        0.008687
 -22   6   7       44.659601        0.008033
 -22   6   8       35.447285        0.008252
 -22   6   9       47.883504        0.007772
 -22   6  10       72.869061        0.004391
 -22   6  11      229.067676        0.008115
 -22   6  12       34.333511        0.008545
 -22   6  13      231.343684        0.008221
 -22   6  14       61.709400        0.006343
 -22   6  15       35.023278        0.008079
 -22   6  16       29.653111        0.009757
 -22   6  17       71.252649        0.005967
 -22   6  19        9.560701        0.010151
 -22   6  20       24.000375        0.008539
 -22   6  21       19.446851        0.008265
 -22   6  22       15.550563        0.007439
 -22   6  23       50.034088        0.013007
 -22   6  24       17.743506        0.011565
 -22   6  25       97.488204        0.003638
 -22   6  26       23.443826        0.015554
 -22   6  27       23.698418        0.016890
 -22   6  30        5.745607        0.009105
 -22   6  32        7.066399        0.012445
 -22   6  33        6.398359        0.031071
 -22   6  34       23.000239        0.032672
 -22   6  35        6.891662        0.013344
 -22   6  36       14.983858        0.022543
 -22   6  37       10.519221        0.019367
 -22   6  38        9.294515        0.017322
 -22   6  39       25.625124        0.038605
 -22   6  40       15.460692        0.032299
 -22   6  41       10.317946        0.026185
 -22   6  42       19.041061        0.048273
 -22   6  43       12.638117        0.045109
 -22   6  44       20.380579        0.059342
 -22   6  45        5.358358        0.062019
 -22   6  46       10.939790        0.060963
 -22   6  47       11.288888        0.055919
 -22   6  48        9.190811        0.047635
 -22   6  49       13.021789        0.113897
 -22   6  50       17.089558        0.108718
 -22   6  52        8.232071        0.094530
 -22   6  54        5.064287        0.125798
 -22   6  55       13.470115        0.126426
 -22   8   1        9.263801        0.009615
 -22   8   2       52.555780        0.014421
 -22   8   3        6.437313        0.056112
 -22   8   4       20.513361        0.018236
 -22   8   6       30.963188        0.023049
 -22   8   7       81.210590        0.007376
 -22   8   8       54.007592        0.016105
 -22   8   9       31.709935        0.023882
 -22   8  10       36.626084        0.024511
 -22   8  11       22.074555        0.015699
 -22   8  12       23.535866        0.014005
 -22   8  13       34.704178        0.017345
 -22   8  14        6.566201        0.009595
 -22   8  15       12.952722        0.013587
 -22   8  16       40.340674        0.017731
 -22   8  17       26.515825        0.019878
 -22   8  18       13.223199        0.015384
 -22   8  20       12.864408        0.013216
 -22   8  21       46.667762        0.023861
 -22   8  22       10.096782        0.012012
 -22   8  24       13.845432        0.013291
 -22   8  25       12.153806        0.019687
 -22   8  26        8.421461        0.013956
 -22   8  27       33.240337        0.034937
 -22   8  28       44.526621        0.033032
 -22   8  29       17.639586        0.025685
 -22   8  31        5.326913        0.084474
 -22   8  32        9.320730        0.015022
 -22   8  35        5.214307        0.036713
 -22   8  36       21.539243        0.038239
 -22   8  37        8.546110        0.024282
 -22   8  38       13.931978        0.030337
 -22   8  40       23.008868        0.052589
 -22   8  41        9.457008        0.033175
 -22   8  42        4.770325        0.136732
 -22   8  43       14.379743        0.045298
 -22   8  44       21.407265        0.081107
 -22   8  45       11.657058        0.061311
 -22   8  46        6.139137        0.083441
 -22   8  47       25.148658        0.146890
 -22   8  48        9.744999        0.091376
 -22   8  50        4.940547        0.111699
 -22   8  51       11.053280        0.105534
 -22   8  52        8.816802        0.105698
 -22  10   1       20.970408        0.031189
 -22  10   2       37.475859        0.050154
 -22  10   3       21.613329        0.041029
 -22  10   4       44.895100        0.035832
 -22  10   5       28.903149        0.047116
 -22  10   7       16.957004        0.015552
 -22  10   9       10.230591        0.011031
 -22  10  10       11.122275        0.015747
 -22  10  12       13.508257        0.014929
 -22  10  13       32.438249        0.038226
 -22  10  14       10.288489        0.014232
 -22  10  15       28.999586        0.031773
 -22  10  16        9.957911        0.019373
 -22  10  17       16.321060        0.028098
 -22  10  18       19.716465        0.034582
 -22  10  19        7.963919        0.014491
 -22  10  21       14.354999        0.020725
 -22  10  22        9.260831        0.020971
 -22  10  23        4.731913        0.145068
 -22  10  24       35.005428        0.041126
 -22  10  25        8.075952        0.058187
 -22  10  26       47.508631        0.055659
 -22  10  28       11.991956        0.031456
 -22  10  30       10.138639        0.036949
 -22  10  31        5.965484        0.087244
 -22  10  32       23.450416        0.067134
 -22  10  33       26.082005        0.103910
 -22  10  35        8.106849        0.242320
 -22  10  36       18.267676        0.077870
 -22  10  37       23.716471        0.095051
 -22  10  38        8.641180        0.061497
 -22  10  43       12.145493        0.123947
 -22  10  45       10.966449        0.171597
 -22  10  47        9.344945        0.153787
 -22  10  48        6.611656        0.144018
 -22  12   2       39.515313        0.041042
 -22  12   3       25.736958        0.035967
 -22  12   4       23.465869        0.052491
 -22  12   5       15.468096        0.024567
 -22  12   6       29.913960        0.039104
 -22  12   7        6.392105        0.077869
 -22  12   8       17.734402        0.026305
 -22  12   9        6.359560        0.056642
 -22  12  10       14.171556        0.024659
 -22  12  11       19.228833        0.032447
 -22  12  13        3.816412        0.053258
 -22  12  14       18.981728        0.038207
 -22  12  15        8.314986        0.233084
 -22  12  16       26.865442        0.063736
 -22  12  18        9.415041        0.032837
 -22  12  20       13.722463        0.043350
 -22  12  21       16.022952        0.049735
 -22  12  22       36.722609        0.085108
 -22  12  23       28.487190        0.079690
 -22  12  25       10.299903        0.060996
 -22  12  29       10.115582        0.060962
 -22  12  30       11.888566        0.067508
 -22  12  31       14.192745        0.070240
 -22  12  32       18.533483        0.131127
 -22  12  34        6.487218        0.154706
 -22  12  35       15.393700        0.125075
 -22  12  38       17.126412        0.186012
 -22  14   1       10.227512        0.042639
 -22  14   2        4.409535        0.110957
 -22  14   4       15.328438        0.051655
 -22  14   6       19.837238        0.047287
 -22  14   7        7.080042        0.171086
 -22  14   8       23.046323        0.119753
 -22  14   9       13.009189        0.055096
 -22  14  11       18.472114        0.062364
 -22  14  13       11.389249        0.046702
 -22  14  16        9.687879        0.079127
 -22  14  19       14.480401        0.080189
 -22  14  20       21.042647        0.099884
 -22  14  22        7.111821        0.156138
 -22  14  23        7.060737        0.069845
 -22  14  24        9.942082        0.074018
 -22  14  25       16.900740        0.095167
 -22  14  27       19.379861        0.178331
 -22  14  28        6.833886        0.122902
 -22  14  34       13.087399        0.135996
 -22  16   1        9.331881        0.085734
 -22  16   2       16.030377        0.125400
 -22  16   4       16.204228        0.119951
 -22  16   6        7.568421        0.082996
 -22  16   7       11.258108        0.097970
 -22  16   8       14.556476        0.102825
 -22  16  10       20.309579        0.192654
 -22  16  12       12.497400        0.088315
 -22  16  14       16.932897        0.128063
 -22  16  15        8.091292        0.147338
 -22  16  16       16.690027        0.136249
 -22  16  17       12.477139        0.100310
 -22  16  18        9.764681        0.092300
 -22  16  19        5.877840        0.109285
 -22  16  22       10.674783        0.100575
 -22  16  24       14.936733        0.145520
 -21   1   1       17.414879        0.005339
 -21   1   2       89.632918        0.009734
 -21   1   4       45.979887        0.015017
 -21   1   5      111.480492        0.007021
 -21   1   6       93.109076        0.014480
 -21   1   7      150.937404        0.005829
 -21   1   8       66.558095        0.019643
 -21   1   9      205.302703        0.007673
 -21   1  10       20.587909        0.006774
 -21   1  11       78.978162        0.013972
 -21   1  12       66.724958        0.014449
 -21   1  13       66.218124        0.017468
 -21   1  14       43.582106        0.017048
 -21   1  15      105.221196        0.005760
 -21   1  16       48.079101        0.017053
 -21   1  17       72.408977        0.012710
 -21   1  18       49.686014        0.017013
 -21   1  19      105.166535        0.003941
 -21   1  20       46.862565        0.010045
 -21   1  21       29.628483        0.008914
 -21   1  22       18.585209        0.006752
 -21   1  23       42.826977        0.012005
 -21   1  24       30.028986        0.007863
 -21   1  25       45.676033        0.009083
 -21   1  26       40.688328        0.008473
 -21   1  27       25.553943        0.009704
 -21   1  28       10.214353        0.007568
 -21   1  29       25.486055        0.012575
 -21   1  31       20.424740        0.015652
 -21   1  33       16.643587        0.013891
 -21   1  34       69.956058        0.008357
 -21   1  35       34.091348        0.026143
 -21   1  37        6.444610        0.135015
 -21   1  39       11.324398        0.016012
 -21   1  41       33.715872        0.043064
 -21   1  43       28.592936        0.063209
 -21   1  44       30.130881        0.066496
 -21   1  46       29.968183        0.110699
 -21   1  47        5.573329        0.086682
 -21   1  48       13.639831        0.061519
 -21   1  51       13.464212        0.077679
 -21   1  53       13.386934        0.081431
 -21   1  56        7.449631        0.090887
 -21   1  57        9.663281        0.098059
 -21   1  58       15.600609        0.137895
 -21   3   1       66.544797        0.009280
 -21   3   2       66.423490        0.009491
 -21   3   3        6.806982        0.021379
 -21   3   4       18.057270        0.006109
 -21   3   5       49.584776        0.011764
 -21   3   6       91.226476        0.005533
 -21   3   8       11.466865        0.015558
 -21   3   9       27.361542        0.007890
 -21   3  10       55.933085        0.010417
 -21   3  11       79.532446        0.007480
 -21   3  12       40.857680        0.009844
 -21   3  13       38.654625        0.012696
 -21   3  14       54.196310        0.013413
 -21   3  15       44.583629        0.013459
 -21   3  16       51.657816        0.016483
 -21   3  17       52.282119        0.013229
 -21   3  18       13.438601        0.015513
 -21   3  19       35.051106        0.011015
 -21   3  20        5.425311        0.055999
 -21   3  21       36.334832        0.008073
 -21   3  22       62.590894        0.007985
 -21   3  23        7.956507        0.045690
 -21   3  24       27.444216        0.009890
 -21   3  25       47.560172        0.011305
 -21   3  26       14.363356        0.007203
 -21   3  27       19.827204        0.011008
 -21   3  28       48.492680        0.014239
 -21   3  29       37.424992        0.016248
 -21   3  30       58.905433        0.014037
 -21   3  31       22.202703        0.014613
 -21   3  32       25.364917        0.017137
 -21   3  33        4.135577        0.022819
 -21   3  34       32.283587        0.022330
 -21   3  35        7.593813        0.009610
 -21   3  36       20.770460        0.020716
 -21   3  37       14.629833        0.021179
 -21   3  38       36.595492        0.036912
 -21   3  39       18.121755        0.026989
 -21   3  40        9.559969        0.019423
 -21   3  41       33.682340        0.044658
 -21   3  42       27.535849        0.045780
 -21   3  43       11.486253        0.028838
 -21   3  44       15.042972        0.049982
 -21   3  45       37.275059        0.066998
 -21   3  49       21.227600        0.095962
 -21   3  51        6.370714        0.114521
 -21   3  53       12.479623        0.082002
 -21   3  54       17.473237        0.130514
 -21   3  55       17.795393        0.143056
 -21   3  56       23.661065        0.190265
 -21   3  57       15.859130        0.157014
 -21   3  58       16.177979        0.227541
 -21   5   1       50.903045        0.008161
 -21   5   2       68.938741        0.006041
 -21   5   3       59.640087        0.008130
 -21   5   4       38.918890        0.008055
 -21   5   5       21.235089        0.006480
 -21   5   6       14.283242        0.004982
 -21   5   7       26.360823        0.007595
 -21   5   8       19.291838        0.005848
 -21   5   9        7.444864        0.047384
 -21   5  10      130.304643        0.004678
 -21   5  11       77.038043        0.004851
 -21   5  12       86.484623        0.003102
 -21   5  13       74.561854        0.004821
 -21   5  14       17.527978        0.004677
 -21   5  15       87.415330        0.003074
 -21   5  16       57.841680        0.006931
 -21   5  17       39.275310        0.008644
 -21   5  18        6.173006        0.009048
 -21   5  19       24.494959        0.007006
 -21   5  20       13.087666        0.004040
 -21   5  21       40.890586        0.011993
 -21   5  22       59.956651        0.010037
 -21   5  23       30.985335        0.014350
 -21   5  24       11.784057        0.006334
 -21   5  25       65.310795        0.009880
 -21   5  26       83.393765        0.003107
 -21   5  27       10.973331        0.008540
 -21   5  29       22.330920        0.015629
 -21   5  30        9.793518        0.011042
 -21   5  31       13.835787        0.012982
 -21   5  32       18.393124        0.016721
 -21   5  33       13.050939        0.013700
 -21   5  34       31.156540        0.026926
 -21   5  37       13.608159        0.018781
 -21   5  39       12.643575        0.020258
 -21   5  40       26.069695        0.037399
 -21   5  41       17.553034        0.039921
 -21   5  42       17.296213        0.037893
 -21   5  44       24.791067        0.060071
 -21   5  45        3.938401        0.114738
 -21   5  46        7.639764        0.052050
 -21   5  47       13.462243        0.061206
 -21   5  49       12.401734        0.155890
 -21   5  50       26.880383        0.139414
 -21   5  51       27.658127        0.148048
 -21   5  52        8.688210        0.092755
 -21   5  53        9.345159        0.082938
 -21   5  54        6.555227        0.115368
 -21   5  55        8.382303        0.188685
 -21   7   1       49.029277        0.010230
 -21   7   2       58.838763        0.008257
 -21   7   3       61.036546        0.008659
 -21   7   4       53.040551        0.012075
 -21   7   5        9.277122        0.005231
 -21   7   6       40.961934        0.013661
 -21   7   7       53.262088        0.014112
 -21   7   8       11.778073        0.008129
 -21   7   9       23.162426        0.011023
 -21   7  10       10.494665        0.016246
 -21   7  11        5.136146        0.012228
 -21   7  12       15.805537        0.007162
 -21   7  13        5.305186        0.006624
 -21   7  14       41.280141        0.011054
 -21   7  15       44.983664        0.010997
 -21   7  16       34.818673        0.011397
 -21   7  17       72.621760        0.005929
 -21   7  18       25.133066        0.013480
 -21   7  19       67.284471        0.008657
 -21   7  20        3.937512        0.019580
 -21   7  21       19.042453        0.014580
 -21   7  22        7.470274        0.030254
 -21   7  23       19.804368        0.016664
 -21   7  24       20.256875        0.013018
 -21   7  26       23.281710        0.016212
 -21   7  30       52.464750        0.022390
 -21   7  31       26.643874        0.025757
 -21   7  32       37.610770        0.037075
 -21   7  35       11.602284        0.017606
 -21   7  37       25.160843        0.038716
 -21   7  38       12.736562        0.028251
 -21   7  39        4.004997        0.061682
 -21   7  40       29.894515        0.050065
 -21   7  41       23.751168        0.060640
 -21   7  42       22.480547        0.061093
 -21   7  43        6.099508        0.071172
 -21   7  45        6.570693        0.057325
 -21   7  46        7.189993        0.114489
 -21   7  47       12.657685        0.077876
 -21   7  48       20.171589        0.091542
 -21   7  49        8.787719        0.094571
 -21   7  50       14.270704        0.107530
 -21   7  51        7.202916        0.051737
 -21   7  53        9.880789        0.104207
 -21   7  54        7.249069        0.133255
 -21   9   1       22.172303        0.018999
 -21   9   3       17.483306        0.019205
 -21   9   4       70.492553        0.009037
 -21   9   5       39.138855        0.029701
 -21   9   6        6.679746        0.029232
 -21   9   7       40.559832        0.022807
 -21   9   8        3.220869        0.089688
 -21   9  10       26.076043        0.020938
 -21   9  11       25.886019        0.020959
 -21   9  12       18.326238        0.016344
 -21   9  13        5.750739        0.028879
 -21   9  14       11.681010        0.012735
 -21   9  15       38.556971        0.024932
 -21   9  16       24.176973        0.021805
 -21   9  17       21.279239        0.025938
 -21   9  18       17.417089        0.023360
 -21   9  19       19.543285        0.021053
 -21   9  21       38.419526        0.031511
 -21   9  22       28.605489        0.028999
 -21   9  23        6.245158        0.070226
 -21   9  24        5.082322        0.028663
 -21   9  25        5.883111        0.048331
 -21   9  26       12.343095        0.035138
 -21   9  27       13.952312        0.050076
 -21   9  28        7.354726        0.102836
 -21   9  29       23.420931        0.048748
 -21   9  30        5.791200        0.080667
 -21   9  32        4.579301        0.054327
 -21   9  34       27.274714        0.065754
 -21   9  35        8.666833        0.040129
 -21   9  36       24.226143        0.077460
 -21   9  37       26.364692        0.083183
 -21   9  38       27.316936        0.089940
 -21   9  39       15.131160        0.061116
 -21   9  40       16.737473        0.074769
 -21   9  47       16.214068        0.154596
 -21   9  49        9.046988        0.145147
 -21  11   1       26.619899        0.033882
 -21  11   2       32.624684        0.045873
 -21  11   4       13.878581        0.018041
 -21  11   5       38.901157        0.030956
 -21  11   6       33.737072        0.030336
 -21  11   7       21.960920        0.024272
 -21  11   8       28.110123        0.029171
 -21  11   9       21.210139        0.023251
 -21  11  10        4.156802        0.039711
 -21  11  12        8.807667        0.025211
 -21  11  13       19.610711        0.028093
 -21  11  14       19.731295        0.030925
 -21  11  15       18.657117        0.036775
 -21  11  17        6.556676        0.122102
 -21  11  18       24.904959        0.049597
 -21  11  19        9.241374        0.050524
 -21  11  20       32.636789        0.044891
 -21  11  21       48.446569        0.044732
 -21  11  22       25.275838        0.074940
 -21  11  23       29.980110        0.048181
 -21  11  25       38.374210        0.054872
 -21  11  28        8.563352        0.041507
 -21  11  30       14.532240        0.057377
 -21  11  31        9.676105        0.046345
 -21  11  32       10.863747        0.071207
 -21  11  33       18.349087        0.113621
 -21  11  34       27.098432        0.099904
 -21  11  35       22.180870        0.099066
 -21  11  36        9.406966        0.058148
 -21  11  37       29.045774        0.130128
 -21  11  39       11.025198        0.082849
 -21  11  40        8.463215        0.140242
 -21  11  41        7.458418        0.091268
 -21  13   1        8.313603        0.031121
 -21  13   2        6.233137        0.041955
 -21  13   5       33.216562        0.061138
 -21  13   8       19.336856        0.036730
 -21  13   9       27.935837        0.045689
 -21  13  10       12.043671        0.043018
 -21  13  11       10.220176        0.027587
 -21  13  12        6.383494        0.063229
 -21  13  15       18.451152        0.051319
 -21  13  16        6.743441        0.034507
 -21  13  17       24.195309        0.057267
 -21  13  18       20.133728        0.061394
 -21  13  19       31.257527        0.088188
 -21  13  20        8.029570        0.052638
 -21  13  22       24.724603        0.092495
 -21  13  24       11.363362        0.056805
 -21  13  25       11.029143        0.081201
 -21  13  26       22.361082        0.136576
 -21  13  27        9.944043        0.326240
 -21  15   3        7.306641        0.070069
 -21  15   5       12.784170        0.070401
 -21  15   6        7.677760        0.168671
 -21  15   7       13.032037        0.071872
 -21  15   8       17.207702        0.094611
 -21  15   9       28.139332        0.126702
 -21  15  10       21.104431        0.136297
 -21  15  11       13.789525        0.076051
 -21  15  12       26.689979        0.092624
 -21  15  14       23.443635        0.094611
 -21  15  15       16.403140        0.097734
 -21  15  18        8.285711        0.242569
 -21  15  19       23.572590        0.105402
 -21  15  20        6.668808        0.076368
 -21  15  21        6.527021        0.065062
 -21  15  22       17.345403        0.099340
 -21  15  23       12.495559        0.093722
 -21  15  24       10.953812        0.097234
 -21  15  25       12.867712        0.084539
 -21  15  28        7.290062        0.147449
 -21  15  29        6.160682        0.134853
 -21  15  30       13.393991        0.190411
 -21  17   1        6.208623        0.135125
 -21  17   4        6.960101        0.095060
 -21  17   6        6.815864        0.120197
 -21  17   7        6.192011        0.117150
 -21  17   9       12.304064        0.126501
 -21  17  10       17.138757        0.162949
 -21  17  14       16.148034        0.158156
 -21  17  15        5.504907        0.122620
 -20   0   2       97.575560        0.018448
 -20   0   8       13.933162        0.008954
 -20   0  20       11.172108        0.009654
 -20   0  22      168.401603        0.006781
 -20   0  24      118.550411        0.004547
 -20   0  26       17.650439        0.082592
 -20   0  28        4.991593        0.081089
 -20   0  30       83.726101        0.004115
 -20   0  32       31.968578        0.033410
 -20   0  34       34.314720        0.039090
 -20   2   1       38.211255        0.008521
 -20   2   3      110.075429        0.005159
 -20   2   4       65.026149        0.013256
 -20   2   5       79.698745        0.012149
 -20   2   6       21.879899        0.005784
 -20   2   7       51.400292        0.011523
 -20   2   8       42.282266        0.010096
 -20   2   9       16.624981        0.005826
 -20   2  10       42.429353        0.013907
 -20   2  11       60.538170        0.015237
 -20   2  12       11.776842        0.017864
 -20   2  13       11.307254        0.017244
 -20   2  14       82.172258        0.014708
 -20   2  15       59.883554        0.016408
 -20   2  16        9.384828        0.044270
 -20   2  17       68.711571        0.011217
 -20   2  18      207.442763        0.009015
 -20   2  19      259.037835        0.009959
 -20   2  20      149.599131        0.005589
 -20   2  21       34.535634        0.007664
 -20   2  22       69.295021        0.005849
 -20   2  23       92.884121        0.003596
 -20   2  24       60.988032        0.006492
 -20   2  26        6.966491        0.022631
 -20   2  27       47.110933        0.013315
 -20   2  28       18.149187        0.009492
 -20   2  29       29.304351        0.016991
 -20   2  30       32.189439        0.015930
 -20   2  31       37.328541        0.017362
 -20   2  32       61.261325        0.011235
 -20   2  33       64.293857        0.010228
 -20   2  34       45.139451        0.024252
 -20   2  35        5.144123        0.031525
 -20   2  36       17.854159        0.021172
 -20   2  37       20.243221        0.024399
 -20   2  38        9.754742        0.034305
 -20   2  39       16.286344        0.023189
 -20   2  40        6.260511        0.134960
 -20   2  41       12.275586        0.025371
 -20   2  42       12.571953        0.026716
 -20   2  43        9.688344        0.027615
 -20   2  44       24.209069        0.064183
 -20   2  45       19.683445        0.079376
 -20   2  46       29.478246        0.082860
 -20   2  47        8.867469        0.041729
 -20   2  49       11.485774        0.086618
 -20   2  50        7.226617        0.115844
 -20   2  53        6.313240        0.088426
 -20   2  54        7.481377        0.121066
 -20   2  55       24.172133        0.163885
 -20   2  58        5.515342        0.176491
 -20   4   1       55.432752        0.009976
 -20   4   2       31.567958        0.008700
 -20   4   3        5.348738        0.133297
 -20   4   4       99.692929        0.003802
 -20   4   5       30.290972        0.010033
 -20   4   6       26.857047        0.010489
 -20   4   7       49.926045        0.014079
 -20   4   8       74.046202        0.010067
 -20   4   9        6.199032        0.026872
 -20   4  10      117.352887        0.004382
 -20   4  11       83.326706        0.005940
 -20   4  12       33.666601        0.010097
 -20   4  13       79.367689        0.005858
 -20   4  14       25.174809        0.007632
 -20   4  15      130.371776        0.004685
 -20   4  16       81.122623        0.004362
 -20   4  17       85.041754        0.003588
 -20   4  18       29.665923        0.007992
 -20   4  19       87.782857        0.003672
 -20   4  20       27.560171        0.006545
 -20   4  21       17.134877        0.006425
 -20   4  22       42.927613        0.011075
 -20   4  23       34.263392        0.012628
 -20   4  24        4.491214        0.005291
 -20   4  26        7.377127        0.021392
 -20   4  27       52.636204        0.011503
 -20   4  28       32.839458        0.015812
 -20   4  29        7.937443        0.012164
 -20   4  30       54.064591        0.017529
 -20   4  32       27.363096        0.019334
 -20   4  33       26.149474        0.020561
 -20   4  34        5.626722        0.083450
 -20   4  35       26.653630        0.023676
 -20   4  36       17.910807        0.019431
 -20   4  37       21.826269        0.024397
 -20   4  38        9.630888        0.026339
 -20   4  41       31.507364        0.062146
 -20   4  42        9.122335        0.033918
 -20   4  43       18.738970        0.039981
 -20   4  44       11.086208        0.035686
 -20   4  45       11.284636        0.037154
 -20   4  46       24.488017        0.070968
 -20   4  48       29.393979        0.101875
 -20   4  49       16.956326        0.100690
 -20   4  50       14.409615        0.077640
 -20   4  51       24.498673        0.132860
 -20   4  52       12.360947        0.121346
 -20   4  54        8.324482        0.080497
 -20   4  56        9.646606        0.112413
 -20   6   1      103.308761        0.003791
 -20   6   2       17.097895        0.013324
 -20   6   4       71.338909        0.005567
 -20   6   5       29.922249        0.008452
 -20   6   6       11.175554        0.007509
 -20   6   7       60.738209        0.007705
 -20   6   8       15.907200        0.005853
 -20   6  10       12.088135        0.005217
 -20   6  11        7.587424        0.007145
 -20   6  12       26.667490        0.007381
 -20   6  13       32.005156        0.007465
 -20   6  14       19.015178        0.005343
 -20   6  15        9.558556        0.003628
 -20   6  16       46.369386        0.010062
 -20   6  17       17.960763        0.006905
 -20   6  19       30.584588        0.009192
 -20   6  21        9.162150        0.005908
 -20   6  22       42.700351        0.013257
 -20   6  23       24.689775        0.011577
 -20   6  25       26.108677        0.015471
 -20   6  26        7.112594        0.017387
 -20   6  28        9.137943        0.018190
 -20   6  29        8.460024        0.022351
 -20   6  30       11.715161        0.012170
 -20   6  31        4.384746        0.144295
 -20   6  32        3.947278        0.029606
 -20   6  33       57.998103        0.019286
 -20   6  37       17.407470        0.026482
 -20   6  38       29.550990        0.039216
 -20   6  39       18.155881        0.031161
 -20   6  40       12.526412        0.027171
 -20   6  41       15.725807        0.033954
 -20   6  43       38.740160        0.072828
 -20   6  44       18.643149        0.057000
 -20   6  45       14.120163        0.047370
 -20   6  46       14.438213        0.097106
 -20   6  47       29.525413        0.094564
 -20   6  48       13.598309        0.100155
 -20   6  49       23.367007        0.186883
 -20   6  50        9.695824        0.066896
 -20   6  52       15.938162        0.138883
 -20   6  53       17.261808        0.144601
 -20   8   1       33.253872        0.018993
 -20   8   3        7.608416        0.047015
 -20   8   4       26.915033        0.020711
 -20   8   5       13.354587        0.012053
 -20   8   6       20.089898        0.017147
 -20   8   7        9.472223        0.009529
 -20   8   8       72.057824        0.007188
 -20   8  10       25.129823        0.016014
 -20   8  11       18.893861        0.013256
 -20   8  12       13.959370        0.010686
 -20   8  13       20.826810        0.015180
 -20   8  14       26.215492        0.017877
 -20   8  15       20.806489        0.015615
 -20   8  16      102.839195        0.003969
 -20   8  17       52.045653        0.022747
 -20   8  18       35.343316        0.027655
 -20   8  20        6.624425        0.031424
 -20   8  21       32.865483        0.023751
 -20   8  22       35.251808        0.021498
 -20   8  23       19.871512        0.016042
 -20   8  24       17.604090        0.019830
 -20   8  25       11.633228        0.019268
 -20   8  26       35.113245        0.051988
 -20   8  27       18.202665        0.029890
 -20   8  28       41.176450        0.042719
 -20   8  29       11.631208        0.024231
 -20   8  30       65.161185        0.015370
 -20   8  31        3.853570        0.036030
 -20   8  33       22.180307        0.031065
 -20   8  35       20.465776        0.034765
 -20   8  36       16.043067        0.028402
 -20   8  37        8.568781        0.023478
 -20   8  39        8.648931        0.024837
 -20   8  40        6.370479        0.078496
 -20   8  41       32.594325        0.066889
 -20   8  43       18.407689        0.064443
 -20   8  45        7.911700        0.052279
 -20   8  46       10.224529        0.105687
 -20   8  48        7.774895        0.066486
 -20   8  49        7.159749        0.073054
 -20   8  50        7.385865        0.091719
 -20   8  52       17.307686        0.167075
 -20  10   1       19.644389        0.022055
 -20  10   2        9.849924        0.017155
 -20  10   3       42.287350        0.035566
 -20  10   4       13.374229        0.014882
 -20  10   5        5.898305        0.015253
 -20  10   7        4.085095        0.039032
 -20  10   8        6.215625        0.014765
 -20  10  10       36.548324        0.027497
 -20  10  11       11.236192        0.014375
 -20  10  13       15.415349        0.019249
 -20  10  14        9.069399        0.022926
 -20  10  15       11.199330        0.017010
 -20  10  19       38.508960        0.043181
 -20  10  20       17.848193        0.027175
 -20  10  21       16.765262        0.042582
 -20  10  22       32.034357        0.036556
 -20  10  23       10.179342        0.020581
 -20  10  24       11.104639        0.027383
 -20  10  25       32.190682        0.044388
 -20  10  27        5.685420        0.037746
 -20  10  28       32.926433        0.064564
 -20  10  30       15.951520        0.046282
 -20  10  31       11.323560        0.041255
 -20  10  32       17.775067        0.084558
 -20  10  33       31.271041        0.111981
 -20  10  34        9.805356        0.065654
 -20  10  35        4.053024        0.130435
 -20  10  36        5.300189        0.093140
 -20  10  37        5.196152        0.072957
 -20  10  39       12.174728        0.068896
 -20  10  41       18.711574        0.151461
 -20  10  43       11.258286        0.130349
 -20  10  46       16.447340        0.193689
 -20  12   2        9.230493        0.016839
 -20  12   4       23.608410        0.033600
 -20  12   5       15.042706        0.023090
 -20  12   6        7.222742        0.040759
 -20  12   8       47.081844        0.035779
 -20  12   9       16.521350        0.025118
 -20  12  10        5.867623        0.043585
 -20  12  11       20.096243        0.029325
 -20  12  12        9.962178        0.021523
 -20  12  13        8.676808        0.020103
 -20  12  14       11.075017        0.023594
 -20  12  15       22.658552        0.051095
 -20  12  16       27.769642        0.060646
 -20  12  17       12.150185        0.034665
 -20  12  18       12.952297        0.035995
 -20  12  20       34.901576        0.058358
 -20  12  21       40.210695        0.056122
 -20  12  22       40.133527        0.107799
 -20  12  23       17.344711        0.077187
 -20  12  24       20.233660        0.052427
 -20  12  25        8.363612        0.035496
 -20  12  26       13.080329        0.053125
 -20  12  27       12.466074        0.074604
 -20  12  28       18.494323        0.067176
 -20  12  29       26.051526        0.093465
 -20  12  32       15.553328        0.116578
 -20  12  36        6.438323        0.067058
 -20  12  41        8.014237        0.117987
 -20  14   1       24.910680        0.070101
 -20  14   2       10.074522        0.069303
 -20  14   3       25.478638        0.081447
 -20  14   5       33.511192        0.080397
 -20  14   7       30.741226        0.071951
 -20  14   8       35.780581        0.072251
 -20  14   9       23.616012        0.088107
 -20  14  10       18.349605        0.051622
 -20  14  11        8.936330        0.128363
 -20  14  12       16.248508        0.048952
 -20  14  13       10.205636        0.062349
 -20  14  14        8.689304        0.047692
 -20  14  16       24.390838        0.078184
 -20  14  17       20.185019        0.061620
 -20  14  18       12.876684        0.050313
 -20  14  19       34.009852        0.098459
 -20  14  20        7.291776        0.193805
 -20  14  21       17.621322        0.067148
 -20  14  22       12.637128        0.070382
 -20  14  23        9.928897        0.064743
 -20  14  25        8.847372        0.296597
 -20  14  26        5.632673        0.146583
 -20  14  27        9.541750        0.119557
 -20  14  28       12.931087        0.133349
 -20  14  33        9.110598        0.157258
 -20  16   2       10.689200        0.097766
 -20  16   4       22.706519        0.142197
 -20  16   5       12.343824        0.094762
 -20  16   6        9.206139        0.120449
 -20  16   7       12.837874        0.097191
 -20  16   9       14.137645        0.104832
 -20  16  10        8.405058        0.094311
 -20  16  11       14.310905        0.099710
 -20  16  12       14.725590        0.114037
 -20  16  14       22.729980        0.159140
 -20  16  15        7.338120        0.083884
 -20  16  18        9.650648        0.097461
 -20  16  20        6.468075        0.164645
 -20  16  22        9.219924        0.105226
 -20  16  25        7.727225        0.151808
 -19   1   2       24.296090        0.008261
 -19   1   3      133.702281        0.005382
 -19   1   4       25.949355        0.010131
 -19   1   5       14.490687        0.006853
 -19   1   6       39.071217        0.014025
 -19   1   7       92.103257        0.020577
 -19   1   8      122.463872        0.009175
 -19   1   9       92.377486        0.015907
 -19   1  10       25.443034        0.015176
 -19   1  11       17.455830        0.007965
 -19   1  12       98.128131        0.010858
 -19   1  13       20.456613        0.010319
 -19   1  14       42.531400        0.017217
 -19   1  15       26.461803        0.011989
 -19   1  16       43.826590        0.016967
 -19   1  17       34.408720        0.019873
 -19   1  18        6.206690        0.023501
 -19   1  19        3.673010        0.063073
 -19   1  20       11.651481        0.021092
 -19   1  21       47.722217        0.009915
 -19   1  22       99.280512        0.003633
 -19   1  23       79.197917        0.004044
 -19   1  24       18.202967        0.005431
 -19   1  25      120.312925        0.004230
 -19   1  26       38.022362        0.008825
 -19   1  27       31.754212        0.010860
 -19   1  29       57.725644        0.011173
 -19   1  30        4.820477        0.039891
 -19   1  31       49.617537        0.018007
 -19   1  32        7.383157        0.010077
 -19   1  33       20.657686        0.018283
 -19   1  34       38.427334        0.024244
 -19   1  35        6.044419        0.047028
 -19   1  36        7.728325        0.061774
 -19   1  37       23.815310        0.023837
 -19   1  38       11.018802        0.018880
 -19   1  39       38.170669        0.036795
 -19   1  40       47.989895        0.035612
 -19   1  41       13.596911        0.034485
 -19   1  42       21.328994        0.047385
 -19   1  43        3.978568        0.107423
 -19   1  45       10.571187        0.053314
 -19   1  51       17.737390        0.090117
 -19   1  53       10.655656        0.091248
 -19   1  55       15.249820        0.114937
 -19   1  56        6.347362        0.082217
 -19   1  57        8.709879        0.096297
 -19   1  58        6.008078        0.099918
 -19   3   1       40.380565        0.009517
 -19   3   2      122.868629        0.004489
 -19   3   3      142.729815        0.005221
 -19   3   4       58.010602        0.011214
 -19   3   5       73.276258        0.010256
 -19   3   6      124.989200        0.004816
 -19   3   7       17.850210        0.007319
 -19   3   8       67.483257        0.010785
 -19   3   9       64.310186        0.010656
 -19   3  10      111.505605        0.004080
 -19   3  11       49.787348        0.012116
 -19   3  12       21.110045        0.008186
 -19   3  13       66.761741        0.012653
 -19   3  14        7.980852        0.011058
 -19   3  15      114.390559        0.004600
 -19   3  16       19.572021        0.010612
 -19   3  17       35.970683        0.015674
 -19   3  18       43.264304        0.013288
 -19   3  19       85.416509        0.004012
 -19   3  20       72.027564        0.005833
 -19   3  22        6.423006        0.010783
 -19   3  23       87.299026        0.003101
 -19   3  24       18.295136        0.005395
 -19   3  25       65.288054        0.006697
 -19   3  26       33.841543        0.011818
 -19   3  27       11.302168        0.009627
 -19   3  28       48.535966        0.014069
 -19   3  29        7.083573        0.008444
 -19   3  30       18.088670        0.012043
 -19   3  31       12.713221        0.009642
 -19   3  32       26.810241        0.016874
 -19   3  33        8.558096        0.009058
 -19   3  34       23.453465        0.018313
 -19   3  35       19.928146        0.017936
 -19   3  36       17.929640        0.020826
 -19   3  37       33.999265        0.033786
 -19   3  38        6.598409        0.021167
 -19   3  39       10.177426        0.020845
 -19   3  40       17.710647        0.034260
 -19   3  41       11.463551        0.023139
 -19   3  42       17.627280        0.036531
 -19   3  43       13.644706        0.036233
 -19   3  44       10.289266        0.051428
 -19   3  45       15.153976        0.054277
 -19   3  46       25.638916        0.079765
 -19   3  47       12.171935        0.054131
 -19   3  48       16.846187        0.077406
 -19   3  49        6.562545        0.068782
 -19   3  50        9.566870        0.052760
 -19   3  52       11.254466        0.089752
 -19   3  53        8.284685        0.094393
 -19   3  57        5.583726        0.133244
 -19   5   1       11.194508        0.009673
 -19   5   2       51.674752        0.008298
 -19   5   3      110.702303        0.003980
 -19   5   4       28.036869        0.007374
 -19   5   5       38.231662        0.007863
 -19   5   6       29.116868        0.008900
 -19   5   7       74.757943        0.006474
 -19   5   8       99.004848        0.003955
 -19   5  10       54.123470        0.009637
 -19   5  11       53.675879        0.008796
 -19   5  12       28.862640        0.007509
 -19   5  13       62.118033        0.007016
 -19   5  14        7.331371        0.008873
 -19   5  15        9.721625        0.002674
 -19   5  16       20.333962        0.005121
 -19   5  17       25.470787        0.005641
 -19   5  18       46.630569        0.007893
 -19   5  19       64.311430        0.006348
 -19   5  20       75.050117        0.004549
 -19   5  21        3.825703        0.105267
 -19   5  22       14.349146        0.007906
 -19   5  23        5.879371        0.011689
 -19   5  24        9.750949        0.005399
 -19   5  25       52.884970        0.013239
 -19   5  26        9.910247        0.006434
 -19   5  27       13.377705        0.010957
 -19   5  28       15.970535        0.010997
 -19   5  29       24.126500        0.018570
 -19   5  31       33.954970        0.021222
 -19   5  32       21.821664        0.017914
 -19   5  33       24.890360        0.022057
 -19   5  34       28.948834        0.026126
 -19   5  35       11.575535        0.013833
 -19   5  36       48.701540        0.034015
 -19   5  37       27.409177        0.030037
 -19   5  38       17.272956        0.024351
 -19   5  40        8.185292        0.022545
 -19   5  41       27.729858        0.049158
 -19   5  42        7.837602        0.097674
 -19   5  43       12.207252        0.037714
 -19   5  44       24.230312        0.062679
 -19   5  45       23.906422        0.067290
 -19   5  46       13.307216        0.051503
 -19   5  47        8.799091        0.090643
 -19   5  48       12.839860        0.063389
 -19   5  49       21.828926        0.087768
 -19   5  55        8.581492        0.113684
 -19   7   1       20.516116        0.007400
 -19   7   2       51.769682        0.010944
 -19   7   3       24.725392        0.010836
 -19   7   5       38.581472        0.015959
 -19   7   6       20.713643        0.011584
 -19   7   7       44.603587        0.015188
 -19   7   8       42.463749        0.015712
 -19   7  10        5.884726        0.015169
 -19   7  11       25.945963        0.011550
 -19   7  12       67.890795        0.006004
 -19   7  13       14.728680        0.011648
 -19   7  14       54.932140        0.009432
 -19   7  15       33.934201        0.010517
 -19   7  16       25.285767        0.010996
 -19   7  17       69.953556        0.007144
 -19   7  18       52.567956        0.015654
 -19   7  19        3.186220        0.012906
 -19   7  20        6.242836        0.008561
 -19   7  22       24.879570        0.012632
 -19   7  23       59.329588        0.011064
 -19   7  24       62.219611        0.008760
 -19   7  25       24.493346        0.015313
 -19   7  26       36.420873        0.021621
 -19   7  27       10.004649        0.009255
 -19   7  28       35.569088        0.023833
 -19   7  29       23.499404        0.020687
 -19   7  30       21.319873        0.020796
 -19   7  31        6.122989        0.051396
 -19   7  32       20.715550        0.024330
 -19   7  33       18.795558        0.028615
 -19   7  34       16.551888        0.023276
 -19   7  35       10.865266        0.019522
 -19   7  37       31.777665        0.041706
 -19   7  39        5.128743        0.054845
 -19   7  42       12.618954        0.056786
 -19   7  43       51.681331        0.093233
 -19   7  45       15.210095        0.081741
 -19   7  48       19.018202        0.174100
 -19   7  49        6.137426        0.086617
 -19   7  52       17.571312        0.113406
 -19   7  53       12.438891        0.116964
 -19   9   1       14.462849        0.016715
 -19   9   2       23.745863        0.018679
 -19   9   3       23.938421        0.018378
 -19   9   4        7.208120        0.019158
 -19   9   5       14.370351        0.016312
 -19   9   6       38.435530        0.021647
 -19   9   7       50.582210        0.016202
 -19   9   9       21.326673        0.017472
 -19   9  11       15.895094        0.014095
 -19   9  12       19.207655        0.028399
 -19   9  13       30.418432        0.022540
 -19   9  14        9.832853        0.013754
 -19   9  15       52.229015        0.020322
 -19   9  16        5.926719        0.174090
 -19   9  17       16.607860        0.021334
 -19   9  18       11.642594        0.016805
 -19   9  19       58.116091        0.023357
 -19   9  20       47.800732        0.025957
 -19   9  21       47.090445        0.027790
 -19   9  22       49.693863        0.027428
 -19   9  24       32.585426        0.033956
 -19   9  26       15.434896        0.031196
 -19   9  27       12.125428        0.026500
 -19   9  28       62.753645        0.027706
 -19   9  29       28.013140        0.052437
 -19   9  30        6.707309        0.026943
 -19   9  31        7.425833        0.032347
 -19   9  32       10.684381        0.103734
 -19   9  33       50.641485        0.084029
 -19   9  35       17.978571        0.053957
 -19   9  36       23.095346        0.073104
 -19   9  37       13.178809        0.049631
 -19   9  38       14.711186        0.083383
 -19   9  39       18.631908        0.078129
 -19   9  41       17.798624        0.086852
 -19   9  42        8.755798        0.060218
 -19   9  43       15.563804        0.094368
 -19   9  44       14.196972        0.091997
 -19   9  47       10.969230        0.127432
 -19   9  49        6.443058        0.146530
 -19  11   1       34.909741        0.029488
 -19  11   2        9.453571        0.018972
 -19  11   3       31.144068        0.035050
 -19  11   4       19.059014        0.020613
 -19  11   5       11.587019        0.014478
 -19  11   6       11.628757        0.013893
 -19  11   7        5.107054        0.042663
 -19  11   8       31.910186        0.028913
 -19  11   9       22.167634        0.023612
 -19  11  10       25.122301        0.027135
 -19  11  11        8.601918        0.039251
 -19  11  12       11.038841        0.017787
 -19  11  13       19.056705        0.026972
 -19  11  14        9.033383        0.029632
 -19  11  15       14.376578        0.031780
 -19  11  16       14.982056        0.031969
 -19  11  17       20.143287        0.038351
 -19  11  18       28.712558        0.050170
 -19  11  20       19.042951        0.031183
 -19  11  21       24.314358        0.038446
 -19  11  23       13.867804        0.032017
 -19  11  24       18.613758        0.035040
 -19  11  25       12.832069        0.029429
 -19  11  26        8.436231        0.033361
 -19  11  27       14.940214        0.048004
 -19  11  28       37.591089        0.081006
 -19  11  30       19.560368        0.067089
 -19  11  31       10.675673        0.044230
 -19  11  32       14.515509        0.078576
 -19  11  34        8.148681        0.111914
 -19  11  35        4.821514        0.091130
 -19  11  36       11.690210        0.093172
 -19  11  37        8.206461        0.060653
 -19  11  38        7.252930        0.108104
 -19  11  39       18.541979        0.163888
 -19  11  40        5.368706        0.143452
 -19  11  42        5.042817        0.160574
 -19  11  43        6.650038        0.097109
 -19  13   1       19.591069        0.037424
 -19  13   4       12.367902        0.022813
 -19  13   5       20.751361        0.037052
 -19  13   6        6.111219        0.054189
 -19  13   8       19.086828        0.035427
 -19  13   9        7.226410        0.081285
 -19  13  10       13.488106        0.036256
 -19  13  11       13.197613        0.043900
 -19  13  12       16.852151        0.094204
 -19  13  13       44.916812        0.063375
 -19  13  14       15.239685        0.035983
 -19  13  15       30.443374        0.062244
 -19  13  17        7.707464        0.169301
 -19  13  19       17.308726        0.054714
 -19  13  20        5.364233        0.058085
 -19  13  21       16.725759        0.049489
 -19  13  22       15.683781        0.050276
 -19  13  23       10.532426        0.045289
 -19  13  26       19.331503        0.086210
 -19  13  27       16.800893        0.077136
 -19  13  31       21.552308        0.168014
 -19  13  33        7.948522        0.074557
 -19  13  35        9.545575        0.091289
 -19  15   3        7.817225        0.093338
 -19  15   4       10.511375        0.161432
 -19  15   5       16.891152        0.089587
 -19  15  10       27.285399        0.116387
 -19  15  11       28.360712        0.128405
 -19  15  12        8.373112        0.184996
 -19  15  15        8.941700        0.057287
 -19  15  18        7.902721        0.125747
 -19  15  19       17.464879        0.147520
 -19  15  20        8.999333        0.084691
 -19  15  21       16.078682        0.087035
 -19  15  22        7.410533        0.137368
 -19  15  25        8.780433        0.083190
 -19  15  27       13.371238        0.157003
 -19  17   4        7.276194        0.086461
 -19  17   6       12.837445        0.128301
 -19  17   9        8.604359        0.175840
 -19  17  13        5.605176        0.120262
 -19  17  15       12.275219        0.150892
 -19  17  17        7.378143        0.141512
 -18   0   2      107.169492        0.026132
 -18   0  22       92.653818        0.004433
 -18   0  24       53.477565        0.013158
 -18   0  26       60.308043        0.013850
 -18   0  28       54.510916        0.016740
 -18   0  30       29.565825        0.029020
 -18   0  32       85.122735        0.003643
 -18   2   2       46.463104        0.008985
 -18   2   3       28.889704        0.006958
 -18   2   4       32.238486        0.008594
 -18   2   5       27.600906        0.006845
 -18   2   6      103.311664        0.010518
 -18   2   7       15.857333        0.004839
 -18   2   8      142.345003        0.005319
 -18   2   9       54.374626        0.016440
 -18   2  10       21.719715        0.010716
 -18   2  11       87.822491        0.015898
 -18   2  13      140.633922        0.005634
 -18   2  14      117.451692        0.004740
 -18   2  15       75.153177        0.014559
 -18   2  16      129.670737        0.009738
 -18   2  17      136.428369        0.005478
 -18   2  18      119.566718        0.004821
 -18   2  19      121.102023        0.004667
 -18   2  21       64.028431        0.007448
 -18   2  22        9.513254        0.005639
 -18   2  23       23.267789        0.005134
 -18   2  24       94.688806        0.003336
 -18   2  25       68.859059        0.005111
 -18   2  26       11.939389        0.019629
 -18   2  27       50.671886        0.010991
 -18   2  28       66.745637        0.006914
 -18   2  30       82.517574        0.003085
 -18   2  31       25.889438        0.015323
 -18   2  32        7.800769        0.006824
 -18   2  33       30.405345        0.022307
 -18   2  34        6.462662        0.008980
 -18   2  35       12.832030        0.014257
 -18   2  36       12.281979        0.016238
 -18   2  38       11.911633        0.020518
 -18   2  39       28.090230        0.035656
 -18   2  41        9.831531        0.023315
 -18   2  42        7.277500        0.046665
 -18   2  43        8.407497        0.070666
 -18   2  44       21.649734        0.081860
 -18   2  45       29.541259        0.074280
 -18   2  47       16.761026        0.061439
 -18   2  48       18.116788        0.073221
 -18   2  50        5.726430        0.070460
 -18   2  51       18.897275        0.101743
 -18   2  53        6.672106        0.108436
 -18   2  54       10.484751        0.082738
 -18   2  55       22.281315        0.227186
 -18   2  56       10.185136        0.112161
 -18   2  58        6.130824        0.180926
 -18   4   1       48.328563        0.009139
 -18   4   2       63.756960        0.009722
 -18   4   3       30.898511        0.009628
 -18   4   4       89.664486        0.005843
 -18   4   5       22.106108        0.008929
 -18   4   6       28.961854        0.010521
 -18   4   7       26.475026        0.009934
 -18   4   8       47.948514        0.013712
 -18   4   9       13.464249        0.014184
 -18   4  10       79.842783        0.009135
 -18   4  11       49.815359        0.013382
 -18   4  12       87.930598        0.005839
 -18   4  13      185.078902        0.006993
 -18   4  14       97.539530        0.003642
 -18   4  15       86.686966        0.004547
 -18   4  16      108.192421        0.004043
 -18   4  17       27.290420        0.007317
 -18   4  18      114.282982        0.004134
 -18   4  19       19.965345        0.005805
 -18   4  20       17.235110        0.005848
 -18   4  21       69.603879        0.005353
 -18   4  22       22.316317        0.008480
 -18   4  24       17.904217        0.010653
 -18   4  25       14.371778        0.007289
 -18   4  26        5.567585        0.023458
 -18   4  27        5.084880        0.017136
 -18   4  28       15.241653        0.009493
 -18   4  29        6.978324        0.006385
 -18   4  30        7.309651        0.009289
 -18   4  31       16.509119        0.012822
 -18   4  32       28.498772        0.020060
 -18   4  34        9.045772        0.010546
 -18   4  35       21.804954        0.021494
 -18   4  36       29.673894        0.026621
 -18   4  37       32.468908        0.030648
 -18   4  38       42.426407        0.039524
 -18   4  39       25.572270        0.047171
 -18   4  40       11.272045        0.028235
 -18   4  42       15.144900        0.043235
 -18   4  43       10.228539        0.022777
 -18   4  44        4.974435        0.045593
 -18   4  45        8.634755        0.117931
 -18   4  48       18.993499        0.090000
 -18   4  49        6.084160        0.146837
 -18   4  51        6.503230        0.200309
 -18   4  52       15.815404        0.094349
 -18   6   1       22.945501        0.005088
 -18   6   3       50.195916        0.009007
 -18   6   4       49.984298        0.008986
 -18   6   5       22.108392        0.006149
 -18   6   6       21.106421        0.006739
 -18   6   7       21.631852        0.006667
 -18   6   8       15.287086        0.008638
 -18   6   9      152.867590        0.005432
 -18   6  10       38.993974        0.008511
 -18   6  11       96.287538        0.003419
 -18   6  12       34.663670        0.007444
 -18   6  13       83.482214        0.002981
 -18   6  14       14.517024        0.004888
 -18   6  15       18.306884        0.005414
 -18   6  16       51.772869        0.010158
 -18   6  17       50.427770        0.008643
 -18   6  18       33.150566        0.009804
 -18   6  19       16.089810        0.006613
 -18   6  20       15.663141        0.007077
 -18   6  21       33.651003        0.012221
 -18   6  23       21.346288        0.010223
 -18   6  24       19.640978        0.012030
 -18   6  25       45.158499        0.016957
 -18   6  26       24.468653        0.015364
 -18   6  27       42.543037        0.022827
 -18   6  28       43.820771        0.023931
 -18   6  29       14.565782        0.026028
 -18   6  30        7.713041        0.015013
 -18   6  31       29.005534        0.022681
 -18   6  32       22.836593        0.022900
 -18   6  33       18.412985        0.019436
 -18   6  34       22.473918        0.025478
 -18   6  35       51.298051        0.028167
 -18   6  38       37.535983        0.042772
 -18   6  39       15.110394        0.024229
 -18   6  42        6.870881        0.080022
 -18   6  43       10.376175        0.031524
 -18   6  44        7.965300        0.078555
 -18   6  45       11.119397        0.045773
 -18   6  46       14.843012        0.071237
 -18   6  48        8.633018        0.069391
 -18   6  49        7.762087        0.243182
 -18   6  50       12.382609        0.089721
 -18   6  53        8.321358        0.151446
 -18   8   1       32.565473        0.017373
 -18   8   3       26.138554        0.015661
 -18   8   4        4.370583        0.006083
 -18   8   5       15.441567        0.008657
 -18   8   6       31.083597        0.021816
 -18   8   7       24.386738        0.025197
 -18   8   8       20.652482        0.013185
 -18   8   9       12.054294        0.008902
 -18   8  10       72.716848        0.006829
 -18   8  11        6.049463        0.046132
 -18   8  12       26.020665        0.015421
 -18   8  13       79.910512        0.003056
 -18   8  14       37.473991        0.019516
 -18   8  15       44.002954        0.019443
 -18   8  16       51.915701        0.021463
 -18   8  17       14.545549        0.014486
 -18   8  18        9.519979        0.011904
 -18   8  19       15.756237        0.017424
 -18   8  20        5.582025        0.086533
 -18   8  21       13.409064        0.013959
 -18   8  22       31.147713        0.023054
 -18   8  23       13.808512        0.013722
 -18   8  25       29.649587        0.034035
 -18   8  27        5.942895        0.027259
 -18   8  28       53.321009        0.022845
 -18   8  29       34.019553        0.030135
 -18   8  31       12.751902        0.024950
 -18   8  33       26.945779        0.042013
 -18   8  34       17.366980        0.033794
 -18   8  35        5.896440        0.058886
 -18   8  36       19.358383        0.048552
 -18   8  41        7.570733        0.150951
 -18   8  42       22.361932        0.088694
 -18   8  43        9.758125        0.041717
 -18   8  45       11.518941        0.050556
 -18   8  47       11.875437        0.090276
 -18   8  48        7.668116        0.065037
 -18  10   1       52.146908        0.022846
 -18  10   2       30.398898        0.021533
 -18  10   3       18.781241        0.016455
 -18  10   4        5.739338        0.012216
[truncated: 670,997 more chars]
