# Supplementary material for: Probing the accuracy and precision of Hirshfeld atom refinement with HARt interfaced with Olex2
Source: IUCrJ. 2018 Jan 1;5(Pt 1):32–44. doi: 10.1107/S2052252517015548 (PMC5755575; doi:10.1107/S2052252517015548)
Supplement: Supplementary file 2 [file m-05-00032-sup2.zip › bipa_iam.cif]

 
data_bipa_iam 
 
_audit_creation_method            SHELXL-97 
_chemical_name_systematic
'cocrystal between picric acid, imidazole and betaine'
_chemical_name_common            'Betaine, Imidazole and Picric acid'
_chemical_formula_moiety         '2(C6 H2 N3 O7), C5 H11 N O2, 2(C3 H5 N2)'
_chemical_formula_sum            'C23 H25 N11 O16'
_chemical_formula_structural     '2(C6 H2 N3 O7), C5 H11 N O2, 2(C3 H5 N2)'
_chemical_formula_weight         711.51
 
loop_ 
 _atom_type_symbol 
 _atom_type_description 
 _atom_type_scat_dispersion_real 
 _atom_type_scat_dispersion_imag 
 _atom_type_scat_source 
 'C'  'C'   0.0033   0.0016 
 'International Tables Vol C Tables 4.2.6.8 and 6.1.1.4' 
 'H'  'H'   0.0000   0.0000 
 'International Tables Vol C Tables 4.2.6.8 and 6.1.1.4' 
 'N'  'N'   0.0061   0.0033 
 'International Tables Vol C Tables 4.2.6.8 and 6.1.1.4' 
 'O'  'O'   0.0106   0.0060 
 'International Tables Vol C Tables 4.2.6.8 and 6.1.1.4' 
 
_symmetry_cell_setting           monoclinic
_symmetry_space_group_name_H-M   'C 2/c'
_symmetry_int_tables_number      15
_chemical_absolute_configuration ?
_symmetry_space_group_name_Hall  '-C 2yc'
 
loop_ 
 _symmetry_equiv_pos_as_xyz 
 'x, y, z' 
 '-x, y, -z+1/2' 
 'x+1/2, y+1/2, z' 
 '-x+1/2, y+1/2, -z+1/2' 
 '-x, -y, -z' 
 'x, -y, z-1/2' 
 '-x+1/2, -y+1/2, -z' 
 'x+1/2, -y+1/2, z-1/2' 
 
_cell_length_a                    33.5939(5) 
_cell_length_b                    7.66580(10) 
_cell_length_c                    25.1324(3) 
_cell_angle_alpha                 90.00 
_cell_angle_beta                  114.716(2) 
_cell_angle_gamma                 90.00 
_cell_volume                      5879.29(14) 
_cell_formula_units_Z             8 
_cell_measurement_temperature     100(2) 
 
_diffrn_ambient_temperature       100(2) 
_diffrn_radiation_wavelength      0.71073 
_diffrn_radiation_type            MoK\a 
_diffrn_radiation_source          'fine-focus sealed tube' 
_diffrn_radiation_monochromator   graphite 
_diffrn_reflns_number             31489 
_diffrn_reflns_av_R_equivalents   0.0000 
_diffrn_reflns_av_sigmaI/netI     0.0888 
_diffrn_reflns_limit_h_min        -77 
_diffrn_reflns_limit_h_max        60 
_diffrn_reflns_limit_k_min        0 
_diffrn_reflns_limit_k_max        18 
_diffrn_reflns_limit_l_min        0 
_diffrn_reflns_limit_l_max        59 
_diffrn_reflns_theta_min          2.67 
_diffrn_reflns_theta_max          58.41 
_reflns_number_total              31489 
_reflns_number_gt                 23829 
_reflns_threshold_expression      >2sigma(I) 
_diffrn_measured_fraction_theta_max    0.743 
_diffrn_reflns_theta_full              58.41 
_diffrn_measured_fraction_theta_full   0.743 
_refine_diff_density_max    0.754 
_refine_diff_density_min   -0.325 
_refine_diff_density_rms    0.072 
 
_refine_special_details 
; 
 Refinement of F^2^ against ALL reflections.  The weighted R-factor wR and 
 goodness of fit S are based on F^2^, conventional R-factors R are based 
 on F, with F set to zero for negative F^2^. The threshold expression of 
 F^2^ > 2sigma(F^2^) is used only for calculating R-factors(gt) etc. and is 
 not relevant to the choice of reflections for refinement.  R-factors based 
 on F^2^ are statistically about twice as large as those based on F, and R- 
 factors based on ALL data will be even larger. 
; 
 
_refine_ls_structure_factor_coef  Fsqd  
_refine_ls_matrix_type            full 
_refine_ls_weighting_scheme       calc  
_refine_ls_weighting_details 
 'calc w=1/[\s^2^(Fo^2^)+(0.0163P)^2^+0.0000P] where P=(Fo^2^+2Fc^2^)/3' 
_atom_sites_solution_primary      direct 
_atom_sites_solution_secondary    difmap 
_atom_sites_solution_hydrogens    geom 
_refine_ls_hydrogen_treatment     mixed 
_refine_ls_extinction_method      none 
_refine_ls_extinction_coef        ? 
_refine_ls_number_reflns          31489 
_refine_ls_number_parameters      526 
_refine_ls_number_restraints      0 
_refine_ls_R_factor_all           0.0721 
_refine_ls_R_factor_gt            0.0523 
_refine_ls_wR_factor_ref          0.1372 
_refine_ls_wR_factor_gt           0.1281 
_refine_ls_goodness_of_fit_ref    1.251 
_refine_ls_restrained_S_all       1.251 
_refine_ls_shift/su_max           0.430 
_refine_ls_shift/su_mean          0.020 

 
loop_ 
 _atom_site_label 
 _atom_site_type_symbol 
 _atom_site_fract_x 
 _atom_site_fract_y 
 _atom_site_fract_z 
 _atom_site_U_iso_or_equiv 
 _atom_site_adp_type 
 _atom_site_occupancy 
 _atom_site_symmetry_multiplicity 
 _atom_site_calc_flag 
 _atom_site_refinement_flags 
 _atom_site_disorder_assembly 
 _atom_site_disorder_group 
O1A  O 0.179165(12)  0.34326(5)  0.057829(16) 0.01484(6)  Uani 1 1 d . . . 
O2A  O 0.153060(15)  0.31045(7)  0.144439(18) 0.02292(8)  Uani 1 1 d . . . 
O3A  O 0.085769(15)  0.37296(6)  0.125258(19) 0.01983(7)  Uani 1 1 d . . . 
O4A  O 0.002593(16)  0.75799(7) -0.02861(2)   0.02660(9)  Uani 1 1 d . . . 
O5A  O 0.024123(15)  0.81814(6) -0.096968(19) 0.02237(8)  Uani 1 1 d . . . 
O6A  O 0.150512(17)  0.53219(7) -0.099221(18) 0.02370(8)  Uani 1 1 d . . . 
O7A  O 0.205071(14)  0.52919(6) -0.01323(2)   0.02083(8)  Uani 1 1 d . . . 
N4A  N 0.116984(15)  0.37140(5)  0.111814(17) 0.01367(6)  Uani 1 1 d . . . 
N5A  N 0.028585(14)  0.74373(6) -0.051174(18) 0.01583(7)  Uani 1 1 d . . . 
N6A  N 0.165869(15)  0.52993(5) -0.045123(18) 0.01378(6)  Uani 1 1 d . . . 
C6A  C 0.145384(15)  0.43388(5)  0.035505(17) 0.01069(6)  Uani 1 1 d . . . 
C7A  C 0.111447(15)  0.45075(5)  0.056695(18) 0.01122(6)  Uani 1 1 d . . . 
C8A  C 0.073321(15)  0.54620(6)  0.028323(19) 0.01229(7)  Uani 1 1 d . . . 
H8A  H 0.0540(3)     0.5542(12)  0.0438(4)    0.015       Uiso 1 1 d . . . 
C9A  C 0.066916(15)  0.63490(6) -0.022755(19) 0.01222(7)  Uani 1 1 d . . . 
C10A C 0.097472(16)  0.62713(6) -0.046732(19) 0.01213(7)  Uani 1 1 d . . . 
H10A H 0.0906(3)     0.6835(12) -0.0802(4)    0.015       Uiso 1 1 d . . . 
C11A C 0.134967(15)  0.53195(5) -0.018232(18) 0.01120(6)  Uani 1 1 d . . . 
O1B  O 0.396510(13)  0.44996(5) -0.009106(17) 0.01686(6)  Uani 1 1 d . . . 
O2B  O 0.362552(14)  0.38136(7)  0.068267(18) 0.02212(8)  Uani 1 1 d . . . 
O3B  O 0.291797(15)  0.37320(6)  0.03073(2)   0.02230(8)  Uani 1 1 d . . . 
O4B  O 0.212858(14)  0.81421(6) -0.10834(2)   0.02388(8)  Uani 1 1 d . . . 
O5B  O 0.236588(15)  0.89309(6) -0.17303(2)   0.02319(8)  Uani 1 1 d . . . 
O6B  O 0.378464(15)  0.75412(5) -0.150544(18) 0.01913(7)  Uani 1 1 d . . . 
O7B  O 0.411899(16)  0.52538(7) -0.10156(2)   0.02539(9)  Uani 1 1 d . . . 
N4B  N 0.326306(14)  0.41982(5)  0.029629(17) 0.01334(6)  Uani 1 1 d . . . 
N5B  N 0.240816(15)  0.81306(5) -0.12806(2)   0.01581(7)  Uani 1 1 d . . . 
N6B  N 0.382638(15)  0.63452(5) -0.115255(18) 0.01407(6)  Uani 1 1 d . . . 
C6B  C 0.360810(15)  0.52440(6) -0.036537(19) 0.01150(6)  Uani 1 1 d . . . 
C7B  C 0.324107(15)  0.52532(5) -0.019790(19) 0.01157(6)  Uani 1 1 d . . . 
C8B  C 0.285510(16)  0.61499(6) -0.04884(2)   0.01259(7)  Uani 1 1 d . . . 
H8B  H 0.2637(3)     0.6065(12) -0.0381(4)    0.015       Uiso 1 1 d . . . 
C9B  C 0.280482(15)  0.71398(6) -0.09780(2)   0.01285(7)  Uani 1 1 d . . . 
C10B C 0.312598(16)  0.71763(6) -0.11877(2)   0.01295(7)  Uani 1 1 d . . . 
H10B H 0.3071(3)     0.7868(12) -0.1529(4)    0.016       Uiso 1 1 d . . . 
C11B C 0.350768(15)  0.62410(5) -0.090093(19) 0.01174(6)  Uani 1 1 d . . . 
O8   O 0.396573(13)  0.11500(5)  0.219272(18) 0.01600(6)  Uani 1 1 d . . . 
O9   O 0.452983(13) -0.06051(5)  0.231454(18) 0.01710(6)  Uani 1 1 d . . . 
N7   N 0.405099(14) -0.36338(5)  0.239579(17) 0.01364(6)  Uani 1 1 d . . . 
C12  C 0.415214(15) -0.03141(6)  0.227004(18) 0.01194(6)  Uani 1 1 d . . . 
C13  C 0.386760(15) -0.18117(6)  0.23225(2)   0.01250(7)  Uani 1 1 d . . . 
H13A H 0.3814(3)    -0.1604(12)  0.2650(4)    0.015       Uiso 1 1 d . . . 
H13B H 0.3581(3)    -0.1833(12)  0.1962(4)    0.015       Uiso 1 1 d . . . 
C14  C 0.447221(18) -0.38069(7)  0.29353(2)   0.01730(8)  Uani 1 1 d . . . 
H14A H 0.4548(3)    -0.4994(14)  0.2967(5)    0.026       Uiso 1 1 d . . . 
H14B H 0.4426(4)    -0.3413(13)  0.3266(5)    0.026       Uiso 1 1 d . . . 
H14C H 0.4677(3)    -0.3099(15)  0.2894(5)    0.026       Uiso 1 1 d . . . 
C15  C 0.37184(2)   -0.48174(7)  0.24659(3)   0.02269(11) Uani 1 1 d . . . 
H15A H 0.3467(4)    -0.4739(16)  0.2103(6)    0.034       Uiso 1 1 d . . . 
H15B H 0.3661(4)    -0.4355(16)  0.2800(6)    0.034       Uiso 1 1 d . . . 
H15C H 0.3844(4)    -0.5963(16)  0.2501(6)    0.034       Uiso 1 1 d . . . 
C16  C 0.41159(3)   -0.41811(9)  0.18674(3)   0.02747(13) Uani 1 1 d . . . 
H16A H 0.4325(4)    -0.3418(17)  0.1829(6)    0.041       Uiso 1 1 d . . . 
H16B H 0.3826(4)    -0.4002(18)  0.1529(6)    0.041       Uiso 1 1 d . . . 
H16C H 0.4220(4)    -0.5351(17)  0.1933(6)    0.041       Uiso 1 1 d . . . 
N1A  N 0.241506(14)  0.20830(5)  0.151236(18) 0.01450(6)  Uani 1 1 d . . . 
H1A  H 0.2179(3)     0.2499(12)  0.1254(4)    0.017       Uiso 1 1 d . . . 
N3A  N 0.310061(15)  0.13686(6)  0.18958(2)   0.01631(7)  Uani 1 1 d . . . 
H3A  H 0.3402(3)     0.1210(13)  0.1954(5)    0.020       Uiso 1 1 d . . . 
C2A  C 0.277819(18)  0.20622(6)  0.14251(2)   0.01603(8)  Uani 1 1 d . . . 
H2A  H 0.2794(3)     0.2452(13)  0.1105(5)    0.019       Uiso 1 1 d . . . 
C4A  C 0.293416(18)  0.09254(8)  0.22947(2)   0.01880(9)  Uani 1 1 d . . . 
H4A  H 0.3103(4)     0.0398(13)  0.2646(5)    0.023       Uiso 1 1 d . . . 
C5A  C 0.250358(18)  0.13796(7)  0.20536(2)   0.01807(8)  Uani 1 1 d . . . 
H5A  H 0.2301(3)     0.1264(13)  0.2212(5)    0.022       Uiso 1 1 d . . . 
N1B  N 0.450817(14)  0.28481(5)  0.088182(18) 0.01390(6)  Uani 1 1 d . . . 
H1B  H 0.4309(3)     0.3336(12)  0.0623(4)    0.017       Uiso 1 1 d . . . 
N3B  N 0.487882(16)  0.12471(6)  0.163222(19) 0.01635(7)  Uani 1 1 d . . . 
H3B  H 0.4930(3)     0.0704(13)  0.1936(5)    0.020       Uiso 1 1 d . . . 
C2B  C 0.448368(17)  0.19176(6)  0.13142(2)   0.01480(7)  Uani 1 1 d . . . 
H2B  H 0.4236(3)     0.1744(12)  0.1391(4)    0.018       Uiso 1 1 d . . . 
C4B  C 0.492916(18)  0.27733(7)  0.09247(2)   0.01645(8)  Uani 1 1 d . . . 
H4B  H 0.5004(3)     0.3330(13)  0.0675(5)    0.020       Uiso 1 1 d . . . 
C5B  C 0.516411(18)  0.17620(7)  0.13962(2)   0.01821(8)  Uani 1 1 d . . . 
H5B  H 0.5458(3)     0.1505(13)  0.1565(5)    0.022       Uiso 1 1 d . . . 
 
loop_ 
 _atom_site_aniso_label 
 _atom_site_aniso_U_11 
 _atom_site_aniso_U_22 
 _atom_site_aniso_U_33 
 _atom_site_aniso_U_23 
 _atom_site_aniso_U_13 
 _atom_site_aniso_U_12 
O1A  0.01315(14) 0.01756(13) 0.01276(12)  0.00309(10) 0.00440(11)  0.00544(10) 
O2A  0.01776(18) 0.0349(2)   0.01456(14)  0.01070(14) 0.00520(13)  0.00640(15) 
O3A  0.02067(19) 0.02442(18) 0.01942(16)  0.00626(12) 0.01332(14)  0.00224(13) 
O4A  0.0178(2)   0.0386(2)   0.02345(19)  0.00346(17) 0.00870(15)  0.01243(17) 
O5A  0.02136(19) 0.02355(17) 0.01638(15)  0.00673(12) 0.00215(13)  0.00678(14) 
O6A  0.0249(2)   0.0369(2)   0.01223(14) -0.00134(13) 0.01057(14) -0.00407(16) 
O7A  0.01305(17) 0.0298(2)   0.02114(17)  0.00491(14) 0.00858(13)  0.00198(13) 
N4A  0.01511(17) 0.01513(14) 0.01128(13)  0.00275(10) 0.00604(12)  0.00076(11) 
N5A  0.01274(17) 0.01731(15) 0.01338(14) -0.00020(11) 0.00146(12)  0.00377(12) 
N6A  0.01499(17) 0.01570(14) 0.01265(13)  0.00063(10) 0.00774(12)  0.00011(11) 
C6A  0.01110(16) 0.01134(13) 0.00901(12)  0.00026(10) 0.00359(11)  0.00039(11) 
C7A  0.01154(17) 0.01247(14) 0.00956(13)  0.00123(10) 0.00433(12)  0.00010(11) 
C8A  0.01117(17) 0.01397(15) 0.01140(14)  0.00035(11) 0.00439(12)  0.00039(11) 
C9A  0.01063(17) 0.01310(14) 0.01100(14)  0.00070(10) 0.00260(12)  0.00162(11) 
C10A 0.01292(17) 0.01275(14) 0.00962(13)  0.00105(10) 0.00363(12)  0.00056(11) 
C11A 0.01154(17) 0.01279(14) 0.00956(13)  0.00035(10) 0.00469(12) -0.00008(11) 
O1B  0.01247(15) 0.02135(16) 0.01652(14)  0.00550(11) 0.00582(12)  0.00495(11) 
O2B  0.01587(17) 0.0348(2)   0.01282(14)  0.00644(13) 0.00319(12)  0.00266(14) 
O3B  0.01728(18) 0.02724(19) 0.02597(19)  0.01028(15) 0.01258(15)  0.00160(14) 
O4B  0.01460(18) 0.0272(2)   0.0307(2)    0.00731(16) 0.01031(16)  0.00688(14) 
O5B  0.02145(19) 0.02520(18) 0.01980(17)  0.00887(13) 0.00555(14)  0.00795(14) 
O6B  0.02485(19) 0.01831(15) 0.01902(15)  0.00281(11) 0.01390(14) -0.00089(13) 
O7B  0.0217(2)   0.0332(2)   0.0274(2)    0.00938(16) 0.01625(17)  0.01210(16) 
N4B  0.01452(16) 0.01384(13) 0.01265(13)  0.00114(10) 0.00666(12)  0.00137(11) 
N5B  0.01257(16) 0.01430(14) 0.01763(16)  0.00156(11) 0.00343(13)  0.00219(11) 
N6B  0.01423(17) 0.01609(15) 0.01320(14) -0.00081(10) 0.00704(12) -0.00104(11) 
C6B  0.01067(16) 0.01168(13) 0.01176(14)  0.00024(10) 0.00431(12)  0.00016(11) 
C7B  0.01146(17) 0.01167(14) 0.01187(14)  0.00079(10) 0.00518(12)  0.00053(11) 
C8B  0.01184(17) 0.01196(14) 0.01433(15)  0.00038(11) 0.00583(13)  0.00040(11) 
C9B  0.01085(17) 0.01218(14) 0.01428(15)  0.00129(11) 0.00403(13)  0.00135(11) 
C10B 0.01318(18) 0.01236(14) 0.01238(14)  0.00081(11) 0.00443(13)  0.00056(12) 
C11B 0.01170(17) 0.01216(14) 0.01195(14)  0.00020(10) 0.00553(12) -0.00027(11) 
O8   0.01445(15) 0.01241(12) 0.01920(15)  0.00042(10) 0.00510(12) -0.00035(10) 
O9   0.01104(15) 0.02086(16) 0.01971(15)  0.00339(11) 0.00674(12)  0.00021(11) 
N7   0.01536(17) 0.01205(13) 0.01155(13) -0.00022(10) 0.00370(12)  0.00090(11) 
C12  0.01048(17) 0.01350(14) 0.01036(13)  0.00047(10) 0.00288(12) -0.00108(11) 
C13  0.01131(17) 0.01170(14) 0.01332(15)  0.00135(11) 0.00400(12)  0.00014(11) 
C14  0.0142(2)   0.01906(19) 0.01538(17)  0.00399(13) 0.00299(15)  0.00363(14) 
C15  0.0190(2)   0.01482(18) 0.0277(3)    0.00463(16) 0.00340(19) -0.00394(15) 
C16  0.0446(4)   0.0221(2)   0.0175(2)   -0.00436(17) 0.0148(2)    0.0057(2) 
N1A  0.01276(16) 0.01575(14) 0.01261(13)  0.00114(11) 0.00295(12)  0.00193(11) 
N3A  0.01283(17) 0.01613(15) 0.01794(16) -0.00108(12) 0.00442(13)  0.00172(12) 
C2A  0.0170(2)   0.01481(16) 0.01628(17)  0.00188(13) 0.00694(15)  0.00147(13) 
C4A  0.0167(2)   0.0245(2)   0.01183(16)  0.00127(14) 0.00260(14)  0.00486(16) 
C5A  0.0164(2)   0.0243(2)   0.01349(17)  0.00221(14) 0.00630(15)  0.00381(16) 
N1B  0.01333(16) 0.01406(14) 0.01295(14)  0.00146(10) 0.00415(12)  0.00148(11) 
N3B  0.02002(19) 0.01569(15) 0.01234(14)  0.00248(11) 0.00577(13)  0.00281(13) 
C2B  0.0163(2)   0.01362(15) 0.01608(17) -0.00008(12) 0.00830(15) -0.00060(13) 
C4B  0.0167(2)   0.01852(18) 0.01645(17)  0.00208(14) 0.00926(15)  0.00137(14) 
C5B  0.0147(2)   0.0204(2)   0.01844(19)  0.00110(15) 0.00588(16)  0.00349(15) 
 
_geom_special_details 
; 
 All esds (except the esd in the dihedral angle between two l.s. planes) 
 are estimated using the full covariance matrix.  The cell esds are taken 
 into account individually in the estimation of esds in distances, angles 
 and torsion angles; correlations between esds in cell parameters are only 
 used when they are defined by crystal symmetry.  An approximate (isotropic) 
 treatment of cell esds is used for estimating esds involving l.s. planes. 
; 
 
loop_ 
 _geom_bond_atom_site_label_1 
 _geom_bond_atom_site_label_2 
 _geom_bond_distance 
 _geom_bond_site_symmetry_2 
 _geom_bond_publ_flag 
O1A C6A 1.2461(6) . ? 
O2A N4A 1.2363(6) . ? 
O3A N4A 1.2289(6) . ? 
O4A N5A 1.2289(7) . ? 
O5A N5A 1.2362(6) . ? 
O6A N6A 1.2363(6) . ? 
O7A N6A 1.2223(6) . ? 
N4A C7A 1.4519(6) . ? 
N5A C9A 1.4475(6) . ? 
N6A C11A 1.4565(6) . ? 
C6A C7A 1.4518(6) . ? 
C6A C11A 1.4548(6) . ? 
C7A C8A 1.3858(6) . ? 
C8A C9A 1.3877(6) . ? 
C8A H8A 0.887(10) . ? 
C9A C10A 1.3920(7) . ? 
C10A C11A 1.3702(6) . ? 
C10A H10A 0.887(9) . ? 
O1B C6B 1.2441(6) . ? 
O2B N4B 1.2344(6) . ? 
O3B N4B 1.2244(6) . ? 
O4B N5B 1.2317(7) . ? 
O5B N5B 1.2409(6) . ? 
O6B N6B 1.2421(6) . ? 
O7B N6B 1.2255(6) . ? 
N4B C7B 1.4579(6) . ? 
N5B C9B 1.4434(6) . ? 
N6B C11B 1.4556(6) . ? 
C6B C7B 1.4600(7) . ? 
C6B C11B 1.4594(6) . ? 
C7B C8B 1.3766(6) . ? 
C8B C9B 1.3944(6) . ? 
C8B H8B 0.881(10) . ? 
C9B C10B 1.3850(7) . ? 
C10B C11B 1.3802(6) . ? 
C10B H10B 0.959(10) . ? 
O8 C12 1.2601(6) . ? 
O9 C12 1.2464(6) . ? 
N7 C16 1.4930(7) . ? 
N7 C14 1.5014(6) . ? 
N7 C15 1.5058(7) . ? 
N7 C13 1.5065(6) . ? 
C12 C13 1.5344(6) . ? 
C13 H13A 0.926(10) . ? 
C13 H13B 1.009(9) . ? 
C14 H14A 0.939(11) . ? 
C14 H14B 0.956(12) . ? 
C14 H14C 0.917(11) . ? 
C15 H15A 0.952(13) . ? 
C15 H15B 1.003(13) . ? 
C15 H15C 0.963(12) . ? 
C16 H16A 0.950(14) . ? 
C16 H16B 0.998(13) . ? 
C16 H16C 0.952(13) . ? 
N1A C2A 1.3268(7) . ? 
N1A C5A 1.3752(7) . ? 
N1A H1A 0.849(10) . ? 
N3A C2A 1.3357(7) . ? 
N3A C4A 1.3791(8) . ? 
N3A H3A 0.969(10) . ? 
C2A H2A 0.879(11) . ? 
C4A C5A 1.3593(8) . ? 
C4A H4A 0.919(11) . ? 
C5A H5A 0.923(11) . ? 
N1B C2B 1.3308(6) . ? 
N1B C4B 1.3739(7) . ? 
N1B H1B 0.805(10) . ? 
N3B C2B 1.3333(7) . ? 
N3B C5B 1.3790(8) . ? 
N3B H3B 0.822(11) . ? 
C2B H2B 0.937(10) . ? 
C4B C5B 1.3586(7) . ? 
C4B H4B 0.878(11) . ? 
C5B H5B 0.919(10) . ? 
 
loop_ 
 _geom_angle_atom_site_label_1 
 _geom_angle_atom_site_label_2 
 _geom_angle_atom_site_label_3 
 _geom_angle 
 _geom_angle_site_symmetry_1 
 _geom_angle_site_symmetry_3 
 _geom_angle_publ_flag 
O3A N4A O2A 122.27(4) . . ? 
O3A N4A C7A 118.33(4) . . ? 
O2A N4A C7A 119.35(4) . . ? 
O4A N5A O5A 123.76(5) . . ? 
O4A N5A C9A 118.73(4) . . ? 
O5A N5A C9A 117.51(5) . . ? 
O7A N6A O6A 124.12(5) . . ? 
O7A N6A C11A 118.51(4) . . ? 
O6A N6A C11A 117.35(4) . . ? 
O1A C6A C7A 126.26(4) . . ? 
O1A C6A C11A 121.76(4) . . ? 
C7A C6A C11A 111.93(4) . . ? 
C8A C7A N4A 115.74(4) . . ? 
C8A C7A C6A 123.84(4) . . ? 
N4A C7A C6A 120.37(4) . . ? 
C7A C8A C9A 119.15(4) . . ? 
C7A C8A H8A 119.9(6) . . ? 
C9A C8A H8A 120.8(6) . . ? 
C8A C9A C10A 121.49(4) . . ? 
C8A C9A N5A 120.05(4) . . ? 
C10A C9A N5A 118.42(4) . . ? 
C11A C10A C9A 118.66(4) . . ? 
C11A C10A H10A 125.1(6) . . ? 
C9A C10A H10A 116.2(6) . . ? 
C10A C11A C6A 124.91(4) . . ? 
C10A C11A N6A 116.16(4) . . ? 
C6A C11A N6A 118.93(4) . . ? 
O3B N4B O2B 122.98(4) . . ? 
O3B N4B C7B 118.03(4) . . ? 
O2B N4B C7B 118.99(4) . . ? 
O4B N5B O5B 123.15(4) . . ? 
O4B N5B C9B 118.89(4) . . ? 
O5B N5B C9B 117.96(5) . . ? 
O7B N6B O6B 122.84(5) . . ? 
O7B N6B C11B 119.33(4) . . ? 
O6B N6B C11B 117.82(4) . . ? 
O1B C6B C7B 125.25(4) . . ? 
O1B C6B C11B 123.29(4) . . ? 
C7B C6B C11B 111.46(4) . . ? 
C8B C7B N4B 115.46(4) . . ? 
C8B C7B C6B 124.83(4) . . ? 
N4B C7B C6B 119.66(4) . . ? 
C7B C8B C9B 118.65(4) . . ? 
C7B C8B H8B 121.3(6) . . ? 
C9B C8B H8B 120.0(6) . . ? 
C10B C9B C8B 121.37(4) . . ? 
C10B C9B N5B 118.90(4) . . ? 
C8B C9B N5B 119.72(4) . . ? 
C11B C10B C9B 119.48(4) . . ? 
C11B C10B H10B 122.9(5) . . ? 
C9B C10B H10B 117.6(5) . . ? 
C10B C11B N6B 115.85(4) . . ? 
C10B C11B C6B 124.04(4) . . ? 
N6B C11B C6B 120.07(4) . . ? 
C16 N7 C14 110.22(5) . . ? 
C16 N7 C15 109.03(5) . . ? 
C14 N7 C15 107.84(4) . . ? 
C16 N7 C13 110.86(4) . . ? 
C14 N7 C13 112.04(4) . . ? 
C15 N7 C13 106.70(4) . . ? 
O9 C12 O8 126.50(4) . . ? 
O9 C12 C13 120.38(4) . . ? 
O8 C12 C13 113.10(4) . . ? 
N7 C13 C12 117.82(4) . . ? 
N7 C13 H13A 105.8(6) . . ? 
C12 C13 H13A 107.9(6) . . ? 
N7 C13 H13B 106.4(5) . . ? 
C12 C13 H13B 109.3(5) . . ? 
H13A C13 H13B 109.4(8) . . ? 
N7 C14 H14A 106.3(6) . . ? 
N7 C14 H14B 108.8(6) . . ? 
H14A C14 H14B 111.7(9) . . ? 
N7 C14 H14C 108.3(7) . . ? 
H14A C14 H14C 113.1(9) . . ? 
H14B C14 H14C 108.4(10) . . ? 
N7 C15 H15A 104.7(8) . . ? 
N7 C15 H15B 107.3(7) . . ? 
H15A C15 H15B 112.2(10) . . ? 
N7 C15 H15C 103.9(8) . . ? 
H15A C15 H15C 109.0(10) . . ? 
H15B C15 H15C 118.6(10) . . ? 
N7 C16 H16A 107.9(9) . . ? 
N7 C16 H16B 105.4(8) . . ? 
H16A C16 H16B 109.1(12) . . ? 
N7 C16 H16C 106.9(9) . . ? 
H16A C16 H16C 111.2(11) . . ? 
H16B C16 H16C 115.8(11) . . ? 
C2A N1A C5A 108.99(4) . . ? 
C2A N1A H1A 120.5(7) . . ? 
C5A N1A H1A 130.5(7) . . ? 
C2A N3A C4A 108.48(5) . . ? 
C2A N3A H3A 126.4(6) . . ? 
C4A N3A H3A 125.1(6) . . ? 
N1A C2A N3A 108.63(5) . . ? 
N1A C2A H2A 123.8(6) . . ? 
N3A C2A H2A 127.5(6) . . ? 
C5A C4A N3A 106.99(4) . . ? 
C5A C4A H4A 131.0(7) . . ? 
N3A C4A H4A 122.0(7) . . ? 
C4A C5A N1A 106.92(5) . . ? 
C4A C5A H5A 128.4(6) . . ? 
N1A C5A H5A 124.7(6) . . ? 
C2B N1B C4B 109.06(4) . . ? 
C2B N1B H1B 126.5(7) . . ? 
C4B N1B H1B 124.4(7) . . ? 
C2B N3B C5B 109.18(4) . . ? 
C2B N3B H3B 121.4(7) . . ? 
C5B N3B H3B 129.1(7) . . ? 
N1B C2B N3B 108.07(5) . . ? 
N1B C2B H2B 127.3(6) . . ? 
N3B C2B H2B 124.6(6) . . ? 
C5B C4B N1B 107.21(5) . . ? 
C5B C4B H4B 131.7(6) . . ? 
N1B C4B H4B 121.0(6) . . ? 
C4B C5B N3B 106.48(5) . . ? 
C4B C5B H5B 130.2(7) . . ? 
N3B C5B H5B 123.1(7) . . ? 
 
loop_ 
 _geom_torsion_atom_site_label_1 
 _geom_torsion_atom_site_label_2 
 _geom_torsion_atom_site_label_3 
 _geom_torsion_atom_site_label_4 
 _geom_torsion 
 _geom_torsion_site_symmetry_1 
 _geom_torsion_site_symmetry_2 
 _geom_torsion_site_symmetry_3 
 _geom_torsion_site_symmetry_4 
 _geom_torsion_publ_flag 
O3A N4A C7A C8A 9.90(6) . . . . ? 
O2A N4A C7A C8A -167.57(5) . . . . ? 
O3A N4A C7A C6A -172.53(4) . . . . ? 
O2A N4A C7A C6A 10.00(7) . . . . ? 
O1A C6A C7A C8A -176.39(4) . . . . ? 
C11A C6A C7A C8A 1.21(6) . . . . ? 
O1A C6A C7A N4A 6.26(7) . . . . ? 
C11A C6A C7A N4A -176.15(4) . . . . ? 
N4A C7A C8A C9A 176.06(4) . . . . ? 
C6A C7A C8A C9A -1.41(7) . . . . ? 
C7A C8A C9A C10A 1.36(7) . . . . ? 
C7A C8A C9A N5A -176.31(4) . . . . ? 
O4A N5A C9A C8A 1.32(7) . . . . ? 
O5A N5A C9A C8A -179.08(4) . . . . ? 
O4A N5A C9A C10A -176.43(5) . . . . ? 
O5A N5A C9A C10A 3.17(7) . . . . ? 
C8A C9A C10A C11A -1.24(7) . . . . ? 
N5A C9A C10A C11A 176.47(4) . . . . ? 
C9A C10A C11A C6A 1.16(7) . . . . ? 
C9A C10A C11A N6A -179.47(4) . . . . ? 
O1A C6A C11A C10A 176.62(4) . . . . ? 
C7A C6A C11A C10A -1.10(6) . . . . ? 
O1A C6A C11A N6A -2.73(6) . . . . ? 
C7A C6A C11A N6A 179.55(4) . . . . ? 
O7A N6A C11A C10A 143.95(5) . . . . ? 
O6A N6A C11A C10A -34.80(6) . . . . ? 
O7A N6A C11A C6A -36.65(6) . . . . ? 
O6A N6A C11A C6A 144.61(5) . . . . ? 
O3B N4B C7B C8B 22.75(6) . . . . ? 
O2B N4B C7B C8B -157.32(5) . . . . ? 
O3B N4B C7B C6B -154.84(5) . . . . ? 
O2B N4B C7B C6B 25.09(6) . . . . ? 
O1B C6B C7B C8B 176.71(5) . . . . ? 
C11B C6B C7B C8B -2.85(6) . . . . ? 
O1B C6B C7B N4B -5.94(7) . . . . ? 
C11B C6B C7B N4B 174.50(4) . . . . ? 
N4B C7B C8B C9B -177.86(4) . . . . ? 
C6B C7B C8B C9B -0.42(7) . . . . ? 
C7B C8B C9B C10B 2.66(7) . . . . ? 
C7B C8B C9B N5B -178.29(4) . . . . ? 
O4B N5B C9B C10B -177.74(5) . . . . ? 
O5B N5B C9B C10B 2.38(7) . . . . ? 
O4B N5B C9B C8B 3.18(7) . . . . ? 
O5B N5B C9B C8B -176.69(5) . . . . ? 
C8B C9B C10B C11B -1.23(7) . . . . ? 
N5B C9B C10B C11B 179.71(4) . . . . ? 
C9B C10B C11B N6B 179.70(4) . . . . ? 
C9B C10B C11B C6B -2.57(7) . . . . ? 
O7B N6B C11B C10B -162.61(5) . . . . ? 
O6B N6B C11B C10B 16.58(6) . . . . ? 
O7B N6B C11B C6B 19.56(7) . . . . ? 
O6B N6B C11B C6B -161.25(4) . . . . ? 
O1B C6B C11B C10B -175.21(4) . . . . ? 
C7B C6B C11B C10B 4.35(6) . . . . ? 
O1B C6B C11B N6B 2.43(7) . . . . ? 
C7B C6B C11B N6B -178.00(4) . . . . ? 
C16 N7 C13 C12 -64.17(6) . . . . ? 
C14 N7 C13 C12 59.42(5) . . . . ? 
C15 N7 C13 C12 177.23(4) . . . . ? 
O9 C12 C13 N7 -3.22(6) . . . . ? 
O8 C12 C13 N7 178.00(4) . . . . ? 
C5A N1A C2A N3A -0.17(6) . . . . ? 
C4A N3A C2A N1A 0.33(6) . . . . ? 
C2A N3A C4A C5A -0.36(6) . . . . ? 
N3A C4A C5A N1A 0.25(6) . . . . ? 
C2A N1A C5A C4A -0.06(6) . . . . ? 
C4B N1B C2B N3B -0.09(6) . . . . ? 
C5B N3B C2B N1B -0.06(6) . . . . ? 
C2B N1B C4B C5B 0.21(6) . . . . ? 
N1B C4B C5B N3B -0.24(6) . . . . ? 
C2B N3B C5B C4B 0.19(6) . . . . ? 
 
