# Supplementary material for: Probing the accuracy and precision of Hirshfeld atom refinement with HARt interfaced with Olex2
Source: IUCrJ. 2018 Jan 1;5(Pt 1):32–44. doi: 10.1107/S2052252517015548 (PMC5755575; doi:10.1107/S2052252517015548)
Supplement: Supplementary file 2 [file m-05-00032-sup2.zip › bipa_mm.cif]

data_bipa_mm
 
_chemical_name_systematic
'cocrystal between picric acid, imidazole and betaine'
_chemical_name_common            'Betaine, Imidazole and Picric acid'
_chemical_formula_moiety         '2(C6 H2 N3 O7), C5 H11 N O2, 2(C3 H5 N2)'
_chemical_formula_sum            'C23 H25 N11 O16'
_chemical_formula_structural     '2(C6 H2 N3 O7), C5 H11 N O2, 2(C3 H5 N2)'
_chemical_formula_weight         711.51
 
_symmetry_cell_setting           monoclinic
_symmetry_space_group_name_H-M   'C 2/c'
_symmetry_int_tables_number      15
_chemical_absolute_configuration ?
_symmetry_space_group_name_Hall  '-C 2yc'
_cell_formula_units_Z            8

loop_
_symmetry_equiv_pos_site_id                      
_symmetry_equiv_pos_as_xyz                       
   1 x,y,z                         
   2 -x,y,1/2-z                    
   3 -x,-y,-z                      
   4 x,-y,1/2+z                    
   5 1/2+x,1/2+y,z                 
   6 1/2-x,1/2+y,1/2-z             
   7 1/2-x,1/2-y,-z                
   8 1/2+x,1/2-y,1/2+z             
 
_cell_length_a                          33.5939(5)
_cell_length_b                          7.66580(10)
_cell_length_c                          25.1324(3)
_cell_angle_alpha                       90
_cell_angle_beta                        114.716(2)
_cell_angle_gamma                       90
_cell_volume                            5879.29(17)
_cell_measurement_temperature           99.98(19)
_cell_measurement_reflns_used           37970
_cell_measurement_theta_min             2.7860
_cell_measurement_theta_max             57.9410
 
_exptl_absorpt_correction_type          none
 
 
_computing_structure_refinement         'Volkov et al, (2006)'
_computing_molecular_graphics           'Volkov et al, (2006)'
_computing_publication_material         'Volkov et al, (2006)'
 
_exptl_crystal_description                'block'
_exptl_crystal_colour                     'yellow'
_exptl_crystal_size_max                            0.2874
_exptl_crystal_size_mid                            0.2068
_exptl_crystal_size_min                            0.1611
 
_refine_ls_structure_factor_coef        F
_refine_ls_matrix_type                  full
_refine_ls_weighting_scheme             calc
_refine_ls_weighting_details
;
        calc w1 = 1/[s^2^(Fo)]
;
_refine_ls_extinction_method            none
_refine_ls_number_reflns                23751
_refine_ls_number_parameters            1306
_refine_ls_number_restraints            1
_refine_ls_R_factor_all                 0.035
_refine_ls_R_factor_gt                  0.035
_refine_ls_wR_factor_ref                0.042
_refine_ls_goodness_of_fit_ref          0.953
_refine_ls_shift/su_max                 0.0331
_refine_diff_density_max                0.32 
_refine_diff_density_min                -0.29 
 
_diffrn_ambient_temperature      99.98(19)
_diffrn_reflns_number            31489

loop_
    _atom_site_label
    _atom_site_fract_x
    _atom_site_fract_y
    _atom_site_fract_z
    _atom_site_U_iso_or_equiv
    _atom_site_occupancy
    _atom_site_symmetry_multiplicity
O(8) 0.39667(3) 0.11464(9) 0.21916(3) 0.015 1 8
O(9) 0.45299(3) -0.06020(11) 0.23167(4) 0.016 1 8
O(1A) 0.17911(3) 0.34334(9) 0.05776(3) 0.014 1 8
O(2A) 0.15301(3) 0.31133(15) 0.14455(4) 0.022 1 8
O(3A) 0.08585(4) 0.37318(12) 0.12522(4) 0.019 1 8
O(4A) 0.00251(4) 0.75784(18) -0.02874(5) 0.026 1 8
O(5A) 0.02421(3) 0.81843(12) -0.09688(4) 0.021 1 8
O(6A) 0.15056(4) 0.53184(16) -0.09917(4) 0.023 1 8
O(7A) 0.20500(3) 0.52984(14) -0.01318(4) 0.02 1 8
O(1B) 0.39645(3) 0.44990(11) -0.00922(3) 0.016 1 8
O(2B) 0.36242(3) 0.38068(15) 0.06814(4) 0.021 1 8
O(3B) 0.29185(4) 0.37170(14) 0.03036(5) 0.021 1 8
O(4B) 0.21288(3) 0.81477(14) -0.10837(5) 0.023 1 8
O(5B) 0.23660(4) 0.89367(14) -0.17283(4) 0.022 1 8
O(6B) 0.37850(3) 0.75423(11) -0.15047(4) 0.018 1 8
O(7B) 0.41174(4) 0.52513(16) -0.10190(5) 0.024 1 8
N(7) 0.405085(16) -0.36334(5) 0.239599(18) 0.013 1 8
N(1A) 0.241470(17) 0.20837(6) 0.151233(19) 0.014 1 8
N(3A) 0.310061(17) 0.13676(6) 0.18950(2) 0.015 1 8
N(4A) 0.116997(17) 0.37148(6) 0.111789(18) 0.013 1 8
N(5A) 0.028532(16) 0.74386(6) -0.05122(2) 0.015 1 8
N(6A) 0.165877(17) 0.52997(6) -0.045126(19) 0.013 1 8
N(1B) 0.450762(16) 0.28497(6) 0.088261(19) 0.013 1 8
N(3B) 0.487948(19) 0.12455(6) 0.16326(2) 0.016 1 8
N(4B) 0.326332(16) 0.41962(6) 0.029610(18) 0.012 1 8
N(5B) 0.240823(17) 0.81314(6) -0.12809(2) 0.015 1 8
N(6B) 0.382644(16) 0.63463(6) -0.115253(19) 0.013 1 8
C(12) 0.415177(16) -0.03163(6) 0.227000(18) 0.011 1 8
C(13) 0.386775(15) -0.18136(5) 0.23217(2) 0.011 1 8
C(14) 0.447114(18) -0.38066(7) 0.29350(2) 0.017 1 8
C(15) 0.37185(2) -0.48155(7) 0.24656(3) 0.022 1 8
C(16) 0.41140(3) -0.41833(9) 0.18687(3) 0.027 1 8
C(2A) 0.277874(19) 0.20607(6) 0.14253(2) 0.015 1 8
C(4A) 0.29346(2) 0.09248(8) 0.22952(2) 0.018 1 8
C(5A) 0.25027(2) 0.13802(7) 0.20530(2) 0.017 1 8
C(6A) 0.145352(15) 0.43400(5) 0.035479(17) 0.01 1 8
C(7A) 0.111430(15) 0.45061(5) 0.056789(17) 0.01 1 8
C(8A) 0.073342(16) 0.54631(6) 0.028254(19) 0.011 1 8
C(9A) 0.066817(16) 0.63508(6) -0.022827(18) 0.011 1 8
C(10A) 0.097510(16) 0.62719(6) -0.046685(18) 0.011 1 8
C(11A) 0.134989(15) 0.53186(5) -0.018267(17) 0.01 1 8
C(2B) 0.448395(19) 0.19162(6) 0.13142(2) 0.014 1 8
C(4B) 0.492913(19) 0.27740(7) 0.09240(2) 0.015 1 8
C(5B) 0.516449(19) 0.17622(7) 0.13971(2) 0.017 1 8
C(6B) 0.360800(15) 0.52434(5) -0.036515(18) 0.011 1 8
C(7B) 0.324117(16) 0.52496(5) -0.019748(19) 0.011 1 8
C(8B) 0.285506(16) 0.61511(6) -0.04891(2) 0.012 1 8
C(9B) 0.280372(16) 0.71396(6) -0.09790(2) 0.012 1 8
C(10B) 0.312659(17) 0.71763(6) -0.118748(19) 0.012 1 8
C(11B) 0.350833(16) 0.62413(5) -0.090100(19) 0.011 1 8
H(131) 0.380569 -0.153696 0.270766 0.031 1 8
H(132) 0.356331 -0.182927 0.192079 0.033 1 8
H(141) 0.45657 -0.516944 0.296049 0.044 1 8
H(142) 0.440529 -0.340771 0.330297 0.04 1 8
H(143) 0.47166 -0.298999 0.288886 0.041 1 8
H(151) 0.342261 -0.47707 0.206133 0.052 1 8
H(152) 0.367598 -0.436599 0.284789 0.045 1 8
H(153) 0.385173 -0.612738 0.252545 0.047 1 8
H(161) 0.436583 -0.332434 0.184969 0.048 1 8
H(162) 0.380467 -0.399763 0.149166 0.053 1 8
H(163) 0.420666 -0.553973 0.192473 0.056 1 8
H(1A) 0.212048 0.259055 0.120186 0.03 1 8
H(3A) 0.343321 0.129382 0.195713 0.034 1 8
H(2A) 0.281514 0.248083 0.103715 0.036 1 8
H(4A) 0.313377 0.031627 0.270702 0.04 1 8
H(5A) 0.225721 0.129775 0.222261 0.039 1 8
H(8A) 0.049129 0.554066 0.04641 0.028 1 8
H(10A) 0.092338 0.699681 -0.086034 0.028 1 8
H(1B) 0.424676 0.349115 0.054778 0.027 1 8
H(3B) 0.495812 0.048291 0.199727 0.029 1 8
H(2B) 0.418886 0.172982 0.138238 0.028 1 8
H(4B) 0.502141 0.348647 0.062309 0.03 1 8
H(5B) 0.550504 0.137789 0.15883 0.031 1 8
H(8B) 0.2597 0.60824 -0.033633 0.029 1 8
H(10B) 0.30751 0.792119 -0.157642 0.028 1 8
 
loop_
    _atom_site_aniso_label
    _atom_site_aniso_U_11
    _atom_site_aniso_U_22
    _atom_site_aniso_U_33
    _atom_site_aniso_U_23
    _atom_site_aniso_U_13
    _atom_site_aniso_U_12
O(8) 0.0128(3) 0.0117(2) 0.0196(2) 0.00023(17) 0.0054(2) -0.00044(17)
O(9) 0.0103(3) 0.0192(3) 0.0196(3) 0.0034(2) 0.0068(2) -0.00024(19)
O(1A) 0.0123(2) 0.0173(2) 0.01180(19) 0.00362(16) 0.00434(18) 0.00585(18)
O(2A) 0.0170(3) 0.0344(4) 0.0135(2) 0.0111(2) 0.0064(2) 0.0065(3)
O(3A) 0.0209(3) 0.0228(3) 0.0183(3) 0.0074(2) 0.0132(3) 0.0032(3)
O(4A) 0.0167(4) 0.0371(5) 0.0227(4) 0.0041(3) 0.0080(3) 0.0137(3)
O(5A) 0.0192(3) 0.0227(3) 0.0167(3) 0.0072(2) 0.0022(2) 0.0073(2)
O(6A) 0.0226(4) 0.0368(4) 0.0123(2) -0.0010(2) 0.0104(3) -0.0044(3)
O(7A) 0.0127(3) 0.0305(4) 0.0194(3) 0.0050(3) 0.0094(3) 0.0027(2)
O(1B) 0.0111(3) 0.0217(3) 0.0161(2) 0.0068(2) 0.0063(2) 0.0056(2)
O(2B) 0.0145(3) 0.0345(4) 0.0125(2) 0.0072(2) 0.0039(2) 0.0019(3)
O(3B) 0.0173(3) 0.0256(3) 0.0235(3) 0.0105(3) 0.0113(3) 0.0024(3)
O(4B) 0.0140(3) 0.0264(4) 0.0295(4) 0.0087(3) 0.0099(3) 0.0080(3)
O(5B) 0.0199(4) 0.0247(3) 0.0196(3) 0.0087(3) 0.0058(3) 0.0089(3)
O(6B) 0.0239(3) 0.0177(3) 0.0189(3) 0.0029(2) 0.0144(3) 0.0002(2)
O(7B) 0.0224(4) 0.0314(4) 0.0263(4) 0.0097(3) 0.0171(3) 0.0118(3)
N(7) 0.01402(18) 0.01092(14) 0.01081(13) -0.00014(10) 0.00309(13) 0.00080(11)
N(1A) 0.01148(18) 0.01503(16) 0.01199(15) 0.00130(12) 0.00253(13) 0.00241(12)
N(3A) 0.01152(19) 0.01607(17) 0.01668(17) -0.00049(13) 0.00387(15) 0.00168(13)
N(4A) 0.01374(19) 0.01497(15) 0.01022(13) 0.00334(11) 0.00553(13) 0.00095(12)
N(5A) 0.01178(18) 0.01683(17) 0.01252(15) 0.00054(12) 0.00165(13) 0.00445(13)
N(6A) 0.01344(19) 0.01590(16) 0.01146(14) 0.00070(11) 0.00710(13) 0.00033(12)
N(1B) 0.01227(18) 0.01325(15) 0.01230(14) 0.00192(11) 0.00391(13) 0.00170(12)
N(3B) 0.0195(2) 0.01482(16) 0.01143(15) 0.00299(12) 0.00571(15) 0.00328(14)
N(4B) 0.01275(18) 0.01377(15) 0.01199(14) 0.00188(11) 0.00646(13) 0.00147(12)
N(5B) 0.01161(18) 0.01376(16) 0.01661(17) 0.00243(13) 0.00336(14) 0.00298(12)
N(6B) 0.01282(18) 0.01541(16) 0.01300(15) -0.00014(12) 0.00713(13) -0.00021(13)
C(12) 0.00942(17) 0.01201(15) 0.01062(14) 0.00069(11) 0.00316(12) -0.00072(12)
C(13) 0.00976(17) 0.01106(15) 0.01233(15) 0.00122(11) 0.00365(13) -0.00008(11)
C(14) 0.0136(2) 0.01816(19) 0.01491(18) 0.00371(14) 0.00296(16) 0.00355(15)
C(15) 0.0181(2) 0.01387(19) 0.0263(3) 0.00493(17) 0.0027(2) -0.00323(16)
C(16) 0.0446(4) 0.0213(2) 0.0170(2) -0.00416(18) 0.0152(3) 0.0055(3)
C(2A) 0.0149(2) 0.01480(17) 0.01598(18) 0.00259(14) 0.00699(16) 0.00144(14)
C(4A) 0.0156(2) 0.0239(2) 0.01112(17) 0.00174(15) 0.00239(16) 0.00543(17)
C(5A) 0.0150(2) 0.0241(2) 0.01269(17) 0.00237(15) 0.00593(16) 0.00390(17)
C(6A) 0.00976(16) 0.01074(14) 0.00850(13) 0.00089(10) 0.00353(12) 0.00121(11)
C(7A) 0.00996(17) 0.01163(14) 0.00892(13) 0.00122(10) 0.00405(12) 0.00054(11)
C(8A) 0.00964(17) 0.01344(16) 0.01062(14) 0.00097(11) 0.00415(13) 0.00112(12)
C(9A) 0.00984(18) 0.01262(15) 0.00969(14) 0.00096(11) 0.00261(13) 0.00161(12)
C(10A) 0.01152(18) 0.01244(15) 0.00867(13) 0.00181(11) 0.00333(12) 0.00118(12)
C(11A) 0.01022(17) 0.01180(14) 0.00840(13) 0.00106(10) 0.00400(12) 0.00075(11)
C(2B) 0.0149(2) 0.01301(16) 0.01527(17) 0.00076(13) 0.00790(16) -0.00028(13)
C(4B) 0.0153(2) 0.01796(19) 0.01564(18) 0.00306(15) 0.00890(16) 0.00153(15)
C(5B) 0.0131(2) 0.0203(2) 0.01693(19) 0.00198(16) 0.00511(17) 0.00410(16)
C(6B) 0.00923(17) 0.01128(14) 0.01110(14) 0.00114(11) 0.00417(12) 0.00087(11)
C(7B) 0.00997(17) 0.01097(14) 0.01139(14) 0.00129(11) 0.00490(13) 0.00092(11)
C(8B) 0.01021(18) 0.01156(15) 0.01370(16) 0.00107(12) 0.00540(14) 0.00106(12)
C(9B) 0.01033(18) 0.01133(15) 0.01324(16) 0.00195(12) 0.00410(13) 0.00171(12)
C(10B) 0.01135(18) 0.01191(15) 0.01198(15) 0.00164(12) 0.00428(13) 0.00101(12)
C(11B) 0.01052(18) 0.01121(14) 0.01097(14) 0.00038(11) 0.00464(13) 0.00001(11)
H(131) 0.040787 0.03027 0.033358 0.000576 0.026543 0.002626
H(132) 0.021534 0.03048 0.031609 0.005556 -0.004487 -0.00367
H(141) 0.043051 0.026026 0.051305 0.006372 0.009673 0.013399
H(142) 0.042228 0.054338 0.021036 -0.00077 0.011875 0.005453
H(143) 0.024681 0.046948 0.0455 0.013709 0.010312 -0.004271
H(151) 0.034106 0.046419 0.048803 0.013075 -0.007998 -0.013213
H(152) 0.049523 0.044397 0.051425 0.001975 0.031751 -0.007212
H(153) 0.049052 0.020668 0.066732 0.008672 0.018673 0.003369
H(161) 0.066334 0.045327 0.047756 -0.00692 0.040395 -0.004635
H(162) 0.067116 0.053989 0.022966 -0.007358 0.003045 0.002254
H(163) 0.096903 0.025887 0.051247 -0.0027 0.038039 0.016033
H(1A) 0.021344 0.034622 0.026395 0.005924 0.002617 0.007845
H(3A) 0.018162 0.038154 0.04423 0.000268 0.012137 0.002831
H(2A) 0.041833 0.041304 0.031752 0.012703 0.02252 0.004268
H(4A) 0.036805 0.053809 0.019979 0.010759 0.003088 0.014531
H(5A) 0.03257 0.057958 0.036011 0.007602 0.023474 0.007125
H(8A) 0.022781 0.039449 0.029346 0.004159 0.01716 0.005375
H(10A) 0.032016 0.033248 0.019641 0.011393 0.010754 0.004824
H(1B) 0.020901 0.03169 0.024287 0.009555 0.006178 0.005926
H(3B) 0.031887 0.032525 0.022999 0.011693 0.010972 0.00627
H(2B) 0.023034 0.033284 0.032512 0.00475 0.016187 0.000048
H(4B) 0.030058 0.035333 0.029388 0.010391 0.017977 0.001986
H(5B) 0.018974 0.039798 0.033044 0.007312 0.008333 0.008558
H(8B) 0.021487 0.035974 0.03423 0.006451 0.017734 0.003714
H(10B) 0.032373 0.029315 0.022673 0.01035 0.012428 0.004664
 
 
#----------------------------------------------------------------------------#
#                   MULTIPOLE PARAMETERS                                     #
#----------------------------------------------------------------------------#
 
loop_
    _atom_rho_multipole_atom_label
    _atom_rho_multipole_coeff_Pv
    _atom_rho_multipole_coeff_P00
    _atom_rho_multipole_coeff_P11
    _atom_rho_multipole_coeff_P1-1
    _atom_rho_multipole_coeff_P10
    _atom_rho_multipole_coeff_P20
    _atom_rho_multipole_coeff_P21
    _atom_rho_multipole_coeff_P2-1
    _atom_rho_multipole_coeff_P22
    _atom_rho_multipole_coeff_P2-2
    _atom_rho_multipole_coeff_P30
    _atom_rho_multipole_coeff_P31
    _atom_rho_multipole_coeff_P3-1
    _atom_rho_multipole_coeff_P32
    _atom_rho_multipole_coeff_P3-2
    _atom_rho_multipole_coeff_P33
    _atom_rho_multipole_coeff_P3-3
    _atom_rho_multipole_coeff_P40
    _atom_rho_multipole_coeff_P41
    _atom_rho_multipole_coeff_P4-1
    _atom_rho_multipole_coeff_P42
    _atom_rho_multipole_coeff_P4-2
    _atom_rho_multipole_coeff_P43
    _atom_rho_multipole_coeff_P4-3
    _atom_rho_multipole_coeff_P44
    _atom_rho_multipole_coeff_P4-4
    _atom_rho_multipole_kappa
    _atom_rho_multipole_kappa_prime0
    _atom_rho_multipole_kappa_prime1
    _atom_rho_multipole_kappa_prime2
    _atom_rho_multipole_kappa_prime3
    _atom_rho_multipole_kappa_prime4
    _atom_rho_multipole_radial_slater_n0
    _atom_rho_multipole_radial_slater_zeta0
    _atom_rho_multipole_radial_slater_n1
    _atom_rho_multipole_radial_slater_zeta1
    _atom_rho_multipole_radial_slater_n2
    _atom_rho_multipole_radial_slater_zeta2
    _atom_rho_multipole_radial_slater_n3
    _atom_rho_multipole_radial_slater_zeta3
    _atom_rho_multipole_radial_slater_n4
    _atom_rho_multipole_radial_slater_zeta4
O(8) 6.39(3) 0 0.061(15) 0.018(14) -0.117(14) -0.023(15) -0.039(14) -0.024(14)
-0.062(14) 0.054(15) 0.074(10) -0.003(10) -0.032(9) 0.008(9) -0.001(9) 0.016(9)
-0.011(9) 0 0 0 0 0 0 0 0 0 0.9930(15) 1.17(2) 1.16848 1.16848 1.16848 1.16848 2
4.466 2 4.466 2 4.466 3 4.466 4 4.466
O(9) 6.35(3) 0 -0.097(15) 0.034(14) -0.073(17) -0.029(18) 0.001(15) -0.013(14)
-0.028(14) 0.068(15) 0.006(11) 0.025(10) -0.015(10) 0.007(9) 0.034(10) -0.032(9)
0.040(9) 0 0 0 0 0 0 0 0 0 0.9930(15) 1.17(2) 1.16848 1.16848 1.16848 1.16848 2
4.466 2 4.466 2 4.466 3 4.466 4 4.466
O(1A) 6.42(3) 0 -0.011(14) 0.011(13) -0.079(13) 0.002(13) 0.006(14) -0.018(13)
-0.066(14) 0.044(14) 0.040(9) -0.007(9) -0.002(9) 0.006(9) -0.007(9) -0.025(9)
0.038(9) 0 0 0 0 0 0 0 0 0 0.9930(15) 1.17(2) 1.16848 1.16848 1.16848 1.16848 2
4.466 2 4.466 2 4.466 3 4.466 4 4.466
O(2A) 6.26(3) 0 0.108(19) -0.037(15) -0.098(16) -0.097(18) -0.007(19) 0.031(16)
-0.155(19) 0.010(18) 0.032(12) -0.056(12) 0.044(10) -0.007(11) 0.003(11)
0.068(11) -0.041(11) 0 0 0 0 0 0 0 0 0 0.9930(15) 1.17(2) 1.16848 1.16848
1.16848 1.16848 2 4.466 2 4.466 2 4.466 3 4.466 4 4.466
O(3A) 6.33(3) 0 -0.064(17) 0.004(15) -0.091(19) -0.12(2) -0.034(18) -0.035(16)
-0.065(16) -0.043(16) -0.003(12) 0.023(11) 0.023(11) 0.030(10) 0.009(10)
0.005(10) 0.010(10) 0 0 0 0 0 0 0 0 0 0.9930(15) 1.17(2) 1.16848 1.16848 1.16848
1.16848 2 4.466 2 4.466 2 4.466 3 4.466 4 4.466
O(4A) 6.34(4) 0 -0.05(2) -0.056(17) -0.03(2) -0.06(3) 0.06(2) -0.051(19)
-0.11(2) -0.02(2) 0.005(14) 0.039(14) 0.012(12) 0.048(12) 0.013(12) -0.037(12)
0.018(12) 0 0 0 0 0 0 0 0 0 0.9930(15) 1.17(2) 1.16848 1.16848 1.16848 1.16848 2
4.466 2 4.466 2 4.466 3 4.466 4 4.466
O(5A) 6.38(3) 0 -0.064(17) 0.034(17) -0.041(17) -0.072(18) -0.044(18) -0.006(17)
-0.105(18) -0.012(18) -0.011(12) 0.002(11) 0.036(11) 0.033(11) 0.022(11)
-0.038(11) -0.012(11) 0 0 0 0 0 0 0 0 0 0.9930(15) 1.17(2) 1.16848 1.16848
1.16848 1.16848 2 4.466 2 4.466 2 4.466 3 4.466 4 4.466
O(6A) 6.36(3) 0 -0.062(19) -0.019(18) -0.055(16) -0.110(18) 0.015(17) -0.016(17)
-0.10(2) -0.03(2) 0.007(12) 0.039(11) 0.026(11) 0.005(11) 0.022(11) -0.021(11)
-0.023(12) 0 0 0 0 0 0 0 0 0 0.9930(15) 1.17(2) 1.16848 1.16848 1.16848 1.16848
2 4.466 2 4.466 2 4.466 3 4.466 4 4.466
O(7A) 6.27(3) 0 -0.094(17) 0.019(16) -0.094(18) -0.13(2) 0.027(17) -0.021(18)
-0.111(18) -0.013(17) 0.000(12) 0.031(11) -0.023(11) 0.017(11) -0.048(10)
0.004(10) 0.068(11) 0 0 0 0 0 0 0 0 0 0.9930(15) 1.17(2) 1.16848 1.16848 1.16848
1.16848 2 4.466 2 4.466 2 4.466 3 4.466 4 4.466
O(1B) 6.37(3) 0 -0.052(15) 0.028(14) -0.055(14) 0.021(15) -0.008(15) 0.023(14)
-0.108(16) 0.043(15) 0.035(10) 0.032(10) -0.002(9) -0.006(10) -0.012(10)
0.026(10) 0.019(10) 0 0 0 0 0 0 0 0 0 0.9930(15) 1.17(2) 1.16848 1.16848 1.16848
1.16848 2 4.466 2 4.466 2 4.466 3 4.466 4 4.466
O(2B) 6.31(3) 0 -0.093(19) -0.058(16) -0.077(16) -0.075(18) 0.026(17) 0.046(16)
-0.152(18) -0.003(19) 0.046(11) -0.008(11) 0.026(11) 0.021(11) 0.003(11)
0.051(11) -0.031(11) 0 0 0 0 0 0 0 0 0 0.9930(15) 1.17(2) 1.16848 1.16848
1.16848 1.16848 2 4.466 2 4.466 2 4.466 3 4.466 4 4.466
O(3B) 6.20(3) 0 0.221(19) 0.007(15) -0.061(19) -0.18(2) 0.03(2) -0.004(16)
-0.049(17) -0.001(18) -0.028(12) -0.081(12) -0.017(11) 0.057(11) 0.019(11)
0.083(11) 0.048(10) 0 0 0 0 0 0 0 0 0 0.9930(15) 1.17(2) 1.16848 1.16848 1.16848
1.16848 2 4.466 2 4.466 2 4.466 3 4.466 4 4.466
O(4B) 6.40(3) 0 0.03(2) -0.054(16) -0.04(2) -0.09(2) 0.04(2) -0.006(18)
-0.113(18) -0.026(19) 0.042(13) 0.021(13) 0.010(11) 0.071(11) -0.010(11)
0.033(11) 0.024(11) 0 0 0 0 0 0 0 0 0 0.9930(15) 1.17(2) 1.16848 1.16848 1.16848
1.16848 2 4.466 2 4.466 2 4.466 3 4.466 4 4.466
O(5B) 6.33(3) 0 -0.107(19) 0.009(17) -0.055(18) -0.103(19) 0.011(19) -0.003(17)
-0.11(2) 0.013(19) 0.019(12) 0.046(12) 0.014(11) 0.079(11) 0.024(11) -0.076(11)
0.010(11) 0 0 0 0 0 0 0 0 0 0.9930(15) 1.17(2) 1.16848 1.16848 1.16848 1.16848 2
4.466 2 4.466 2 4.466 3 4.466 4 4.466
O(6B) 6.40(3) 0 0.047(16) 0.005(16) -0.030(15) -0.064(17) 0.014(15) 0.025(15)
-0.108(17) 0.014(16) 0.028(11) -0.015(10) 0.056(10) 0.007(10) -0.024(10)
0.007(10) 0.005(10) 0 0 0 0 0 0 0 0 0 0.9930(15) 1.17(2) 1.16848 1.16848 1.16848
1.16848 2 4.466 2 4.466 2 4.466 3 4.466 4 4.466
O(7B) 6.28(4) 0 0.11(2) -0.039(18) -0.068(18) -0.10(2) 0.04(2) 0.020(19)
-0.08(2) -0.02(2) -0.070(12) 0.004(13) -0.006(11) 0.080(12) 0.046(12) 0.106(12)
0.004(12) 0 0 0 0 0 0 0 0 0 0.9930(15) 1.17(2) 1.16848 1.16848 1.16848 1.16848 2
4.466 2 4.466 2 4.466 3 4.466 4 4.466
N(7) 5.14(4) 0 0.00(2) -0.01(2) 0.00(2) -0.04(2) 0.001(17) 0.021(18) 0.041(17)
0.033(17) 0.34(2) 0.059(19) -0.003(19) 0.008(19) 0.027(18) -0.036(18) -0.244(19)
0 0 0 0 0 0 0 0 0 1.002(2) 0.773(10) 0.7726 0.7726 0.7726 0.7726 2 3.83936 2
3.83936 2 3.83936 3 3.83936 4 3.83936
N(1A) 5.30(4) 0 0.02(2) -0.05(3) 0.04(2) 0.13(2) 0.032(16) -0.05(2) -0.04(2)
0.020(19) 0.32(2) 0.015(16) -0.04(2) 0.21(2) -0.028(19) -0.005(19) -0.010(19) 0
0 0 0 0 0 0 0 0 1.002(2) 0.773(10) 0.7726 0.7726 0.7726 0.7726 2 3.83936 2
3.83936 2 3.83936 3 3.83936 4 3.83936
N(3A) 5.36(5) 0 -0.03(2) 0.02(3) 0.03(3) 0.14(2) 0.013(17) 0.01(2) -0.10(2)
0.026(19) 0.28(2) 0.007(17) -0.05(2) 0.20(2) 0.02(2) 0.040(19) -0.018(18) 0 0 0
0 0 0 0 0 0 1.002(2) 0.773(10) 0.7726 0.7726 0.7726 0.7726 2 3.83936 2 3.83936 2
3.83936 3 3.83936 4 3.83936
N(4A) 5.20(4) 0 -0.01(2) -0.05(2) -0.02(2) 0.15(2) 0.012(16) -0.043(19)
-0.179(17) 0.006(16) 0.41(3) -0.025(18) 0.08(2) 0.32(2) -0.034(18) 0.038(17)
0.035(17) 0 0 0 0 0 0 0 0 0 1.002(2) 0.773(10) 0.7726 0.7726 0.7726 0.7726 2
3.83936 2 3.83936 2 3.83936 3 3.83936 4 3.83936
N(5A) 5.14(4) 0 0.00(2) -0.05(2) -0.09(2) 0.15(2) 0.039(18) 0.00(2) -0.209(18)
0.023(16) 0.35(3) 0.02(2) 0.09(2) 0.28(2) -0.026(19) 0.019(18) 0.009(18) 0 0 0 0
0 0 0 0 0 1.002(2) 0.773(10) 0.7726 0.7726 0.7726 0.7726 2 3.83936 2 3.83936 2
3.83936 3 3.83936 4 3.83936
N(6A) 5.04(4) 0 0.02(2) -0.01(2) 0.01(2) 0.18(2) 0.061(16) 0.01(2) -0.148(19)
0.011(16) 0.46(3) -0.002(17) 0.04(2) 0.32(2) -0.046(18) 0.020(17) 0.041(18) 0 0
0 0 0 0 0 0 0 1.002(2) 0.773(10) 0.7726 0.7726 0.7726 0.7726 2 3.83936 2 3.83936
2 3.83936 3 3.83936 4 3.83936
N(1B) 5.35(4) 0 0.04(2) -0.06(3) 0.06(3) 0.15(2) -0.044(16) 0.01(2) -0.05(2)
0.032(19) 0.32(2) 0.021(16) 0.00(2) 0.20(2) -0.042(19) -0.004(18) 0.040(18) 0 0
0 0 0 0 0 0 0 1.002(2) 0.773(10) 0.7726 0.7726 0.7726 0.7726 2 3.83936 2 3.83936
2 3.83936 3 3.83936 4 3.83936
N(3B) 5.25(5) 0 -0.01(2) 0.13(3) 0.02(3) 0.15(2) -0.004(17) -0.05(2) -0.03(2)
0.046(19) 0.27(2) -0.014(17) -0.03(2) 0.15(2) -0.05(2) -0.014(19) -0.022(19) 0 0
0 0 0 0 0 0 0 1.002(2) 0.773(10) 0.7726 0.7726 0.7726 0.7726 2 3.83936 2 3.83936
2 3.83936 3 3.83936 4 3.83936
N(4B) 5.04(4) 0 -0.11(2) -0.06(2) 0.02(2) 0.19(2) -0.032(17) 0.024(19)
-0.195(18) 0.018(16) 0.45(3) -0.047(19) 0.05(2) 0.28(2) 0.025(18) 0.012(17)
0.023(17) 0 0 0 0 0 0 0 0 0 1.002(2) 0.773(10) 0.7726 0.7726 0.7726 0.7726 2
3.83936 2 3.83936 2 3.83936 3 3.83936 4 3.83936
N(5B) 5.12(4) 0 -0.05(2) -0.04(2) -0.04(3) 0.11(2) 0.034(18) -0.03(2) -0.219(19)
0.012(17) 0.35(3) 0.06(2) 0.01(2) 0.28(2) 0.016(19) 0.001(18) -0.037(17) 0 0 0 0
0 0 0 0 0 1.002(2) 0.773(10) 0.7726 0.7726 0.7726 0.7726 2 3.83936 2 3.83936 2
3.83936 3 3.83936 4 3.83936
N(6B) 5.10(4) 0 -0.01(2) -0.10(2) 0.06(2) 0.18(2) -0.009(17) 0.01(2) -0.178(18)
-0.004(17) 0.42(3) -0.019(18) 0.06(2) 0.26(2) -0.001(18) 0.002(18) 0.040(18) 0 0
0 0 0 0 0 0 0 1.002(2) 0.773(10) 0.7726 0.7726 0.7726 0.7726 2 3.83936 2 3.83936
2 3.83936 3 3.83936 4 3.83936
C(12) 3.82(5) 0 0.02(2) 0.04(2) 0.04(2) 0.24(2) 0.008(17) -0.067(18) -0.219(18)
-0.002(17) 0.39(3) -0.01(2) 0.09(2) 0.32(2) -0.014(19) 0.012(19) 0.022(18) 0 0 0
0 0 0 0 0 0 1.033(3) 0.882(8) 0.881947 0.881947 0.881947 0.881947 2 3.1762 2
3.1762 2 3.1762 3 3.1762 4 3.1762
C(13) 3.85(5) 0 -0.05(2) 0.06(3) 0.06(2) 0.05(2) 0.106(16) -0.052(18) -0.06(2)
0.061(17) 0.22(2) 0.012(18) 0.065(18) 0.01(2) -0.005(19) -0.023(19) -0.31(2) 0 0
0 0 0 0 0 0 0 1.033(3) 0.882(8) 0.881947 0.881947 0.881947 0.881947 2 3.1762 2
3.1762 2 3.1762 3 3.1762 4 3.1762
C(14) 4.02(6) 0 0.07(3) 0.17(3) 0.14(3) 0.08(2) -0.06(2) -0.03(2) -0.05(2)
-0.09(2) 0.33(2) 0.042(19) 0.02(2) -0.01(2) -0.07(2) -0.044(19) -0.23(2) 0 0 0 0
0 0 0 0 0 1.033(3) 0.882(8) 0.881947 0.881947 0.881947 0.881947 2 3.1762 2
3.1762 2 3.1762 3 3.1762 4 3.1762
C(15) 3.83(6) 0 0.10(3) 0.07(3) -0.10(4) 0.01(3) -0.08(2) 0.00(2) -0.04(2)
-0.12(2) 0.09(3) -0.01(2) 0.00(2) -0.01(2) 0.04(2) -0.094(19) -0.25(2) 0 0 0 0 0
0 0 0 0 1.033(3) 0.882(8) 0.881947 0.881947 0.881947 0.881947 2 3.1762 2 3.1762
2 3.1762 3 3.1762 4 3.1762
C(16) 3.88(7) 0 -0.25(3) -0.02(4) 0.00(3) 0.02(3) 0.10(2) 0.03(2) 0.07(3)
0.03(3) 0.41(3) 0.02(2) -0.03(2) -0.09(2) -0.03(2) 0.01(2) -0.34(3) 0 0 0 0 0 0
0 0 0 1.033(3) 0.882(8) 0.881947 0.881947 0.881947 0.881947 2 3.1762 2 3.1762 2
3.1762 3 3.1762 4 3.1762
C(2A) 3.86(6) 0 -0.03(2) 0.03(3) 0.01(3) 0.21(2) -0.091(19) -0.06(3) -0.17(2)
-0.01(2) 0.32(3) 0.01(2) 0.00(3) 0.23(2) 0.02(2) -0.05(2) -0.02(2) 0 0 0 0 0 0 0
0 0 1.033(3) 0.882(8) 0.881947 0.881947 0.881947 0.881947 2 3.1762 2 3.1762 2
3.1762 3 3.1762 4 3.1762
C(4A) 3.91(6) 0 0.06(2) 0.00(3) -0.01(3) 0.13(2) -0.016(19) -0.04(3) -0.10(2)
0.03(2) 0.27(3) 0.02(2) 0.03(3) 0.16(2) -0.02(2) -0.03(2) 0.02(2) 0 0 0 0 0 0 0
0 0 1.033(3) 0.882(8) 0.881947 0.881947 0.881947 0.881947 2 3.1762 2 3.1762 2
3.1762 3 3.1762 4 3.1762
C(5A) 3.87(6) 0 0.01(2) 0.12(3) -0.01(3) 0.23(3) 0.021(19) -0.06(2) -0.07(2)
-0.02(2) 0.29(3) 0.01(2) 0.03(3) 0.20(2) -0.02(2) -0.02(2) 0.08(2) 0 0 0 0 0 0 0
0 0 1.033(3) 0.882(8) 0.881947 0.881947 0.881947 0.881947 2 3.1762 2 3.1762 2
3.1762 3 3.1762 4 3.1762
C(6A) 3.77(5) 0 -0.03(2) 0.01(2) 0.03(2) 0.158(19) -0.048(17) 0.008(19)
-0.202(18) 0.012(17) 0.38(2) -0.035(19) 0.03(2) 0.23(2) -0.019(19) 0.041(19)
-0.010(19) 0 0 0 0 0 0 0 0 0 1.033(3) 0.882(8) 0.881947 0.881947 0.881947
0.881947 2 3.1762 2 3.1762 2 3.1762 3 3.1762 4 3.1762
C(7A) 3.76(5) 0 -0.03(2) -0.16(3) 0.08(2) 0.14(2) -0.039(17) 0.10(2) -0.023(18)
0.024(17) 0.23(2) -0.01(2) -0.03(2) 0.21(2) -0.01(2) 0.022(19) -0.011(19) 0 0 0
0 0 0 0 0 0 1.033(3) 0.882(8) 0.881947 0.881947 0.881947 0.881947 2 3.1762 2
3.1762 2 3.1762 3 3.1762 4 3.1762
C(8A) 3.95(5) 0 0.02(2) 0.08(3) 0.07(3) 0.19(2) -0.016(17) -0.02(2) -0.206(19)
0.044(18) 0.30(2) -0.014(18) 0.02(2) 0.18(2) -0.01(2) -0.02(2) -0.037(19) 0 0 0
0 0 0 0 0 0 1.033(3) 0.882(8) 0.881947 0.881947 0.881947 0.881947 2 3.1762 2
3.1762 2 3.1762 3 3.1762 4 3.1762
C(9A) 3.90(5) 0 -0.01(2) 0.12(3) 0.17(3) 0.15(2) -0.003(18) -0.15(2) -0.026(19)
0.003(18) 0.30(2) 0.03(2) 0.02(2) 0.17(2) -0.02(2) 0.022(19) -0.015(19) 0 0 0 0
0 0 0 0 0 1.033(3) 0.882(8) 0.881947 0.881947 0.881947 0.881947 2 3.1762 2
3.1762 2 3.1762 3 3.1762 4 3.1762
C(10A) 3.87(5) 0 -0.02(2) 0.04(3) 0.03(3) 0.14(2) -0.032(17) -0.01(2) -0.20(2)
-0.057(18) 0.31(2) -0.034(18) 0.02(2) 0.18(2) 0.00(2) -0.02(2) 0.02(2) 0 0 0 0 0
0 0 0 0 1.033(3) 0.882(8) 0.881947 0.881947 0.881947 0.881947 2 3.1762 2 3.1762
2 3.1762 3 3.1762 4 3.1762
C(11A) 3.77(5) 0 0.01(2) 0.11(2) 0.14(3) 0.14(2) -0.041(17) -0.11(2) -0.039(18)
0.004(17) 0.22(2) 0.006(19) -0.03(2) 0.20(2) -0.02(2) -0.025(19) -0.001(19) 0 0
0 0 0 0 0 0 0 1.033(3) 0.882(8) 0.881947 0.881947 0.881947 0.881947 2 3.1762 2
3.1762 2 3.1762 3 3.1762 4 3.1762
C(2B) 3.93(6) 0 0.00(2) 0.08(3) 0.05(3) 0.17(2) -0.043(18) -0.02(2) -0.12(2)
0.046(19) 0.35(3) 0.048(19) -0.04(3) 0.20(2) -0.06(2) -0.02(2) -0.04(2) 0 0 0 0
0 0 0 0 0 1.033(3) 0.882(8) 0.881947 0.881947 0.881947 0.881947 2 3.1762 2
3.1762 2 3.1762 3 3.1762 4 3.1762
C(4B) 3.96(5) 0 0.05(2) 0.07(3) 0.03(3) 0.20(2) -0.029(19) -0.04(2) -0.11(2)
-0.01(2) 0.28(3) 0.01(2) 0.06(2) 0.15(2) 0.00(2) -0.01(2) 0.07(2) 0 0 0 0 0 0 0
0 0 1.033(3) 0.882(8) 0.881947 0.881947 0.881947 0.881947 2 3.1762 2 3.1762 2
3.1762 3 3.1762 4 3.1762
C(5B) 4.03(6) 0 0.02(2) 0.07(3) -0.04(3) 0.18(2) -0.002(19) -0.07(3) -0.17(2)
-0.02(2) 0.31(3) -0.047(19) 0.06(3) 0.26(2) -0.12(2) 0.00(2) 0.08(2) 0 0 0 0 0 0
0 0 0 1.033(3) 0.882(8) 0.881947 0.881947 0.881947 0.881947 2 3.1762 2 3.1762 2
3.1762 3 3.1762 4 3.1762
C(6B) 3.81(5) 0 -0.02(2) 0.00(2) 0.08(2) 0.20(2) 0.018(16) 0.01(2) -0.200(19)
-0.005(17) 0.32(2) -0.036(19) 0.04(2) 0.25(2) -0.012(19) -0.004(19) 0.038(19) 0
0 0 0 0 0 0 0 0 1.033(3) 0.882(8) 0.881947 0.881947 0.881947 0.881947 2 3.1762 2
3.1762 2 3.1762 3 3.1762 4 3.1762
C(7B) 3.99(5) 0 0.01(2) -0.14(3) 0.13(2) 0.11(2) -0.019(17) 0.11(2) -0.036(19)
-0.013(17) 0.22(2) -0.05(2) 0.02(2) 0.18(2) 0.04(2) -0.036(19) -0.026(19) 0 0 0
0 0 0 0 0 0 1.033(3) 0.882(8) 0.881947 0.881947 0.881947 0.881947 2 3.1762 2
3.1762 2 3.1762 3 3.1762 4 3.1762
C(8B) 3.98(5) 0 0.01(2) 0.07(3) 0.13(3) 0.15(2) -0.025(17) -0.03(2) -0.190(19)
0.026(18) 0.24(2) 0.056(18) -0.02(2) 0.12(2) 0.00(2) -0.049(19) 0.010(19) 0 0 0
0 0 0 0 0 0 1.033(3) 0.882(8) 0.881947 0.881947 0.881947 0.881947 2 3.1762 2
3.1762 2 3.1762 3 3.1762 4 3.1762
C(9B) 3.94(5) 0 0.06(2) 0.22(2) 0.06(3) 0.11(2) -0.006(19) -0.14(2) -0.086(19)
-0.029(18) 0.30(3) 0.04(2) 0.06(3) 0.22(2) -0.05(2) -0.034(19) -0.020(19) 0 0 0
0 0 0 0 0 0 1.033(3) 0.882(8) 0.881947 0.881947 0.881947 0.881947 2 3.1762 2
3.1762 2 3.1762 3 3.1762 4 3.1762
C(10B) 3.89(5) 0 0.00(2) 0.00(3) 0.01(3) 0.08(2) 0.053(17) -0.05(2) -0.23(2)
-0.008(18) 0.35(2) -0.039(19) 0.04(2) 0.19(2) 0.01(2) 0.04(2) -0.01(2) 0 0 0 0 0
0 0 0 0 1.033(3) 0.882(8) 0.881947 0.881947 0.881947 0.881947 2 3.1762 2 3.1762
2 3.1762 3 3.1762 4 3.1762
C(11B) 3.78(5) 0 -0.05(2) -0.13(3) 0.09(2) 0.09(2) 0.035(17) 0.13(2) 0.005(19)
0.024(17) 0.25(2) 0.01(2) -0.10(2) 0.17(2) 0.06(2) 0.013(19) -0.025(19) 0 0 0 0
0 0 0 0 0 1.033(3) 0.882(8) 0.881947 0.881947 0.881947 0.881947 2 3.1762 2
3.1762 2 3.1762 3 3.1762 4 3.1762
H(131) 1.04(3) 0 0 0 0.17(3) 0 0 0 0 0 0 0 0 0 0 0 0 0 0 0 0 0 0 0 0 0 1.2 1.2
1.2 1.2 1.2 1.2 0 2 1 2 2 2 3 2 4 2
H(132) 0.91(3) 0 0 0 0.18(2) 0 0 0 0 0 0 0 0 0 0 0 0 0 0 0 0 0 0 0 0 0 1.2 1.2
1.2 1.2 1.2 1.2 0 2 1 2 2 2 3 2 4 2
H(141) 0.83(3) 0 0 0 0.11(3) 0 0 0 0 0 0 0 0 0 0 0 0 0 0 0 0 0 0 0 0 0 1.2 1.2
1.2 1.2 1.2 1.2 0 2 1 2 2 2 3 2 4 2
H(142) 0.97(3) 0 0 0 0.25(3) 0 0 0 0 0 0 0 0 0 0 0 0 0 0 0 0 0 0 0 0 0 1.2 1.2
1.2 1.2 1.2 1.2 0 2 1 2 2 2 3 2 4 2
H(143) 0.72(3) 0 0 0 0.14(2) 0 0 0 0 0 0 0 0 0 0 0 0 0 0 0 0 0 0 0 0 0 1.2 1.2
1.2 1.2 1.2 1.2 0 2 1 2 2 2 3 2 4 2
H(151) 0.84(3) 0 0 0 0.16(2) 0 0 0 0 0 0 0 0 0 0 0 0 0 0 0 0 0 0 0 0 0 1.2 1.2
1.2 1.2 1.2 1.2 0 2 1 2 2 2 3 2 4 2
H(152) 1.15(4) 0 0 0 0.25(3) 0 0 0 0 0 0 0 0 0 0 0 0 0 0 0 0 0 0 0 0 0 1.2 1.2
1.2 1.2 1.2 1.2 0 2 1 2 2 2 3 2 4 2
H(153) 0.93(4) 0 0 0 0.23(3) 0 0 0 0 0 0 0 0 0 0 0 0 0 0 0 0 0 0 0 0 0 1.2 1.2
1.2 1.2 1.2 1.2 0 2 1 2 2 2 3 2 4 2
H(161) 0.86(5) 0 0 0 0.08(3) 0 0 0 0 0 0 0 0 0 0 0 0 0 0 0 0 0 0 0 0 0 1.2 1.2
1.2 1.2 1.2 1.2 0 2 1 2 2 2 3 2 4 2
H(162) 1.03(4) 0 0 0 0.17(3) 0 0 0 0 0 0 0 0 0 0 0 0 0 0 0 0 0 0 0 0 0 1.2 1.2
1.2 1.2 1.2 1.2 0 2 1 2 2 2 3 2 4 2
H(163) 1.08(5) 0 0 0 0.26(4) 0 0 0 0 0 0 0 0 0 0 0 0 0 0 0 0 0 0 0 0 0 1.2 1.2
1.2 1.2 1.2 1.2 0 2 1 2 2 2 3 2 4 2
H(1A) 0.58(3) 0 0 0 0.162(19) 0 0 0 0 0 0 0 0 0 0 0 0 0 0 0 0 0 0 0 0 0 1.2 1.2
1.2 1.2 1.2 1.2 0 2 1 2 2 2 3 2 4 2
H(3A) 0.50(3) 0 0 0 0.08(2) 0 0 0 0 0 0 0 0 0 0 0 0 0 0 0 0 0 0 0 0 0 1.2 1.2
1.2 1.2 1.2 1.2 0 2 1 2 2 2 3 2 4 2
H(2A) 0.84(3) 0 0 0 0.21(3) 0 0 0 0 0 0 0 0 0 0 0 0 0 0 0 0 0 0 0 0 0 1.2 1.2
1.2 1.2 1.2 1.2 0 2 1 2 2 2 3 2 4 2
H(4A) 0.74(3) 0 0 0 0.20(2) 0 0 0 0 0 0 0 0 0 0 0 0 0 0 0 0 0 0 0 0 0 1.2 1.2
1.2 1.2 1.2 1.2 0 2 1 2 2 2 3 2 4 2
H(5A) 0.73(3) 0 0 0 0.16(2) 0 0 0 0 0 0 0 0 0 0 0 0 0 0 0 0 0 0 0 0 0 1.2 1.2
1.2 1.2 1.2 1.2 0 2 1 2 2 2 3 2 4 2
H(8A) 0.77(3) 0 0 0 0.12(2) 0 0 0 0 0 0 0 0 0 0 0 0 0 0 0 0 0 0 0 0 0 1.2 1.2
1.2 1.2 1.2 1.2 0 2 1 2 2 2 3 2 4 2
H(10A) 0.81(3) 0 0 0 0.17(2) 0 0 0 0 0 0 0 0 0 0 0 0 0 0 0 0 0 0 0 0 0 1.2 1.2
1.2 1.2 1.2 1.2 0 2 1 2 2 2 3 2 4 2
H(1B) 0.52(3) 0 0 0 0.11(2) 0 0 0 0 0 0 0 0 0 0 0 0 0 0 0 0 0 0 0 0 0 1.2 1.2
1.2 1.2 1.2 1.2 0 2 1 2 2 2 3 2 4 2
H(3B) 0.62(3) 0 0 0 0.12(2) 0 0 0 0 0 0 0 0 0 0 0 0 0 0 0 0 0 0 0 0 0 1.2 1.2
1.2 1.2 1.2 1.2 0 2 1 2 2 2 3 2 4 2
H(2B) 0.69(3) 0 0 0 0.13(2) 0 0 0 0 0 0 0 0 0 0 0 0 0 0 0 0 0 0 0 0 0 1.2 1.2
1.2 1.2 1.2 1.2 0 2 1 2 2 2 3 2 4 2
H(4B) 0.78(3) 0 0 0 0.23(2) 0 0 0 0 0 0 0 0 0 0 0 0 0 0 0 0 0 0 0 0 0 1.2 1.2
1.2 1.2 1.2 1.2 0 2 1 2 2 2 3 2 4 2
H(5B) 0.63(3) 0 0 0 0.120(19) 0 0 0 0 0 0 0 0 0 0 0 0 0 0 0 0 0 0 0 0 0 1.2 1.2
1.2 1.2 1.2 1.2 0 2 1 2 2 2 3 2 4 2
H(8B) 0.78(3) 0 0 0 0.15(2) 0 0 0 0 0 0 0 0 0 0 0 0 0 0 0 0 0 0 0 0 0 1.2 1.2
1.2 1.2 1.2 1.2 0 2 1 2 2 2 3 2 4 2
H(10B) 0.91(3) 0 0 0 0.16(2) 0 0 0 0 0 0 0 0 0 0 0 0 0 0 0 0 0 0 0 0 0 1.2 1.2
1.2 1.2 1.2 1.2 0 2 1 2 2 2 3 2 4 2
 
loop_
    _atom_local_axes_atom_label
    _atom_local_axes_atom0
    _atom_local_axes_ax1
    _atom_local_axes_atom1
    _atom_local_axes_atom2
    _atom_local_axes_ax2
O(8) C(12) Z O(8) H(3A) Y
O(9) C(12) Z O(9) H(3B) Y
O(1A) C(6A) Z O(1A) H(1A) Y
O(2A) N(4A) Z O(2A) O(3A) Y
O(3A) N(4A) Z O(3A) O(2A) Y
O(4A) N(5A) Z O(4A) O(5A) Y
O(5A) N(5A) Z O(5A) O(4A) Y
O(6A) N(6A) Z O(6A) O(7A) Y
O(7A) N(6A) Z O(7A) O(6A) Y
O(1B) C(6B) Z O(1B) H(1B) Y
O(2B) N(4B) Z O(2B) O(3B) Y
O(3B) N(4B) Z O(3B) O(2B) Y
O(4B) N(5B) Z O(4B) O(5B) Y
O(5B) N(5B) Z O(5B) O(4B) Y
O(6B) N(6B) Z O(6B) O(7B) Y
O(7B) N(6B) Z O(7B) O(6B) Y
N(7) C(16) Z N(7) C(14) Y
N(1A) H(1A) Z N(1A) C(2A) Y
N(3A) H(3A) Z N(3A) C(2A) Y
N(4A) O(3A) Z N(4A) O(2A) Y
N(5A) O(4A) Z N(5A) O(5A) Y
N(6A) O(7A) Z N(6A) O(6A) Y
N(1B) H(1B) Z N(1B) C(2B) Y
N(3B) H(3B) Z N(3B) C(2B) Y
N(4B) O(3B) Z N(4B) O(2B) Y
N(5B) O(4B) Z N(5B) O(5B) Y
N(6B) O(7B) Z N(6B) O(6B) Y
C(12) O(9) Z C(12) O(8) Y
C(13) H(132) Z C(13) H(131) Y
C(14) H(143) Z C(14) H(141) Y
C(15) H(152) Z C(15) H(153) Y
C(16) H(163) Z C(16) H(162) Y
C(2A) H(2A) Z C(2A) N(1A) Y
C(4A) H(4A) Z C(4A) C(5A) Y
C(5A) H(5A) Z C(5A) C(4A) Y
C(6A) O(1A) Z C(6A) C(7A) Y
C(7A) C(8A) Z C(7A) N(4A) Y
C(8A) H(8A) Z C(8A) C(7A) Y
C(9A) C(8A) Z C(9A) C(10A) Y
C(10A) H(10A) Z C(10A) C(11A) Y
C(11A) C(10A) Z C(11A) C(6A) Y
C(2B) H(2B) Z C(2B) N(1B) Y
C(4B) H(4B) Z C(4B) C(5B) Y
C(5B) H(5B) Z C(5B) C(4B) Y
C(6B) O(1B) Z C(6B) C(11B) Y
C(7B) C(8B) Z C(7B) N(4B) Y
C(8B) H(8B) Z C(8B) C(7B) Y
C(9B) C(10B) Z C(9B) C(8B) Y
C(10B) H(10B) Z C(10B) C(11B) Y
C(11B) C(10B) Z C(11B) N(6B) Y
H(131) C(13) Z H(131) H(132) Y
H(132) C(13) Z H(132) H(131) Y
H(141) C(14) Z H(141) H(143) Y
H(142) C(14) Z H(142) H(143) Y
H(143) C(14) Z H(143) H(142) Y
H(151) C(15) Z H(151) H(152) Y
H(152) C(15) Z H(152) H(151) Y
H(153) C(15) Z H(153) H(152) Y
H(161) C(16) Z H(161) H(163) Y
H(162) C(16) Z H(162) H(163) Y
H(163) C(16) Z H(163) H(161) Y
H(1A) N(1A) Z H(1A) O(1A) Y
H(3A) N(3A) Z H(3A) O(8) Y
H(2A) C(2A) Z H(2A) N(1A) Y
H(4A) C(4A) Z H(4A) C(5A) Y
H(5A) C(5A) Z H(5A) C(4A) Y
H(8A) C(8A) Z H(8A) C(7A) Y
H(10A) C(10A) Z H(10A) C(11A) Y
H(1B) N(1B) Z H(1B) O(1B) Y
H(3B) N(3B) Z H(3B) C(2B) Y
H(2B) C(2B) Z H(2B) N(1B) Y
H(4B) C(4B) Z H(4B) C(5B) Y
H(5B) C(5B) Z H(5B) C(4B) Y
H(8B) C(8B) Z H(8B) C(7B) Y
H(10B) C(10B) Z H(10B) C(11B) Y
 
 
#----------------------------------------------------------------------------#
#                   MOLECULAR GEOMETRY                                       #
#----------------------------------------------------------------------------#
 
loop_
_geom_bond_atom_site_label_1                     
_geom_bond_atom_site_label_2                     
_geom_bond_distance                              
_geom_bond_site_symmetry_1                       
_geom_bond_site_symmetry_2                       
_geom_bond_publ_flag                             
 O1A     C6A      1.2456(10)                     .       .                   yes
 O2A     N4A      1.2334(12)                     .       .                   yes
 O3A     N4A      1.2265(15)                     .       .                   yes
 O4A     N5A      1.2280(15)                     .       .                   yes
 O5A     N5A      1.2351(10)                     .       .                   yes
 O6A     N6A      1.2351(10)                     .       .                   yes
 O7A     N6A      1.2205(12)                     .       .                   yes
 N4A     C7A       1.4483(6)                     .       .                   yes
 N5A     C9A       1.4461(7)                     .       .                   yes
 N6A     C11A      1.4555(8)                     .       .                   yes
 O1B     C6B      1.2424(10)                     .       .                   yes
 O2B     N4B      1.2308(11)                     .       .                   yes
 O3B     N4B      1.2229(15)                     .       .                   yes
 O4B     N5B      1.2313(13)                     .       .                   yes
 O5B     N5B      1.2378(11)                     .       .                   yes
 C6A     C7A       1.4533(7)                     .       .                   no 
 C6A     C11A      1.4544(6)                     .       .                   no 
 O6B     N6B      1.2411(10)                     .       .                   yes
 C7A     C8A       1.3865(7)                     .       .                   no 
 O7B     N6B      1.2241(14)                     .       .                   yes
 C8A     C9A       1.3871(6)                     .       .                   no 
 C9A     C10A      1.3941(8)                     .       .                   no 
 C10A    C11A      1.3702(7)                     .       .                   no 
 N4B     C7B       1.4558(6)                     .       .                   yes
 N5B     C9B       1.4408(7)                     .       .                   yes
 N6B     C11B      1.4536(8)                     .       .                   yes
 C8A     H8A          1.0900                     .       .                   no 
 C10A    H10A         1.0800                     .       .                   no 
 C6B     C7B       1.4596(8)                     .       .                   no 
 C6B     C11B      1.4608(6)                     .       .                   no 
 C7B     C8B       1.3792(7)                     .       .                   no 
 O8      C12       1.2571(9)                     .       .                   yes
 C8B     C9B       1.3937(7)                     .       .                   no 
 O9      C12      1.2453(12)                     .       .                   yes
 C9B     C10B      1.3882(8)                     .       .                   no 
 C10B    C11B      1.3801(7)                     .       .                   no 
 N7      C13       1.5044(6)                     .       .                   yes
 N7      C16       1.4879(9)                     .       .                   yes
 N7      C14       1.4989(7)                     .       .                   yes
 N7      C15       1.5039(8)                     .       .                   yes
 C8B     H8B          1.0900                     .       .                   no 
 C10B    H10B         1.0800                     .       .                   no 
 C12     C13       1.5324(7)                     .       .                   no 
 N1A     C2A       1.3295(9)                     .       .                   yes
 N1A     C5A       1.3743(7)                     .       .                   yes
 N3A     C4A       1.3809(8)                     .       .                   yes
 N3A     C2A       1.3333(7)                     .       .                   yes
 C13     H132         1.1000                     .       .                   no 
 C13     H131         1.0900                     .       .                   no 
 C14     H141         1.0900                     .       .                   no 
 C14     H142         1.0800                     .       .                   no 
 C14     H143         1.0800                     .       .                   no 
 C15     H151         1.0800                     .       .                   no 
 C15     H152         1.0800                     .       .                   no 
 C15     H153         1.0900                     .       .                   no 
 C16     H162         1.0800                     .       .                   no 
 C16     H163         1.0800                     .       .                   no 
 C16     H161         1.0900                     .       .                   no 
 N1A     H1A          1.0400                     .       .                   no 
 N3A     H3A          1.0600                     .       .                   no 
 C4A     C5A       1.3635(9)                     .       .                   no 
 N1B     C2B       1.3293(7)                     .       .                   yes
 N1B     C4B       1.3770(9)                     .       .                   yes
 C2A     H2A          1.0800                     .       .                   no 
 N3B     C2B       1.3346(8)                     .       .                   yes
 N3B     C5B       1.3776(9)                     .       .                   yes
 C4A     H4A          1.0800                     .       .                   no 
 C5A     H5A          1.0800                     .       .                   no 
 N1B     H1B          1.0500                     .       .                   no 
 N3B     H3B          1.0200                     .       .                   no 
 C4B     C5B       1.3617(7)                     .       .                   no 
 C2B     H2B          1.0800                     .       .                   no 
 C4B     H4B          1.0800                     .       .                   no 
 C5B     H5B          1.0800                     .       .                   no 

loop_
_geom_angle_atom_site_label_1                    
_geom_angle_atom_site_label_2                    
_geom_angle_atom_site_label_3                    
_geom_angle                                      
_geom_angle_site_symmetry_1                      
_geom_angle_site_symmetry_2                      
_geom_angle_site_symmetry_3                      
_geom_angle_publ_flag                            
 O2A     N4A     O3A       122.13(7)             .       .       .           yes
 O2A     N4A     C7A       119.53(7)             .       .       .           yes
 O3A     N4A     C7A       118.27(6)             .       .       .           yes
 O4A     N5A     O5A       123.87(9)             .       .       .           yes
 O4A     N5A     C9A       118.73(7)             .       .       .           yes
 O5A     N5A     C9A       117.40(7)             .       .       .           yes
 O6A     N6A     O7A       124.22(9)             .       .       .           yes
 O6A     N6A     C11A      117.38(8)             .       .       .           yes
 O7A     N6A     C11A      118.38(6)             .       .       .           yes
 O1A     C6A     C7A       126.16(5)             .       .       .           yes
 O1A     C6A     C11A      121.65(6)             .       .       .           yes
 C7A     C6A     C11A      112.15(4)             .       .       .           no 
 N4A     C7A     C6A       120.45(4)             .       .       .           yes
 N4A     C7A     C8A       115.99(5)             .       .       .           yes
 C6A     C7A     C8A       123.50(4)             .       .       .           no 
 C7A     C8A     C9A       119.53(5)             .       .       .           no 
 N5A     C9A     C8A       120.22(5)             .       .       .           yes
 N5A     C9A     C10A      118.55(4)             .       .       .           yes
 C8A     C9A     C10A      121.18(5)             .       .       .           no 
 C9A     C10A    C11A      118.86(4)             .       .       .           no 
 N6A     C11A    C6A       119.04(4)             .       .       .           yes
 N6A     C11A    C10A      116.20(4)             .       .       .           yes
 C6A     C11A    C10A      124.76(5)             .       .       .           no 
 O3B     N4B     C7B       117.94(7)             .       .       .           yes
 O2B     N4B     O3B       122.88(8)             .       .       .           yes
 O2B     N4B     C7B       119.18(7)             .       .       .           yes
 O4B     N5B     O5B       122.92(9)             .       .       .           yes
 O4B     N5B     C9B       118.93(7)             .       .       .           yes
 O5B     N5B     C9B       118.15(8)             .       .       .           yes
 O6B     N6B     O7B       122.73(9)             .       .       .           yes
 O6B     N6B     C11B      117.87(6)             .       .       .           yes
 O7B     N6B     C11B      119.39(7)             .       .       .           yes
 C7A     C8A     H8A          120.00             .       .       .           no 
 C9A     C8A     H8A          120.00             .       .       .           no 
 C11A    C10A    H10A         121.00             .       .       .           no 
 C9A     C10A    H10A         120.00             .       .       .           no 
 O1B     C6B     C7B       125.27(5)             .       .       .           yes
 O1B     C6B     C11B      123.10(6)             .       .       .           yes
 C7B     C6B     C11B      111.64(4)             .       .       .           no 
 N4B     C7B     C6B       119.72(4)             .       .       .           yes
 N4B     C7B     C8B       115.62(5)             .       .       .           yes
 C6B     C7B     C8B       124.62(4)             .       .       .           no 
 C7B     C8B     C9B       118.91(5)             .       .       .           no 
 N5B     C9B     C8B       119.89(5)             .       .       .           yes
 N5B     C9B     C10B      118.98(4)             .       .       .           yes
 C8B     C9B     C10B      121.12(5)             .       .       .           no 
 C9B     C10B    C11B      119.66(4)             .       .       .           no 
 N6B     C11B    C6B       120.21(4)             .       .       .           yes
 N6B     C11B    C10B      115.86(4)             .       .       .           yes
 C6B     C11B    C10B      123.90(5)             .       .       .           no 
 C14     N7      C15       107.82(4)             .       .       .           yes
 C14     N7      C16       110.40(5)             .       .       .           yes
 C15     N7      C16       108.79(5)             .       .       .           yes
 C13     N7      C16       110.81(4)             .       .       .           yes
 C13     N7      C14       112.09(4)             .       .       .           yes
 C13     N7      C15       106.76(5)             .       .       .           yes
 C7B     C8B     H8B          120.00             .       .       .           no 
 C9B     C8B     H8B          121.00             .       .       .           no 
 C11B    C10B    H10B         121.00             .       .       .           no 
 C9B     C10B    H10B         120.00             .       .       .           no 
 O8      C12     O9        126.15(7)             .       .       .           yes
 O8      C12     C13       113.37(6)             .       .       .           yes
 O9      C12     C13       120.47(6)             .       .       .           yes
 N7      C13     C12       117.92(5)             .       .       .           yes
 C2A     N1A     C5A       108.97(5)             .       .       .           yes
 C2A     N3A     C4A       108.53(6)             .       .       .           yes
 N7      C13     H131         107.00             .       .       .           no 
 C12     C13     H132         108.00             .       .       .           no 
 H131    C13     H132         112.00             .       .       .           no 
 N7      C13     H132         106.00             .       .       .           no 
 C12     C13     H131         107.00             .       .       .           no 
 N7      C14     H143         109.00             .       .       .           no 
 N7      C14     H141         106.00             .       .       .           no 
 N7      C14     H142         107.00             .       .       .           no 
 H142    C14     H143         112.00             .       .       .           no 
 H141    C14     H143         110.00             .       .       .           no 
 H141    C14     H142         112.00             .       .       .           no 
 N7      C15     H152         107.00             .       .       .           no 
 N7      C15     H151         108.00             .       .       .           no 
 H151    C15     H153         109.00             .       .       .           no 
 N7      C15     H153         107.00             .       .       .           no 
 H151    C15     H152         114.00             .       .       .           no 
 H152    C15     H153         112.00             .       .       .           no 
 N7      C16     H162         107.00             .       .       .           no 
 N7      C16     H163         107.00             .       .       .           no 
 H161    C16     H163         114.00             .       .       .           no 
 H162    C16     H163         111.00             .       .       .           no 
 H161    C16     H162         111.00             .       .       .           no 
 N7      C16     H161         106.00             .       .       .           no 
 C2A     N1A     H1A          122.00             .       .       .           no 
 C5A     N1A     H1A          129.00             .       .       .           no 
 N1A     C2A     N3A       108.72(5)             .       .       .           yes
 C2A     N3A     H3A          124.00             .       .       .           no 
 C4A     N3A     H3A          127.00             .       .       .           no 
 N3A     C4A     C5A       106.88(5)             .       .       .           yes
 N1A     C5A     C4A       106.90(6)             .       .       .           yes
 C2B     N1B     C4B       109.04(5)             .       .       .           yes
 N3A     C2A     H2A          124.00             .       .       .           no 
 N1A     C2A     H2A          127.00             .       .       .           no 
 C2B     N3B     C5B       109.16(5)             .       .       .           yes
 N3A     C4A     H4A          122.00             .       .       .           no 
 C5A     C4A     H4A          131.00             .       .       .           no 
 C4A     C5A     H5A          131.00             .       .       .           no 
 N1A     C5A     H5A          122.00             .       .       .           no 
 C2B     N1B     H1B          126.00             .       .       .           no 
 C4B     N1B     H1B          125.00             .       .       .           no 
 N1B     C2B     N3B       108.20(6)             .       .       .           yes
 C2B     N3B     H3B          125.00             .       .       .           no 
 C5B     N3B     H3B          126.00             .       .       .           no 
 N1B     C4B     C5B       107.05(5)             .       .       .           yes
 N3B     C5B     C4B       106.55(6)             .       .       .           yes
 N1B     C2B     H2B          125.00             .       .       .           no 
 N3B     C2B     H2B          127.00             .       .       .           no 
 N1B     C4B     H4B          121.00             .       .       .           no 
 C5B     C4B     H4B          132.00             .       .       .           no 
 N3B     C5B     H5B          122.00             .       .       .           no 
 C4B     C5B     H5B          132.00             .       .       .           no 

loop_
_geom_torsion_atom_site_label_1                  
_geom_torsion_atom_site_label_2                  
_geom_torsion_atom_site_label_3                  
_geom_torsion_atom_site_label_4                  
_geom_torsion                                    
_geom_torsion_site_symmetry_1                    
_geom_torsion_site_symmetry_2                    
_geom_torsion_site_symmetry_3                    
_geom_torsion_site_symmetry_4                    
_geom_torsion_publ_flag                          
 O2A     N4A     C7A     C6A        10.29(8)     .       .       .       .   no 
 O2A     N4A     C7A     C8A      -167.19(7)     .       .       .       .   no 
 O3A     N4A     C7A     C6A      -172.63(6)     .       .       .       .   no 
 O3A     N4A     C7A     C8A         9.90(8)     .       .       .       .   no 
 O4A     N5A     C9A     C8A        1.12(10)     .       .       .       .   no 
 O4A     N5A     C9A     C10A     -176.49(8)     .       .       .       .   no 
 O5A     N5A     C9A     C8A      -179.31(6)     .       .       .       .   no 
 O5A     N5A     C9A     C10A        3.08(8)     .       .       .       .   no 
 O6A     N6A     C11A    C6A       144.50(7)     .       .       .       .   no 
 O6A     N6A     C11A    C10A      -35.08(9)     .       .       .       .   no 
 O7A     N6A     C11A    C6A       -36.80(8)     .       .       .       .   no 
 O7A     N6A     C11A    C10A      143.62(7)     .       .       .       .   no 
 O1A     C6A     C7A     N4A         6.36(7)     .       .       .       .   no 
 O1A     C6A     C7A     C8A      -176.36(6)     .       .       .       .   no 
 C11A    C6A     C7A     N4A      -176.15(4)     .       .       .       .   no 
 C11A    C6A     C7A     C8A         1.14(6)     .       .       .       .   no 
 O1A     C6A     C11A    N6A        -2.86(7)     .       .       .       .   no 
 O1A     C6A     C11A    C10A      176.67(5)     .       .       .       .   no 
 C7A     C6A     C11A    N6A       179.52(4)     .       .       .       .   no 
 C7A     C6A     C11A    C10A       -0.95(6)     .       .       .       .   no 
 N4A     C7A     C8A     C9A       176.05(4)     .       .       .       .   no 
 C6A     C7A     C8A     C9A        -1.34(7)     .       .       .       .   no 
 C7A     C8A     C9A     N5A      -176.30(4)     .       .       .       .   no 
 C7A     C8A     C9A     C10A        1.24(7)     .       .       .       .   no 
 N5A     C9A     C10A    C11A      176.54(4)     .       .       .       .   no 
 C8A     C9A     C10A    C11A       -1.04(7)     .       .       .       .   no 
 C9A     C10A    C11A    N6A      -179.51(4)     .       .       .       .   no 
 C9A     C10A    C11A    C6A         0.94(7)     .       .       .       .   no 
 O2B     N4B     C7B     C6B        24.85(8)     .       .       .       .   no 
 O2B     N4B     C7B     C8B      -157.42(7)     .       .       .       .   no 
 O3B     N4B     C7B     C6B      -154.20(7)     .       .       .       .   no 
 O3B     N4B     C7B     C8B        23.53(8)     .       .       .       .   no 
 O4B     N5B     C9B     C8B         3.16(9)     .       .       .       .   no 
 O4B     N5B     C9B     C10B     -177.45(7)     .       .       .       .   no 
 O5B     N5B     C9B     C8B      -177.07(7)     .       .       .       .   no 
 O5B     N5B     C9B     C10B        2.32(9)     .       .       .       .   no 
 O6B     N6B     C11B    C6B      -161.21(6)     .       .       .       .   no 
 O6B     N6B     C11B    C10B       16.64(8)     .       .       .       .   no 
 O7B     N6B     C11B    C6B        19.96(9)     .       .       .       .   no 
 O7B     N6B     C11B    C10B     -162.19(7)     .       .       .       .   no 
 O1B     C6B     C7B     N4B        -5.76(8)     .       .       .       .   no 
 O1B     C6B     C7B     C8B       176.73(6)     .       .       .       .   no 
 C11B    C6B     C7B     N4B       174.55(4)     .       .       .       .   no 
 C11B    C6B     C7B     C8B        -2.97(6)     .       .       .       .   no 
 O1B     C6B     C11B    N6B         2.36(7)     .       .       .       .   no 
 O1B     C6B     C11B    C10B     -175.31(6)     .       .       .       .   no 
 C7B     C6B     C11B    N6B      -177.94(4)     .       .       .       .   no 
 C7B     C6B     C11B    C10B        4.39(6)     .       .       .       .   no 
 N4B     C7B     C8B     C9B      -177.78(4)     .       .       .       .   no 
 C6B     C7B     C8B     C9B        -0.18(7)     .       .       .       .   no 
 C7B     C8B     C9B     N5B      -178.26(4)     .       .       .       .   no 
 C7B     C8B     C9B     C10B        2.36(7)     .       .       .       .   no 
 N5B     C9B     C10B    C11B      179.62(4)     .       .       .       .   no 
 C8B     C9B     C10B    C11B       -1.00(7)     .       .       .       .   no 
 C9B     C10B    C11B    N6B       179.58(4)     .       .       .       .   no 
 C9B     C10B    C11B    C6B        -2.66(7)     .       .       .       .   no 
 C14     N7      C13     C12        59.32(6)     .       .       .       .   no 
 C15     N7      C13     C12       177.17(4)     .       .       .       .   no 
 C16     N7      C13     C12       -64.51(6)     .       .       .       .   no 
 O8      C12     C13     N7        177.97(5)     .       .       .       .   no 
 O9      C12     C13     N7         -3.35(8)     .       .       .       .   no 
 C5A     N1A     C2A     N3A        -0.20(6)     .       .       .       .   no 
 C2A     N1A     C5A     C4A         0.03(7)     .       .       .       .   no 
 C4A     N3A     C2A     N1A         0.29(6)     .       .       .       .   no 
 C2A     N3A     C4A     C5A        -0.27(6)     .       .       .       .   no 
 N3A     C4A     C5A     N1A         0.14(6)     .       .       .       .   no 
 C4B     N1B     C2B     N3B         0.13(6)     .       .       .       .   no 
 C2B     N1B     C4B     C5B        -0.08(6)     .       .       .       .   no 
 C5B     N3B     C2B     N1B        -0.12(6)     .       .       .       .   no 
 C2B     N3B     C5B     C4B         0.07(6)     .       .       .       .   no 
 N1B     C4B     C5B     N3B         0.00(6)     .       .       .       .   no 
