# Supplementary material for: Probing the accuracy and precision of Hirshfeld atom refinement with HARt interfaced with Olex2
Source: IUCrJ. 2018 Jan 1;5(Pt 1):32–44. doi: 10.1107/S2052252517015548 (PMC5755575; doi:10.1107/S2052252517015548)
Supplement: Supplementary file 2 [file m-05-00032-sup2.zip › bipa_svp.cif]

data_bipa_svp

_audit_creation_date               2016-8-19
_audit_creation_method             'Tonto 3.6.1 github v. 7a3f8a7'

_QCr_software                      'Tonto'
_QCr_software_version              '3.6.1 v. 7a3f8a7'
_QCr_software_platform             'Linux-3.19.0-26-generic'
_QCr_software_build_date           '2016-07-29 10:58'
_QCr_software_website              'https://github.com/dylan-jayatilaka/tonto'


_chemical_name_systematic
'cocrystal between picric acid, imidazole and betaine'
_chemical_name_common            'Betaine, Imidazole and Picric acid'
_chemical_formula_moiety         '2(C6 H2 N3 O7), C5 H11 N O2, 2(C3 H5 N2)'
_chemical_formula_sum            'C23 H25 N11 O16'
_chemical_formula_structural     '2(C6 H2 N3 O7), C5 H11 N O2, 2(C3 H5 N2)'
_chemical_formula_weight         711.51


_QCr_calc_method                    'Hartree-Fock'
_QCr_calc_spinorbital_kind          'restricted'
_QCr_calc_gaussian_basis_set        'def2-SVP'
_QCr_calc_gaussian_basis_set_kind   'cartesian'
_QCr_calc_basis_max_l               '2'

_QCr_calc_unit                      'See _atom_site_* in fragment.cif'
_QCr_calc_unit_spin_multiplicity    1
_QCr_calc_unit_n_electrons          368
_QCr_calc_unit_n_alpha_electrons    184
_QCr_calc_unit_n_beta_electrons     184


_symmetry_cell_setting           monoclinic
_symmetry_space_group_name_H-M   'C 2/c'
_symmetry_int_tables_number      15
_chemical_absolute_configuration ?
_symmetry_space_group_name_Hall  '-C 2yc'

loop_
_symmetry_equiv_pos_site_id                      
_symmetry_equiv_pos_as_xyz                       
   1 x,y,z                         
   2 -x,y,1/2-z                    
   3 -x,-y,-z                      
   4 x,-y,1/2+z                    
   5 1/2+x,1/2+y,z                 
   6 1/2-x,1/2+y,1/2-z             
   7 1/2-x,1/2-y,-z                
   8 1/2+x,1/2-y,1/2+z             

_cell_length_a                      33.536(7)
_cell_length_b                      7.636(2)
_cell_length_c                      25.066(5)
_cell_angle_alpha                   90.000000(0)
_cell_angle_beta                    114.90(3)
_cell_angle_gamma                   90.000000(0)
_cell_volume                        5822(2)

_cell_formula_units_Z               8.00000

_diffrn_ambient_temperature       100(2) 
_diffrn_radiation_wavelength      0.71073 
_diffrn_radiation_type            MoK\a 
_diffrn_radiation_source          'fine-focus sealed tube' 
_diffrn_radiation_monochromator   graphite 
_diffrn_reflns_number             31489 
_diffrn_reflns_av_R_equivalents   0.0000 
_diffrn_reflns_av_sigmaI/netI     0.0888 
_diffrn_reflns_limit_h_min        -77 
_diffrn_reflns_limit_h_max        60 
_diffrn_reflns_limit_k_min        0 
_diffrn_reflns_limit_k_max        18 
_diffrn_reflns_limit_l_min        0 
_diffrn_reflns_limit_l_max        59 
_diffrn_reflns_theta_min          2.67 
_diffrn_reflns_theta_max          58.41 
_reflns_number_total              31489 
_reflns_number_gt                 23751 
_reflns_threshold_expression      >3sigma(I) 

_refine_ls_kind                    'Hirshfeld atom refinement (HAR)'
_refine_QCr_Psi_constraint         'none'

_refine_ls_SVD_threshold           0.1E-02
_refine_ls_coordinate_system       cartesian
_refine_ls_structure_factor_coeff  F
_refine_ls_matrix_type             full
_refine_ls_R_factor_gt             0.0368
_refine_ls_R_factor_all            0.0368
_refine_ls_wR_factor_gt            0.0458
_refine_ls_wR_factor_all           0.0458
_refine_ls_R_Fsqd_factor           0.0314
_refine_ls_goodness_of_fit_gt      1.0189
_refine_ls_goodness_of_fit_all     1.0189
_refine_ls_number_reflns           23751
_refine_ls_number_parameters       676
_refine_ls_number_restraints       0
_refine_ls_number_constraints      0
_refine_ls_hydrogen_treatment      refall
_refine_ls_weighting_scheme        sigma
_refine_ls_weighting_details       'w=1/\s(F)'
_refine_ls_shift/su_conv_tol       0.0100
_refine_ls_shift/su_max            0.0044
_refine_ls_shift/su_max_mean       0.0003
_refine_ls_shift/su_max_par        'H5 Uxx'
_refine_ls_extinction_method       none

_refine_diff_density_max           0.0626
_refine_diff_density_min           -0.0600
_refine_diff_density_rms           0.0063
_refine_diff_density_max_atom      0.0290
_refine_diff_density_max_atom_tag  C(8A
_refine_diff_density_min_atom      -0.0095
_refine_diff_density_min_atom_tag  H(2A
_refine_diff_density_rms_atom      0.0094

_refine_special_details
;
. If constraints were applied they are defined by zero
  eigenvalues of the least-squares hessian, see the
  value of _refine_ls_SVD_threshold
;

loop_
_atom_site_label                                 
_atom_site_type_symbol                           
_atom_site_thermal_displace_type                 
_atom_site_fract_x                               
_atom_site_fract_y                               
_atom_site_fract_z                               
_atom_site_occupancy                             
_atom_site_U_iso_or_equiv                        
_atom_site_calc_flag                             
_atom_site_refinement_flags                      
_atom_site_disorder_assembly                     
_atom_site_disorder_group                        
O1A O Uani 0.17912(1) 0.34339(4) 0.05781(1) 1.000 0.0143(1) . . . .             
O2A O Uani 0.15294(1) 0.31069(6) 0.14437(2) 1.000 0.0220(1) . . . .             
O3A O Uani 0.08587(1) 0.37273(5) 0.12517(2) 1.000 0.0193(1) . . . .             
O4A O Uani 0.00272(1) 0.75804(6) -0.02865(2) 1.000 0.0257(1) . . . .            
O5A O Uani 0.02410(1) 0.81794(5) -0.09680(2) 1.000 0.0216(1) . . . .            
O6A O Uani 0.15057(1) 0.53242(6) -0.09905(2) 1.000 0.0231(1) . . . .            
O7A O Uani 0.20496(1) 0.52911(5) -0.01329(2) 1.000 0.0204(1) . . . .            
N4A N Uani 0.11702(1) 0.37151(5) 0.11180(2) 1.000 0.0133(1) . . . .             
N5A N Uani 0.02857(1) 0.74384(5) -0.05123(2) 1.000 0.0154(1) . . . .            
N6A N Uani 0.16588(1) 0.52995(5) -0.04512(2) 1.000 0.0135(1) . . . .            
O1B O Uani 0.39645(1) 0.45019(5) -0.00912(1) 1.000 0.0165(1) . . . .            
O2B O Uani 0.36241(1) 0.38155(6) 0.06814(2) 1.000 0.0215(1) . . . .             
O3B O Uani 0.29198(1) 0.37329(5) 0.03075(2) 1.000 0.0217(1) . . . .             
O4B O Uani 0.21301(1) 0.81443(6) -0.10838(2) 1.000 0.0233(1) . . . .            
O5B O Uani 0.23649(1) 0.89285(5) -0.17287(2) 1.000 0.0226(1) . . . .            
C6A C Uani 0.14535(1) 0.43392(5) 0.03548(2) 1.000 0.0104(1) . . . .             
O6B O Uani 0.37846(1) 0.75365(5) -0.15044(2) 1.000 0.0186(1) . . . .            
C7A C Uani 0.11143(1) 0.45063(5) 0.05678(2) 1.000 0.0109(1) . . . .             
O7B O Uani 0.41178(1) 0.52588(6) -0.10164(2) 1.000 0.0249(1) . . . .            
C8A C Uani 0.07335(1) 0.54619(5) 0.02828(2) 1.000 0.0119(1) . . . .             
C9A C Uani 0.06683(1) 0.63499(5) -0.02277(2) 1.000 0.0119(1) . . . .            
C10A C Uani 0.09752(1) 0.62715(5) -0.04669(2) 1.000 0.0115(1) . . . .           
C11A C Uani 0.13498(1) 0.53187(5) -0.01827(2) 1.000 0.0115(1) . . . .           
N4B N Uani 0.32633(1) 0.41975(5) 0.02963(2) 1.000 0.0129(1) . . . .             
N5B N Uani 0.24083(1) 0.81305(5) -0.12811(2) 1.000 0.0154(1) . . . .            
N6B N Uani 0.38264(1) 0.63448(5) -0.11523(2) 1.000 0.0137(1) . . . .            
C6B C Uani 0.36082(1) 0.52432(5) -0.03650(2) 1.000 0.0112(1) . . . .            
C7B C Uani 0.32410(1) 0.52499(5) -0.01976(2) 1.000 0.0112(1) . . . .            
O8 O Uani 0.39660(1) 0.11477(4) 0.21925(2) 1.000 0.0154(1) . . . .              
C8B C Uani 0.28550(1) 0.61503(5) -0.04887(2) 1.000 0.0123(1) . . . .            
O9 O Uani 0.45291(1) -0.06037(5) 0.23144(2) 1.000 0.0165(1) . . . .             
C9B C Uani 0.28040(1) 0.71389(5) -0.09783(2) 1.000 0.0125(1) . . . .            
C10B C Uani 0.31263(1) 0.71765(5) -0.11877(2) 1.000 0.0124(1) . . . .           
C11B C Uani 0.35083(1) 0.62404(5) -0.09009(2) 1.000 0.0125(1) . . . .           
N7 N Uani 0.40509(1) -0.36340(4) 0.23960(2) 1.000 0.0132(1) . . . .             
C12 C Uani 0.41517(1) -0.03160(5) 0.22700(2) 1.000 0.0116(1) . . . .            
C13 C Uani 0.38675(1) -0.18138(5) 0.23216(2) 1.000 0.0120(1) . . . .            
C14 C Uani 0.44716(2) -0.38071(6) 0.29349(2) 1.000 0.0171(1) . . . .            
C15 C Uani 0.37185(2) -0.48166(6) 0.24645(3) 1.000 0.0223(1) . . . .            
C16 C Uani 0.41144(3) -0.41838(8) 0.18684(2) 1.000 0.0272(2) . . . .            
N1A N Uani 0.24147(1) 0.20840(5) 0.15126(2) 1.000 0.0142(1) . . . .             
N3A N Uani 0.31007(1) 0.13686(5) 0.18951(2) 1.000 0.0159(1) . . . .             
C2A C Uani 0.27789(2) 0.20610(6) 0.14256(2) 1.000 0.0157(1) . . . .             
C4A C Uani 0.29351(2) 0.09260(7) 0.22952(2) 1.000 0.0186(1) . . . .             
C5A C Uani 0.25029(2) 0.13807(6) 0.20531(2) 1.000 0.0179(1) . . . .             
N1B N Uani 0.45078(1) 0.28498(5) 0.08824(2) 1.000 0.0135(1) . . . .             
N3B N Uani 0.48788(1) 0.12448(5) 0.16327(2) 1.000 0.0160(1) . . . .             
C2B C Uani 0.44838(2) 0.19170(5) 0.13140(2) 1.000 0.0145(1) . . . .             
C4B C Uani 0.49294(2) 0.27753(6) 0.09243(2) 1.000 0.0161(1) . . . .             
C5B C Uani 0.51644(2) 0.17613(6) 0.13972(2) 1.000 0.0177(1) . . . .             
H5A H Uani 0.0496(3) 0.5510(10) 0.0472(4) 1.000 0.028(3) . . . .                
H8A H Uiso 0.0929(3) 0.7000(10) -0.0860(5) 1.000 0.032(6) . . . .               
H8B H Uani 0.2596(3) 0.6090(10) -0.0332(4) 1.000 0.022(3) . . . .               
H10B H Uani 0.3083(3) 0.7930(10) -0.1579(4) 1.000 0.026(3) . . . .              
H131 H Uani 0.3799(3) -0.1520(10) 0.2705(4) 1.000 0.028(3) . . . .              
H132 H Uani 0.3559(3) -0.1790(10) 0.1922(4) 1.000 0.025(3) . . . .              
H141 H Uani 0.4577(4) -0.520(2) 0.2970(5) 1.000 0.043(4) . . . .                
H142 H Uani 0.4420(4) -0.3410(10) 0.3308(5) 1.000 0.040(4) . . . .              
H143 H Uani 0.4720(3) -0.3000(10) 0.2891(4) 1.000 0.031(3) . . . .              
H151 H Uani 0.3416(4) -0.4710(10) 0.2070(6) 1.000 0.046(4) . . . .              
H152 H Uani 0.3671(4) -0.4350(10) 0.2858(5) 1.000 0.038(4) . . . .              
H153 H Uani 0.3838(4) -0.610(2) 0.2525(6) 1.000 0.055(4) . . . .                
H161 H Uani 0.4371(4) -0.334(2) 0.1846(6) 1.000 0.050(5) . . . .                
H162 H Uani 0.3786(5) -0.402(2) 0.1490(5) 1.000 0.053(5) . . . .                
H163 H Uani 0.4218(6) -0.555(2) 0.1922(6) 1.000 0.061(5) . . . .                
H1A H Uani 0.3446(4) 0.133(2) 0.1979(6) 1.000 0.029(4) . . . .                  
H2A H Uani 0.2814(3) 0.2520(10) 0.1042(5) 1.000 0.030(3) . . . .                
H3A H Uani 0.3133(4) 0.031(2) 0.2697(5) 1.000 0.062(5) . . . .                  
H4A H Uani 0.2262(4) 0.124(2) 0.2230(6) 1.000 0.047(4) . . . .                  
H10A H Uani 0.2117(3) 0.2630(10) 0.1207(5) 1.000 0.019(3) . . . .               
H1B H Uani 0.4244(4) 0.3510(10) 0.0539(6) 1.000 0.023(4) . . . .                
H2B H Uani 0.4198(4) 0.1720(10) 0.1395(5) 1.000 0.035(4) . . . .                
H3B H Uani 0.4942(5) 0.047(2) 0.1989(6) 1.000 0.045(5) . . . .                  
H4B H Uani 0.5021(4) 0.3470(10) 0.0638(5) 1.000 0.036(3) . . . .                
H5B H Uani 0.5505(3) 0.141(2) 0.1591(5) 1.000 0.043(4) . . . .                  

loop_
_atom_site_aniso_label                           
_atom_site_aniso_U_11                            
_atom_site_aniso_U_22                            
_atom_site_aniso_U_33                            
_atom_site_aniso_U_23                            
_atom_site_aniso_U_13                            
_atom_site_aniso_U_12                            
O1A 0.0130(1) 0.0174(1) 0.0121(1) 0.0035(1) 0.0049(1) 0.0052(1)                 
O2A 0.0181(1) 0.0340(2) 0.0137(1) 0.0107(1) 0.0065(1) 0.0062(1)                 
O3A 0.0202(1) 0.0238(2) 0.0181(2) 0.0075(1) 0.0122(1) 0.0031(1)                 
O4A 0.0169(1) 0.0369(2) 0.0224(2) 0.0045(2) 0.0073(1) 0.0129(1)                 
O5A 0.0190(2) 0.0232(2) 0.0169(1) 0.0064(1) 0.0021(1) 0.0074(1)                 
O6A 0.0222(2) 0.0373(2) 0.0128(2) -0.0012(1) 0.0103(1) -0.0042(1)               
O7A 0.0133(1) 0.0310(2) 0.0193(2) 0.0048(1) 0.0093(1) 0.0024(1)                 
N4A 0.0142(1) 0.0157(1) 0.0105(1) 0.0035(1) 0.0057(1) 0.0011(1)                 
N5A 0.0122(1) 0.0175(1) 0.0129(1) 0.0009(1) 0.0018(1) 0.0046(1)                 
N6A 0.0138(1) 0.0171(1) 0.0115(1) 0.0007(1) 0.0072(1) 0.0002(1)                 
O1B 0.0123(1) 0.0216(1) 0.0160(1) 0.0062(1) 0.0065(1) 0.0049(1)                 
O2B 0.0159(1) 0.0340(2) 0.0128(1) 0.0071(1) 0.0044(1) 0.0022(1)                 
O3B 0.0170(1) 0.0270(2) 0.0239(2) 0.0114(1) 0.0114(1) 0.0028(1)                 
O4B 0.0139(1) 0.0267(2) 0.0293(2) 0.0087(1) 0.0092(1) 0.0077(1)                 
O5B 0.0198(2) 0.0249(2) 0.0202(2) 0.0085(1) 0.0057(1) 0.0088(1)                 
C6A 0.0102(1) 0.0115(1) 0.0090(1) 0.0011(1) 0.0036(1) 0.0014(1)                 
O6B 0.0236(1) 0.0185(1) 0.0190(2) 0.0023(1) 0.0143(1) 0.0000(1)                 
C7A 0.0108(1) 0.0121(1) 0.0095(1) 0.0010(1) 0.0041(1) 0.0003(1)                 
O7B 0.0223(1) 0.0326(2) 0.0269(2) 0.0103(2) 0.0174(1) 0.0114(1)                 
C8A 0.0101(1) 0.0144(1) 0.0110(1) 0.0013(1) 0.0042(1) 0.0013(1)                 
C9A 0.0105(1) 0.0129(1) 0.0104(1) 0.0007(1) 0.0027(1) 0.0015(1)                 
C11A 0.0111(1) 0.0119(1) 0.0114(1) 0.0003(1) 0.0047(1) 0.0000(1)                
N4B 0.0131(1) 0.0144(1) 0.0123(1) 0.0021(1) 0.0064(1) 0.0013(1)                 
N5B 0.0119(1) 0.0145(1) 0.0173(2) 0.0027(1) 0.0037(1) 0.0031(1)                 
N6B 0.0134(1) 0.0159(1) 0.0137(2) 0.0002(1) 0.0076(1) 0.0000(1)                 
C6B 0.0098(1) 0.0120(1) 0.0117(1) 0.0012(1) 0.0044(1) 0.0009(1)                 
C7B 0.0107(1) 0.0112(1) 0.0120(1) 0.0010(1) 0.0050(1) 0.0007(1)                 
O8 0.0133(1) 0.0120(1) 0.0194(1) 0.0003(1) 0.0053(1) -0.0009(1)                 
C8B 0.0107(1) 0.0124(1) 0.0143(2) 0.0016(1) 0.0057(1) 0.0012(1)                 
O9 0.0109(1) 0.0193(1) 0.0197(1) 0.0034(1) 0.0069(1) -0.0002(1)                 
C9B 0.0109(1) 0.0118(1) 0.0138(2) 0.0015(1) 0.0041(1) 0.0014(1)                 
C11B 0.0118(1) 0.0129(1) 0.0125(2) 0.0019(1) 0.0047(1) 0.0011(1)                
N7 0.0146(1) 0.0116(1) 0.0110(1) -0.0002(1) 0.0031(1) 0.0009(1)                 
C12 0.0100(1) 0.0124(1) 0.0113(1) 0.0008(1) 0.0033(1) -0.0006(1)                
C13 0.0103(1) 0.0118(1) 0.0129(2) 0.0013(1) 0.0039(1) -0.0002(1)                
C14 0.0145(2) 0.0184(2) 0.0154(2) 0.0037(1) 0.0035(1) 0.0034(1)                 
C15 0.0191(2) 0.0141(2) 0.0271(2) 0.0049(1) 0.0032(2) -0.0029(1)                
C16 0.0437(3) 0.0219(2) 0.0178(3) -0.0042(2) 0.0146(2) 0.0054(2)                
N1A 0.0122(1) 0.0154(1) 0.0122(1) 0.0012(1) 0.0025(1) 0.0023(1)                 
N3A 0.0120(1) 0.0160(1) 0.0174(2) -0.0008(1) 0.0040(1) 0.0016(1)                
C2A 0.0158(2) 0.0155(1) 0.0162(2) 0.0026(1) 0.0071(1) 0.0016(1)                 
C4A 0.0160(2) 0.0245(2) 0.0116(2) 0.0017(1) 0.0022(1) 0.0054(1)                 
C5A 0.0155(2) 0.0248(2) 0.0133(2) 0.0026(1) 0.0060(1) 0.0042(1)                 
H5A 0.027(5) 0.032(6) 0.024(6) 0.004(5) 0.010(4) 0.008(4)                       
N1B 0.0128(1) 0.0137(1) 0.0125(1) 0.0017(1) 0.0040(1) 0.0018(1)                 
N3B 0.0198(2) 0.0151(1) 0.0121(2) 0.0026(1) 0.0059(1) 0.0028(1)                 
C2B 0.0155(2) 0.0139(1) 0.0158(2) 0.0008(1) 0.0082(1) -0.0001(1)                
C4B 0.0159(2) 0.0184(2) 0.0161(2) 0.0031(1) 0.0089(1) 0.0014(1)                 
C5B 0.0138(2) 0.0206(2) 0.0174(2) 0.0017(1) 0.0052(1) 0.0041(1)                 
H8B 0.013(4) 0.021(5) 0.029(6) 0.003(4) 0.006(4) 0.000(3)                       
H10B 0.032(5) 0.018(5) 0.029(6) 0.008(4) 0.015(4) 0.004(4)                      
H131 0.029(5) 0.026(5) 0.027(6) 0.007(4) 0.010(4) -0.005(4)                     
H132 0.018(4) 0.013(4) 0.032(5) 0.000(4) 0.000(4) -0.010(3)                     
H141 0.038(6) 0.048(7) 0.039(8) 0.000(6) 0.012(5) -0.004(5)                     
H142 0.040(6) 0.050(7) 0.025(6) -0.008(5) 0.008(5) -0.002(5)                    
H143 0.031(5) 0.034(6) 0.024(6) 0.011(5) 0.007(4) 0.010(4)                      
H151 0.047(7) 0.016(5) 0.051(7) 0.006(5) -0.002(5) -0.010(5)                    
H152 0.048(6) 0.036(6) 0.041(8) 0.002(6) 0.029(6) -0.005(4)                     
H153 0.043(7) 0.053(8) 0.051(8) -0.002(6) 0.003(6) -0.006(6)                    
H161 0.065(6) 0.061(9) 0.040(10) 0.006(7) 0.039(7) 0.038(6)                     
H162 0.082(8) 0.045(7) 0.032(9) -0.015(6) 0.025(7) 0.001(6)                     
H163 0.120(10) 0.036(7) 0.040(10) 0.002(7) 0.046(9) 0.010(6)                    
H1A 0.028(6) 0.022(7) 0.042(9) 0.013(6) 0.021(6) 0.011(5)                       
H2A 0.034(5) 0.022(5) 0.041(7) 0.003(5) 0.022(5) 0.008(4)                       
H3A 0.046(7) 0.110(10) 0.024(7) -0.008(7) 0.008(6) 0.003(7)                     
H4A 0.052(6) 0.054(8) 0.038(9) 0.016(6) 0.023(6) 0.028(5)                       
H10A 0.005(4) 0.022(6) 0.033(7) 0.003(5) 0.010(4) -0.003(4)                     
H1B 0.030(5) 0.012(5) 0.037(9) -0.012(5) 0.023(5) -0.015(4)                     
H2B 0.055(5) 0.024(5) 0.045(9) -0.003(5) 0.040(5) -0.015(4)                     
H3B 0.073(8) 0.037(8) 0.030(9) -0.006(6) 0.027(7) -0.007(6)                     
H4B 0.048(5) 0.030(6) 0.034(7) 0.005(5) 0.022(5) -0.008(4)                      
H5B 0.030(5) 0.054(8) 0.040(7) 0.002(6) 0.011(5) 0.011(5)                       

loop_
_geom_bond_atom_site_label_1                     
_geom_bond_atom_site_label_2                     
_geom_bond_distance                              
_geom_bond_site_symmetry_1                       
_geom_bond_site_symmetry_2                       
_geom_bond_publ_flag                             
 O1A     C6A       1.2410(6)                     .       .                   yes
 O2A     N4A       1.2269(7)                     .       .                   yes
 O3A     N4A       1.2241(7)                     .       .                   yes
 O4A     N5A       1.2234(7)                     .       .                   yes
 O5A     N5A       1.2261(7)                     .       .                   yes
 O6A     N6A       1.2276(7)                     .       .                   yes
 O7A     N6A       1.2140(7)                     .       .                   yes
 N4A     C7A       1.4438(7)                     .       .                   yes
 N5A     C9A       1.4406(7)                     .       .                   yes
 N6A     C11A      1.4541(7)                     .       .                   yes
 O1B     C6B       1.2364(6)                     .       .                   yes
 O2B     N4B       1.2237(7)                     .       .                   yes
 O3B     N4B       1.2169(6)                     .       .                   yes
 O4B     N5B       1.2262(7)                     .       .                   yes
 O5B     N5B       1.2304(7)                     .       .                   yes
 C6A     C7A       1.4515(7)                     .       .                   no 
 C6A     C11A      1.4495(7)                     .       .                   no 
 O6B     N6B       1.2339(7)                     .       .                   yes
 C7A     C8A       1.3804(7)                     .       .                   no 
 O7B     N6B       1.2159(7)                     .       .                   yes
 C8A     C9A       1.3818(7)                     .       .                   no 
 C9A     C10A      1.3936(7)                     .       .                   no 
 C10A    C11A      1.3643(7)                     .       .                   no 
 N4B     C7B       1.4512(7)                     .       .                   yes
 N5B     C9B       1.4361(7)                     .       .                   yes
 N6B     C11B      1.4517(7)                     .       .                   yes
 C8A     H5A       1.086(11)                     .       .                   no 
 C10A    H8A       1.084(11)                     .       .                   no 
 C6B     C7B       1.4587(7)                     .       .                   no 
 C6B     C11B      1.4552(7)                     .       .                   no 
 C7B     C8B       1.3731(7)                     .       .                   no 
 O8      C12       1.2542(6)                     .       .                   yes
 C8B     C9B       1.3887(7)                     .       .                   no 
 O9      C12       1.2425(6)                     .       .                   yes
 C9B     C10B      1.3865(7)                     .       .                   no 
 C10B    C11B      1.3760(7)                     .       .                   no 
 N7      C13       1.4994(6)                     .       .                   yes
 N7      C16       1.4858(9)                     .       .                   yes
 N7      C14       1.4926(8)                     .       .                   yes
 N7      C15       1.4996(8)                     .       .                   yes
 C8B     H8B       1.095(11)                     .       .                   no 
 C10B    H10B       1.093(9)                     .       .                   no 
 C12     C13       1.5287(7)                     .       .                   no 
 N1A     C2A       1.3281(9)                     .       .                   yes
 N1A     C5A       1.3689(7)                     .       .                   yes
 N3A     C4A       1.3775(8)                     .       .                   yes
 N3A     C2A       1.3265(8)                     .       .                   yes
 C13     H132      1.096(10)                     .       .                   no 
 C13     H131      1.101(10)                     .       .                   no 
 C14     H141      1.113(15)                     .       .                   no 
 C14     H142      1.064(12)                     .       .                   no 
 C14     H143      1.079(10)                     .       .                   no 
 C15     H151      1.081(14)                     .       .                   no 
 C15     H152      1.121(12)                     .       .                   no 
 C15     H153      1.045(15)                     .       .                   no 
 C16     H162      1.117(14)                     .       .                   no 
 C16     H163      1.090(16)                     .       .                   no 
 C16     H161      1.095(15)                     .       .                   no 
 N1A     H10A      1.055(11)                     .       .                   no 
 N3A     H1A       1.087(15)                     .       .                   no 
 C4A     C5A      1.3598(10)                     .       .                   no 
 N1B     C2B       1.3257(7)                     .       .                   yes
 N1B     C4B       1.3742(9)                     .       .                   yes
 C2A     H2A       1.075(11)                     .       .                   no 
 N3B     C2B       1.3286(8)                     .       .                   yes
 N3B     C5B       1.3775(8)                     .       .                   yes
 C4A     H3A       1.055(12)                     .       .                   no 
 C5A     H4A       1.078(15)                     .       .                   no 
 N1B     H1B       1.066(13)                     .       .                   no 
 N3B     H3B       1.017(14)                     .       .                   no 
 C4B     C5B       1.3561(8)                     .       .                   no 
 C2B     H2B       1.071(14)                     .       .                   no 
 C4B     H4B       1.038(12)                     .       .                   no 
 C5B     H5B       1.070(12)                     .       .                   no 

loop_
_geom_angle_atom_site_label_1                    
_geom_angle_atom_site_label_2                    
_geom_angle_atom_site_label_3                    
_geom_angle                                      
_geom_angle_site_symmetry_1                      
_geom_angle_site_symmetry_2                      
_geom_angle_site_symmetry_3                      
_geom_angle_publ_flag                            
 O2A     N4A     O3A       122.19(5)             .       .       .           yes
 O2A     N4A     C7A       119.36(5)             .       .       .           yes
 O3A     N4A     C7A       118.41(5)             .       .       .           yes
 O4A     N5A     O5A       123.89(5)             .       .       .           yes
 O4A     N5A     C9A       118.61(5)             .       .       .           yes
 O5A     N5A     C9A       117.49(5)             .       .       .           yes
 O6A     N6A     O7A       123.99(5)             .       .       .           yes
 O6A     N6A     C11A      117.41(5)             .       .       .           yes
 O7A     N6A     C11A      118.58(5)             .       .       .           yes
 O1A     C6A     C7A       126.21(5)             .       .       .           yes
 O1A     C6A     C11A      121.53(5)             .       .       .           yes
 C7A     C6A     C11A      112.21(5)             .       .       .           no 
 N4A     C7A     C6A       120.53(5)             .       .       .           yes
 N4A     C7A     C8A       115.81(5)             .       .       .           yes
 C6A     C7A     C8A       123.62(5)             .       .       .           no 
 C7A     C8A     C9A       119.33(5)             .       .       .           no 
 N5A     C9A     C8A       120.16(5)             .       .       .           yes
 N5A     C9A     C10A      118.48(5)             .       .       .           yes
 C8A     C9A     C10A      121.32(5)             .       .       .           no 
 C9A     C10A    C11A      118.87(5)             .       .       .           no 
 N6A     C11A    C6A       119.09(5)             .       .       .           yes
 N6A     C11A    C10A      116.28(5)             .       .       .           yes
 C6A     C11A    C10A      124.63(5)             .       .       .           no 
 O3B     N4B     C7B       118.15(5)             .       .       .           yes
 O2B     N4B     O3B       122.92(5)             .       .       .           yes
 O2B     N4B     C7B       118.92(5)             .       .       .           yes
 O4B     N5B     O5B       123.06(5)             .       .       .           yes
 O4B     N5B     C9B       118.82(5)             .       .       .           yes
 O5B     N5B     C9B       118.12(5)             .       .       .           yes
 O6B     N6B     O7B       122.63(5)             .       .       .           yes
 O6B     N6B     C11B      117.91(5)             .       .       .           yes
 O7B     N6B     C11B      119.46(5)             .       .       .           yes
 C7A     C8A     H5A        118.7(5)             .       .       .           no 
 C9A     C8A     H5A        121.9(5)             .       .       .           no 
 C11A    C10A    H8A        119.7(6)             .       .       .           no 
 C9A     C10A    H8A        121.3(6)             .       .       .           no 
 O1B     C6B     C7B       125.28(5)             .       .       .           yes
 O1B     C6B     C11B      123.03(5)             .       .       .           yes
 C7B     C6B     C11B      111.69(5)             .       .       .           no 
 N4B     C7B     C6B       119.80(5)             .       .       .           yes
 N4B     C7B     C8B       115.41(5)             .       .       .           yes
 C6B     C7B     C8B       124.76(5)             .       .       .           no 
 C7B     C8B     C9B       118.66(5)             .       .       .           no 
 N5B     C9B     C8B       119.75(5)             .       .       .           yes
 N5B     C9B     C10B      118.89(5)             .       .       .           yes
 C8B     C9B     C10B      121.35(5)             .       .       .           no 
 C9B     C10B    C11B      119.62(5)             .       .       .           no 
 N6B     C11B    C6B       120.25(5)             .       .       .           yes
 N6B     C11B    C10B      115.93(5)             .       .       .           yes
 C6B     C11B    C10B      123.78(5)             .       .       .           no 
 C14     N7      C15       107.94(5)             .       .       .           yes
 C14     N7      C16       110.21(6)             .       .       .           yes
 C15     N7      C16       108.89(5)             .       .       .           yes
 C13     N7      C16       110.87(5)             .       .       .           yes
 C13     N7      C14       112.12(5)             .       .       .           yes
 C13     N7      C15       106.66(5)             .       .       .           yes
 C7B     C8B     H8B        120.1(5)             .       .       .           no 
 C9B     C8B     H8B        121.3(5)             .       .       .           no 
 C11B    C10B    H10B       119.0(6)             .       .       .           no 
 C9B     C10B    H10B       121.4(6)             .       .       .           no 
 O8      C12     O9        126.31(5)             .       .       .           yes
 O8      C12     C13       113.16(5)             .       .       .           yes
 O9      C12     C13       120.53(5)             .       .       .           yes
 N7      C13     C12       117.80(4)             .       .       .           yes
 C2A     N1A     C5A       109.08(5)             .       .       .           yes
 C2A     N3A     C4A       108.48(6)             .       .       .           yes
 N7      C13     H131       107.8(4)             .       .       .           no 
 C12     C13     H132       107.0(5)             .       .       .           no 
 H131    C13     H132       109.3(8)             .       .       .           no 
 N7      C13     H132       108.0(4)             .       .       .           no 
 C12     C13     H131       106.7(5)             .       .       .           no 
 N7      C14     H143       109.5(5)             .       .       .           no 
 N7      C14     H141       107.7(6)             .       .       .           no 
 N7      C14     H142       109.2(7)             .       .       .           no 
 H142    C14     H143       110.2(8)             .       .       .           no 
 H141    C14     H143       108.7(9)             .       .       .           no 
 H141    C14     H142       111.5(8)             .       .       .           no 
 N7      C15     H152       107.3(6)             .       .       .           no 
 N7      C15     H151       107.8(6)             .       .       .           no 
 H151    C15     H153       111.0(9)             .       .       .           no 
 N7      C15     H153       108.9(8)             .       .       .           no 
 H151    C15     H152      110.8(10)             .       .       .           no 
 H152    C15     H153       111.0(9)             .       .       .           no 
 N7      C16     H162       105.3(8)             .       .       .           no 
 N7      C16     H163       108.6(8)             .       .       .           no 
 H161    C16     H163      110.7(13)             .       .       .           no 
 H162    C16     H163      111.2(12)             .       .       .           no 
 H161    C16     H162      113.9(11)             .       .       .           no 
 N7      C16     H161       106.8(7)             .       .       .           no 
 C2A     N1A     H10A       122.7(6)             .       .       .           no 
 C5A     N1A     H10A       128.1(6)             .       .       .           no 
 N1A     C2A     N3A       108.69(5)             .       .       .           yes
 C2A     N3A     H1A        125.8(7)             .       .       .           no 
 C4A     N3A     H1A        125.2(7)             .       .       .           no 
 N3A     C4A     C5A       107.05(5)             .       .       .           yes
 N1A     C5A     C4A       106.70(6)             .       .       .           yes
 C2B     N1B     C4B       109.23(5)             .       .       .           yes
 N3A     C2A     H2A        124.7(6)             .       .       .           no 
 N1A     C2A     H2A        126.7(6)             .       .       .           no 
 C2B     N3B     C5B       109.20(5)             .       .       .           yes
 N3A     C4A     H3A        121.3(8)             .       .       .           no 
 C5A     C4A     H3A        131.6(8)             .       .       .           no 
 C4A     C5A     H4A        129.3(7)             .       .       .           no 
 N1A     C5A     H4A        124.0(8)             .       .       .           no 
 C2B     N1B     H1B        126.7(8)             .       .       .           no 
 C4B     N1B     H1B        124.0(8)             .       .       .           no 
 N1B     C2B     N3B       108.09(6)             .       .       .           yes
 C2B     N3B     H3B       122.6(10)             .       .       .           no 
 C5B     N3B     H3B       128.2(10)             .       .       .           no 
 N1B     C4B     C5B       106.92(6)             .       .       .           yes
 N3B     C5B     C4B       106.56(6)             .       .       .           yes
 N1B     C2B     H2B        126.7(6)             .       .       .           no 
 N3B     C2B     H2B        125.3(6)             .       .       .           no 
 N1B     C4B     H4B        121.4(7)             .       .       .           no 
 C5B     C4B     H4B        131.6(7)             .       .       .           no 
 N3B     C5B     H5B        122.4(7)             .       .       .           no 
 C4B     C5B     H5B        131.0(7)             .       .       .           no 

loop_
_geom_torsion_atom_site_label_1                  
_geom_torsion_atom_site_label_2                  
_geom_torsion_atom_site_label_3                  
_geom_torsion_atom_site_label_4                  
_geom_torsion                                    
_geom_torsion_site_symmetry_1                    
_geom_torsion_site_symmetry_2                    
_geom_torsion_site_symmetry_3                    
_geom_torsion_site_symmetry_4                    
_geom_torsion_publ_flag                          
 O2A     N4A     C7A     C6A         9.93(7)     .       .       .       .   no 
 O2A     N4A     C7A     C8A      -167.58(5)     .       .       .       .   no 
 O3A     N4A     C7A     C6A      -172.41(5)     .       .       .       .   no 
 O3A     N4A     C7A     C8A        10.07(7)     .       .       .       .   no 
 O4A     N5A     C9A     C8A         1.35(7)     .       .       .       .   no 
 O4A     N5A     C9A     C10A     -176.30(5)     .       .       .       .   no 
 O5A     N5A     C9A     C8A      -179.10(5)     .       .       .       .   no 
 O5A     N5A     C9A     C10A        3.25(7)     .       .       .       .   no 
 O6A     N6A     C11A    C6A       144.70(5)     .       .       .       .   no 
 O6A     N6A     C11A    C10A      -34.85(6)     .       .       .       .   no 
 O7A     N6A     C11A    C6A       -36.56(6)     .       .       .       .   no 
 O7A     N6A     C11A    C10A      143.89(5)     .       .       .       .   no 
 O1A     C6A     C7A     N4A         6.28(7)     .       .       .       .   no 
 O1A     C6A     C7A     C8A      -176.41(5)     .       .       .       .   no 
 C11A    C6A     C7A     N4A      -176.11(5)     .       .       .       .   no 
 C11A    C6A     C7A     C8A         1.20(6)     .       .       .       .   no 
 O1A     C6A     C11A    N6A        -2.76(7)     .       .       .       .   no 
 O1A     C6A     C11A    C10A      176.74(5)     .       .       .       .   no 
 C7A     C6A     C11A    N6A       179.50(5)     .       .       .       .   no 
 C7A     C6A     C11A    C10A       -1.00(7)     .       .       .       .   no 
 N4A     C7A     C8A     C9A       176.02(5)     .       .       .       .   no 
 C6A     C7A     C8A     C9A        -1.41(7)     .       .       .       .   no 
 C7A     C8A     C9A     N5A      -176.29(5)     .       .       .       .   no 
 C7A     C8A     C9A     C10A        1.30(7)     .       .       .       .   no 
 N5A     C9A     C10A    C11A      176.54(5)     .       .       .       .   no 
 C8A     C9A     C10A    C11A       -1.09(7)     .       .       .       .   no 
 C9A     C10A    C11A    N6A      -179.50(5)     .       .       .       .   no 
 C9A     C10A    C11A    C6A         0.99(7)     .       .       .       .   no 
 O2B     N4B     C7B     C6B        25.00(7)     .       .       .       .   no 
 O2B     N4B     C7B     C8B      -157.21(5)     .       .       .       .   no 
 O3B     N4B     C7B     C6B      -154.95(5)     .       .       .       .   no 
 O3B     N4B     C7B     C8B        22.84(7)     .       .       .       .   no 
 O4B     N5B     C9B     C8B         3.21(7)     .       .       .       .   no 
 O4B     N5B     C9B     C10B     -177.53(5)     .       .       .       .   no 
 O5B     N5B     C9B     C8B      -176.76(5)     .       .       .       .   no 
 O5B     N5B     C9B     C10B        2.51(7)     .       .       .       .   no 
 O6B     N6B     C11B    C6B      -161.30(5)     .       .       .       .   no 
 O6B     N6B     C11B    C10B       16.52(7)     .       .       .       .   no 
 O7B     N6B     C11B    C6B        19.57(7)     .       .       .       .   no 
 O7B     N6B     C11B    C10B     -162.61(5)     .       .       .       .   no 
 O1B     C6B     C7B     N4B        -5.86(7)     .       .       .       .   no 
 O1B     C6B     C7B     C8B       176.57(5)     .       .       .       .   no 
 C11B    C6B     C7B     N4B       174.57(5)     .       .       .       .   no 
 C11B    C6B     C7B     C8B        -3.00(7)     .       .       .       .   no 
 O1B     C6B     C11B    N6B         2.49(7)     .       .       .       .   no 
 O1B     C6B     C11B    C10B     -175.16(5)     .       .       .       .   no 
 C7B     C6B     C11B    N6B      -177.93(5)     .       .       .       .   no 
 C7B     C6B     C11B    C10B        4.43(6)     .       .       .       .   no 
 N4B     C7B     C8B     C9B      -177.86(5)     .       .       .       .   no 
 C6B     C7B     C8B     C9B        -0.19(7)     .       .       .       .   no 
 C7B     C8B     C9B     N5B      -178.33(5)     .       .       .       .   no 
 C7B     C8B     C9B     C10B        2.43(7)     .       .       .       .   no 
 N5B     C9B     C10B    C11B      179.68(5)     .       .       .       .   no 
 C8B     C9B     C10B    C11B       -1.06(7)     .       .       .       .   no 
 C9B     C10B    C11B    N6B       179.61(5)     .       .       .       .   no 
 C9B     C10B    C11B    C6B        -2.65(7)     .       .       .       .   no 
 C14     N7      C13     C12        59.32(6)     .       .       .       .   no 
 C15     N7      C13     C12       177.27(5)     .       .       .       .   no 
 C16     N7      C13     C12       -64.33(7)     .       .       .       .   no 
 O8      C12     C13     N7        178.10(5)     .       .       .       .   no 
 O9      C12     C13     N7         -3.04(7)     .       .       .       .   no 
 C5A     N1A     C2A     N3A        -0.21(6)     .       .       .       .   no 
 C2A     N1A     C5A     C4A         0.06(6)     .       .       .       .   no 
 C4A     N3A     C2A     N1A         0.29(6)     .       .       .       .   no 
 C2A     N3A     C4A     C5A        -0.26(6)     .       .       .       .   no 
 N3A     C4A     C5A     N1A         0.13(6)     .       .       .       .   no 
 C4B     N1B     C2B     N3B         0.02(7)     .       .       .       .   no 
 C2B     N1B     C4B     C5B         0.05(6)     .       .       .       .   no 
 C5B     N3B     C2B     N1B        -0.09(6)     .       .       .       .   no 
 C2B     N3B     C5B     C4B         0.13(6)     .       .       .       .   no 
 N1B     C4B     C5B     N3B        -0.11(6)     .       .       .       .   no 
