# Supplementary material for: Probing the accuracy and precision of Hirshfeld atom refinement with HARt interfaced with Olex2
Source: IUCrJ. 2018 Jan 1;5(Pt 1):32–44. doi: 10.1107/S2052252517015548 (PMC5755575; doi:10.1107/S2052252517015548)
Supplement: Supplementary file 2 [file m-05-00032-sup2.zip › bipa_tzvp.cif]

data_bipa_tzvp

_audit_creation_date               2016-8-5
_audit_creation_method             'Tonto 3.6.1 github v. 7a3f8a7'


_QCr_software                      'Tonto'
_QCr_software_version              '3.6.1 v. 7a3f8a7'
_QCr_software_platform             'Linux-3.19.0-26-generic'
_QCr_software_build_date           '2016-07-29 10:58'
_QCr_software_website              'https://github.com/dylan-jayatilaka/tonto'


_chemical_name_systematic
'cocrystal between picric acid, imidazole and betaine'
_chemical_name_common            'Betaine, Imidazole and Picric acid'
_chemical_formula_moiety         '2(C6 H2 N3 O7), C5 H11 N O2, 2(C3 H5 N2)'
_chemical_formula_sum            'C23 H25 N11 O16'
_chemical_formula_structural     '2(C6 H2 N3 O7), C5 H11 N O2, 2(C3 H5 N2)'
_chemical_formula_weight         711.51


_QCr_calc_method                    'Hartree-Fock'
_QCr_calc_spinorbital_kind          'restricted'
_QCr_calc_gaussian_basis_set        'def2-TZVP'
_QCr_calc_gaussian_basis_set_kind   'cartesian'
_QCr_calc_basis_max_l               '3'

_QCr_calc_unit                      'See _atom_site_* in fragment.cif'
_QCr_calc_unit_spin_multiplicity    1
_QCr_calc_unit_n_electrons          368
_QCr_calc_unit_n_alpha_electrons    184
_QCr_calc_unit_n_beta_electrons     184


_symmetry_cell_setting           monoclinic
_symmetry_space_group_name_H-M   'C 2/c'
_symmetry_int_tables_number      15
_symmetry_space_group_name_Hall  '-C 2yc'


loop_
_symmetry_equiv_pos_site_id                      
_symmetry_equiv_pos_as_xyz                       
   1 x,y,z                         
   2 -x,y,1/2-z                    
   3 -x,-y,-z                      
   4 x,-y,1/2+z                    
   5 1/2+x,1/2+y,z                 
   6 1/2-x,1/2+y,1/2-z             
   7 1/2-x,1/2-y,-z                
   8 1/2+x,1/2-y,1/2+z             

_cell_length_a                      33.536(7)
_cell_length_b                      7.636(2)
_cell_length_c                      25.066(5)
_cell_angle_alpha                   90.000000(0)
_cell_angle_beta                    114.90(3)
_cell_angle_gamma                   90.000000(0)
_cell_volume                        5822(2)

_cell_formula_units_Z               8.00000


_refine_ls_kind                    'Hirshfeld atom refinement (HAR)'
_refine_QCr_Psi_constraint         'none'

_refine_ls_SVD_threshold           0.1E-02
_refine_ls_coordinate_system       cartesian
_refine_ls_structure_factor_coeff  F
_refine_ls_matrix_type             full
_refine_ls_R_factor_gt             0.0366
_refine_ls_R_factor_all            0.0366
_refine_ls_wR_factor_gt            0.0459
_refine_ls_wR_factor_all           0.0459
_refine_ls_R_Fsqd_factor           0.0310
_refine_ls_goodness_of_fit_gt      1.0212
_refine_ls_goodness_of_fit_all     1.0212
_refine_ls_number_reflns           23571
_refine_ls_number_parameters       676
_refine_ls_number_restraints       0
_refine_ls_number_constraints      0
_refine_ls_hydrogen_treatment      refall
_refine_ls_weighting_scheme        sigma
_refine_ls_weighting_details       'w=1/\s(F)'
_refine_ls_shift/su_conv_tol       0.0100
_refine_ls_shift/su_max            0.0018
_refine_ls_shift/su_max_mean       0.0001
_refine_ls_shift/su_max_par        'H01e Uzz'
_refine_ls_extinction_method       none

_refine_diff_density_max           0.43
_refine_diff_density_min           -0.39

_refine_special_details
;
. If constraints were applied they are defined by zero
  eigenvalues of the least-squares hessian, see the
  value of _refine_ls_SVD_threshold
;


loop_
_atom_site_label
_atom_site_fract_x
_atom_site_fract_y
_atom_site_fract_z
_atom_site_U_iso_or_equiv
_atom_site_adp_type
_atom_site_occupancy
_atom_site_disorder_group
  O8    0.39659(1)   0.38522(4)  0.71925(2)  0.0148(1)  Uani  1.000000  0
  O9    0.17911(1)   0.15663(4)  0.55780(1)  0.0141(1)  Uani  1.000000  0
  N7    0.45080(1)   0.21507(5)  0.58825(2)  0.0129(1)  Uani  1.000000  0
  C12   0.06682(1)  -0.13496(5)  0.47722(2)  0.0112(1)  Uani  1.000000  0
  C13   0.13498(1)  -0.03185(5)  0.48171(2)  0.0106(1)  Uani  1.000000  0
  C14   0.09752(1)  -0.12712(5)  0.45330(2)  0.0114(1)  Uani  1.000000  0
  C15   0.11142(1)   0.04935(5)  0.55677(2)  0.0107(1)  Uani  1.000000  0
  C16   0.32410(1)  -0.02503(5)  0.48024(2)  0.0112(1)  Uani  1.000000  0
  N1A   0.32633(1)   0.08023(5)  0.52963(2)  0.0131(1)  Uani  1.000000  0
  N3A   0.16588(1)  -0.02994(5)  0.45488(2)  0.0140(1)  Uani  1.000000  0
  C2A   0.35083(1)  -0.12401(5)  0.40989(2)  0.0113(1)  Uani  1.000000  0
  C4A   0.36081(1)  -0.02438(5)  0.46349(2)  0.0110(1)  Uani  1.000000  0
  C5A   0.14535(1)   0.06605(5)  0.53549(2)  0.0101(1)  Uani  1.000000  0
  O1A   0.45290(1)   0.56039(5)  0.73143(2)  0.0166(1)  Uani  1.000000  0
  O2A   0.39645(1)   0.04977(5)  0.49087(1)  0.0165(1)  Uani  1.000000  0
  O3A   0.02410(1)  -0.31799(5)  0.40320(2)  0.0196(2)  Uani  1.000000  0
  O4A   0.08585(1)   0.12730(5)  0.62515(2)  0.0207(2)  Uani  1.000000  0
  O5A   0.15294(1)   0.18939(6)  0.64437(2)  0.0219(2)  Uani  1.000000  0
  O6A   0.37847(1)  -0.25363(5)  0.34956(2)  0.0203(1)  Uani  1.000000  0
  O7A   0.29198(1)   0.12667(5)  0.53074(2)  0.0226(2)  Uani  1.000000  0
  N4A   0.24147(1)   0.29160(5)  0.65127(2)  0.0132(1)  Uani  1.000000  0
  N5A   0.11702(1)   0.12851(5)  0.61180(2)  0.0133(1)  Uani  1.000000  0
  N6A   0.31006(1)   0.36315(5)  0.68949(2)  0.0150(2)  Uani  1.000000  0
  C6A   0.28551(1)  -0.11506(5)  0.45113(2)  0.0124(1)  Uani  1.000000  0
  C7A   0.07336(1)  -0.04624(5)  0.52827(2)  0.0118(1)  Uani  1.000000  0
  C8A   0.41517(1)   0.53163(5)  0.72699(2)  0.0111(1)  Uani  1.000000  0
  C9A   0.44839(2)   0.30827(5)  0.63141(2)  0.0149(2)  Uani  1.000000  0
  C10A  0.28039(1)  -0.21389(5)  0.40217(2)  0.0121(1)  Uani  1.000000  0
  C11A  0.31264(1)  -0.21767(5)  0.38124(2)  0.0123(1)  Uani  1.000000  0
  N1B   0.38264(1)  -0.13443(5)  0.38478(2)  0.0142(1)  Uani  1.000000  0
  N3B   0.40509(1)   0.86336(4)  0.73959(2)  0.0122(1)  Uani  1.000000  0
  C2B   0.27790(2)   0.29393(6)  0.64257(2)  0.0158(2)  Uani  1.000000  0
  C4B   0.38677(1)   0.68140(5)  0.73219(2)  0.0116(1)  Uani  1.000000  0
  C5B   0.49293(2)   0.22249(6)  0.59245(2)  0.0167(2)  Uani  1.000000  0
  O1B   0.20496(1)  -0.02909(5)  0.48671(2)  0.0211(2)  Uani  1.000000  0
  O2B   0.36241(1)   0.11847(6)  0.56814(2)  0.0208(2)  Uani  1.000000  0
  O3B   0.23650(1)  -0.39284(5)  0.32713(2)  0.0216(2)  Uani  1.000000  0
  O4B   0.21301(1)  -0.31435(6)  0.39161(2)  0.0232(2)  Uani  1.000000  0
  O5B   0.15057(1)  -0.03243(6)  0.40096(2)  0.0240(2)  Uani  1.000000  0
  O6B   0.00271(1)  -0.25802(6)  0.47134(2)  0.0254(2)  Uani  1.000000  0
  O7B   0.41178(1)  -0.02594(6)  0.39835(2)  0.0271(2)  Uani  1.000000  0
  N4B   0.24083(1)  -0.31301(5)  0.37191(2)  0.0143(1)  Uani  1.000000  0
  N5B   0.48787(1)   0.37548(5)  0.66325(2)  0.0156(1)  Uani  1.000000  0
  N6B   0.02858(1)  -0.24382(5)  0.44878(2)  0.0141(1)  Uani  1.000000  0
  C6B   0.51643(2)   0.32383(6)  0.63971(2)  0.0172(2)  Uani  1.000000  0
  C7B   0.29352(2)   0.40742(7)  0.72952(2)  0.0172(2)  Uani  1.000000  0
  C8B   0.44714(2)   0.88071(6)  0.79346(2)  0.0160(2)  Uani  1.000000  0
  C9B   0.25031(2)   0.36190(6)  0.70530(2)  0.0177(2)  Uani  1.000000  0
  C10B  0.37185(2)   0.98169(6)  0.74645(2)  0.0201(2)  Uani  1.000000  0
  C11B  0.41146(3)   0.91836(8)  0.68687(2)  0.0276(2)  Uani  1.000000  0
  H131  0.3799(3)    0.655(1)    0.7705(4)   0.029(5)   Uani  1.000000  0
  H132  0.3560(3)    0.682(1)    0.6922(4)   0.023(5)   Uani  1.000000  0
  H141  0.4574(4)    1.018(2)    0.7968(5)   0.045(7)   Uani  1.000000  0
  H142  0.4420(4)    0.840(1)    0.8306(5)   0.039(6)   Uani  1.000000  0
  H143  0.4717(3)    0.802(1)    0.7893(5)   0.037(6)   Uani  1.000000  0
  H151  0.3418(4)    0.974(1)    0.7071(6)   0.039(7)   Uani  1.000000  0
  H152  0.3672(4)    0.937(2)    0.7856(5)   0.046(7)   Uani  1.000000  0
  H153  0.3835(4)    1.110(2)    0.7527(6)   0.049(8)   Uani  1.000000  0
  H161  0.4371(4)    0.836(2)    0.6848(6)   0.056(8)   Uani  1.000000  0
  H162  0.3793(5)    0.903(2)    0.6493(5)   0.055(8)   Uani  1.000000  0
  H163  0.4214(5)    1.053(2)    0.6922(6)   0.068(9)   Uani  1.000000  0
  H1A   0.3442(4)    0.370(1)    0.6976(6)   0.032(7)   Uani  1.000000  0
  H2A   0.3137(4)    0.463(2)    0.7699(5)   0.057(9)   Uani  1.000000  0
  H3A   0.2815(3)    0.248(1)    0.6043(5)   0.038(6)   Uani  1.000000  0
  H4A   0.2264(4)    0.375(2)    0.7228(6)   0.050(7)   Uani  1.000000  0
  H5A   0.0496(3)   -0.052(1)    0.5473(4)   0.030(6)   Uani  1.000000  0
  H8A   0.0930(3)   -0.197(1)    0.4139(5)   0.035(6)   Uani  1.000000  0
  H10A  0.2116(3)    0.236(1)    0.6207(5)   0.019(6)   Uani  1.000000  0
  H1B   0.3082(3)   -0.294(1)    0.3418(4)   0.028(5)   Uani  1.000000  0
  H2B   0.4195(4)    0.324(1)    0.6391(5)   0.042(6)   Uani  1.000000  0
  H3B   0.4940(5)    0.458(2)    0.6982(6)   0.051(8)   Uani  1.000000  0
  H4B   0.5023(4)    0.153(1)    0.5641(5)   0.042(6)   Uani  1.000000  0
  H5B   0.5507(3)    0.358(2)    0.6590(5)   0.043(7)   Uani  1.000000  0
  H8B   0.2596(3)   -0.111(1)    0.4668(4)   0.023(5)   Uani  1.000000  0
  H10B  0.4248(4)    0.154(1)    0.5544(6)   0.031(6)   Uani  1.000000  0


loop_
_atom_site_aniso_label
_atom_site_aniso_U_11
_atom_site_aniso_U_22
_atom_site_aniso_U_33
_atom_site_aniso_U_12
_atom_site_aniso_U_13
_atom_site_aniso_U_23
  O8   0.0132(1)  0.0118(1)  0.0194(1)   0.00080(8)  0.0051(1)   -0.00032(9)
  O9   0.0129(1)  0.0173(1)  0.0120(1)  -0.00532(9)   0.0048(1)  -0.00343(9)
  N7   0.0126(1)  0.0137(1)  0.0125(1)  -0.00192(9)  0.0039(1)   -0.0019(1)
  C12  0.0103(1)  0.0129(1)  0.0104(1)  -0.00153(9)  0.0028(1)   -0.0008(1)
  C13  0.0109(1)  0.0121(1)  0.0088(1)  -0.00058(9)  0.0040(1)    -0.0009(1)
  C14  0.0119(1)  0.0130(1)  0.0093(1)   -0.0014(1)  0.0036(1)   -0.0023(1)
  C15  0.0106(1)  0.0120(1)  0.0095(1)  -0.00037(9)  0.0042(1)    -0.0011(1)
  C16  0.0105(1)  0.0111(1)  0.0120(1)  -0.00069(9)  0.0050(1)   -0.0010(1)
  N1A  0.0128(1)  0.0144(1)  0.0121(1)  -0.00130(9)  0.0063(1)    -0.0021(1)
  N3A  0.0135(1)  0.0171(1)  0.0114(1)  -0.00013(9)  0.0072(1)   -0.0006(1)
  C2A  0.0110(1)  0.0117(1)  0.0113(1)  -0.00005(9)  0.0047(1)   -0.0003(1)
  C4A  0.0096(1)  0.0119(1)  0.0115(1)  -0.00092(9)  0.0043(1)   -0.0012(1)
  C5A  0.0100(1)  0.0114(1)  0.0088(1)  -0.00141(9)  0.0035(1)    -0.0011(1)
  O1A  0.0108(1)  0.0192(1)  0.0198(1)   0.00014(9)  0.0069(1)   -0.0035(1)
  O2A  0.0122(1)  0.0216(1)  0.0157(1)  -0.00501(9)  0.0062(1)   -0.0062(1)
  O3A  0.0192(2)  0.0232(2)  0.0165(1)  -0.0074(1)   0.0020(1)   -0.0065(1)
  O4A  0.0200(1)  0.0239(2)  0.0181(2)  -0.0031(1)   0.0122(1)   -0.0075(1)
  O5A  0.0179(1)  0.0340(2)  0.0137(1)  -0.0063(1)   0.0064(1)   -0.0108(1)
  O6A  0.0236(1)  0.0183(1)  0.0189(2)    0.0000(1)  0.0142(1)   -0.0025(1)
  O7A  0.0168(1)  0.0270(2)  0.0241(2)  -0.0027(1)   0.0115(1)   -0.0113(1)
  N4A  0.0121(1)  0.0155(1)  0.0120(1)   -0.0023(1)  0.0025(1)   -0.0012(1)
  N5A  0.0139(1)  0.0156(1)  0.0103(1)  -0.00118(9)  0.0056(1)    -0.0036(1)
  N6A  0.0118(1)  0.0160(1)  0.0173(2)   -0.0016(1)  0.0039(1)    0.0008(1)
  C6A  0.0106(1)  0.0124(1)  0.0142(2)  -0.00126(9)  0.0056(1)   -0.0016(1)
  C7A  0.0100(1)  0.0142(1)  0.0110(1)   -0.0013(1)  0.0043(1)   -0.0012(1)
  C8A  0.0099(1)  0.0123(1)  0.0111(1)   0.00067(9)  0.0032(1)   -0.0006(1)
  C9A  0.0153(2)  0.0138(1)  0.0157(2)   0.0002(1)   0.0082(1)   -0.0009(1)
  C10A 0.0108(1)  0.0116(1)  0.0138(2)   -0.0014(1)  0.0042(1)   -0.0016(1)
  C11A 0.0117(1)  0.0129(1)  0.0122(1)   -0.0011(1)  0.0045(1)   -0.0018(1)
  N1B  0.0132(1)  0.0157(1)  0.0136(1)  -0.00008(9)  0.0076(1)   -0.0003(1)
  N3B  0.0144(1)  0.0115(1)  0.0109(1)  -0.00097(9)  0.0031(1)    0.00016(9)
  C2B  0.0157(2)  0.0155(1)  0.0160(2)  -0.0016(1)   0.0071(1)   -0.0025(1)
  C4B  0.0102(1)  0.0118(1)  0.0127(2)   0.00026(9)  0.0038(1)   -0.0013(1)
  C5B  0.0157(2)  0.0183(2)  0.0161(2)  -0.0014(1)   0.0089(1)   -0.0031(1)
  O1B  0.0129(1)  0.0310(2)  0.0195(2)  -0.0022(1)   0.0092(1)   -0.0047(1)
  O2B  0.0157(1)  0.0340(2)  0.0127(1)  -0.0022(1)   0.0042(1)   -0.0071(1)
  O3B  0.0198(2)  0.0249(2)  0.0200(2)  -0.0088(1)   0.0057(1)   -0.0087(1)
  O4B  0.0137(1)  0.0267(2)  0.0292(2)  -0.0076(1)   0.0093(1)   -0.0088(1)
  O5B  0.0223(2)  0.0373(2)  0.0125(2)   0.0041(1)   0.0102(1)    0.0012(1)
  O6B  0.0168(1)  0.0371(2)  0.0223(2)  -0.0129(1)   0.0074(1)   -0.0045(2)
  O7B  0.0222(1)  0.0323(2)  0.0269(2)  -0.0116(1)   0.0174(1)   -0.0104(2)
  N4B  0.0117(1)  0.0143(1)  0.0170(1)   -0.0031(1)  0.0036(1)   -0.0027(1)
  N5B  0.0196(2)  0.0152(1)  0.0120(2)  -0.0028(1)   0.0059(1)   -0.0027(1)
  N6B  0.0119(1)  0.0175(1)  0.0129(1)  -0.0047(1)   0.0019(1)   -0.0009(1)
  C6B  0.0137(2)  0.0206(2)  0.0173(2)  -0.0041(1)   0.0052(1)   -0.0017(1)
  C7B  0.0158(2)  0.0244(2)  0.0115(2)  -0.0053(1)   0.0021(1)   -0.0016(1)
  C8B  0.0144(2)  0.0182(2)  0.0154(2)  -0.0034(1)   0.0034(1)   -0.0037(1)
  C9B  0.0153(2)  0.0247(2)  0.0132(2)  -0.0042(1)   0.0060(1)   -0.0027(1)
  C10B 0.0189(2)  0.0141(2)  0.0273(2)   0.0029(1)   0.0032(2)   -0.0051(1)
  C11B 0.0435(3)  0.0218(2)  0.0176(3)  -0.0052(2)   0.0144(2)    0.0044(2)
  H131 0.033(5)   0.031(5)   0.024(6)    0.001(4)    0.012(4)    -0.003(4)
  H132 0.020(4)   0.014(4)   0.035(5)    0.009(3)    0.001(4)     0.000(4)
  H141 0.040(6)   0.049(7)   0.046(8)   -0.003(5)    0.014(5)     0.000(6)
  H142 0.043(5)   0.049(7)   0.025(6)    0.006(5)    0.013(5)     0.007(5)
  H143 0.033(5)   0.043(6)   0.035(7)   -0.005(4)    0.012(5)    -0.014(5)
  H151 0.041(7)   0.023(5)   0.053(7)    0.006(5)   -0.007(5)    -0.013(5)
  H152 0.050(5)   0.052(7)   0.036(8)    0.003(5)    0.031(6)    -0.002(6)
  H153 0.050(7)   0.038(6)   0.060(8)    0.002(5)    0.007(6)    -0.002(6)
  H161 0.060(6)   0.058(8)    0.05(1)   -0.026(5)    0.040(6)    -0.005(7)
  H162 0.080(8)   0.055(8)   0.030(8)    0.004(6)    0.023(7)     0.019(6)
  H163  0.12(1)   0.039(7)   0.04(1)    -0.015(6)    0.049(9)    -0.002(7)
  H1A  0.035(6)   0.021(6)   0.041(9)   -0.008(5)    0.021(6)    -0.010(6)
  H2A  0.061(8)   0.09(1)    0.022(7)   -0.017(7)    0.005(6)    -0.004(7)
  H3A  0.036(5)   0.043(6)   0.035(7)   -0.010(4)    0.023(5)    -0.004(5)
  H4A  0.048(6)   0.060(8)   0.043(8)   -0.022(5)    0.026(6)    -0.013(6)
  H5A  0.028(5)   0.035(6)   0.026(6)   -0.009(4)    0.012(4)    -0.001(5)
  H8A  0.042(5)   0.029(5)   0.032(7)   -0.007(4)    0.015(5)    -0.007(5)
  H10A 0.004(4)   0.023(6)   0.028(6)   -0.002(4)    0.003(4)    -0.006(5)
  H1B  0.035(5)   0.024(5)   0.024(6)   -0.007(4)    0.014(4)    -0.011(4)
  H2B  0.054(5)   0.026(5)   0.046(9)    0.015(4)    0.039(5)     0.000(5)
  H3B  0.072(8)   0.048(8)    0.03(1)   -0.002(6)    0.029(7)     0.000(7)
  H4B  0.054(5)   0.031(5)   0.041(8)    0.009(4)    0.030(5)    -0.009(5)
  H5B  0.028(5)   0.060(8)   0.042(7)   -0.008(5)    0.012(5)    -0.003(6)
  H8B  0.010(4)   0.031(5)   0.030(6)    0.002(3)    0.006(4)    -0.001(4)
  H10B 0.038(5)   0.016(5)   0.039(9)    0.012(4)    0.022(6)     0.010(5)


loop_
_geom_bond_atom_site_label_1                     
_geom_bond_atom_site_label_2                     
_geom_bond_distance                              
_geom_bond_site_symmetry_1                       
_geom_bond_site_symmetry_2                       
_geom_bond_publ_flag                             
 O1B     N3A       1.2140(7)                     .       .                   yes
 O3A     N6B       1.2264(7)                     .       .                   yes
 O4A     N5A       1.2245(7)                     .       .                   yes
 O5A     N5A       1.2270(7)                     .       .                   yes
 O5B     N3A       1.2273(7)                     .       .                   yes
 O6B     N6B       1.2237(7)                     .       .                   yes
 O9      C5A       1.2409(6)                     .       .                   yes
 N3A     C13       1.4537(7)                     .       .                   yes
 N5A     C15       1.4440(7)                     .       .                   yes
 N6B     C12       1.4401(7)                     .       .                   yes
 O2A     C4A       1.2367(6)                     .       .                   yes
 O2B     N1A       1.2238(7)                     .       .                   yes
 O3B     N4B       1.2310(7)                     .       .                   yes
 O4B     N4B       1.2257(7)                     .       .                   yes
 C5A     C13       1.4499(7)                     .       .                   no 
 C5A     C15       1.4514(7)                     .       .                   no 
 O6A     N1B       1.2343(7)                     .       .                   yes
 O7A     N1A       1.2168(6)                     .       .                   yes
 C7A     C15       1.3800(7)                     .       .                   no 
 C7A     C12       1.3814(7)                     .       .                   no 
 O7B     N1B       1.2154(7)                     .       .                   yes
 C12     C14       1.3939(7)                     .       .                   no 
 C13     C14       1.3643(7)                     .       .                   no 
 N1A     C16       1.4513(7)                     .       .                   yes
 N1B     C2A       1.4512(7)                     .       .                   yes
 N4B     C10A      1.4356(7)                     .       .                   yes
 C7A     H5A       1.088(11)                     .       .                   no 
 C14     H8A       1.076(11)                     .       .                   no 
 O1A     C8A       1.2422(6)                     .       .                   yes
 C2A     C4A       1.4551(7)                     .       .                   no 
 C2A     C11A      1.3759(7)                     .       .                   no 
 C4A     C16       1.4585(7)                     .       .                   no 
 C6A     C10A      1.3884(7)                     .       .                   no 
 C6A     C16       1.3728(7)                     .       .                   no 
 O8      C8A       1.2546(6)                     .       .                   yes
 C10A    C11A      1.3869(7)                     .       .                   no 
 N3B     C4B       1.4988(6)                     .       .                   yes
 N3B     C11B      1.4853(9)                     .       .                   yes
 N3B     C8B       1.4920(8)                     .       .                   yes
 N3B     C10B      1.5000(8)                     .       .                   yes
 C6A     H8B       1.094(11)                     .       .                   no 
 C11A    H1B        1.102(9)                     .       .                   no 
 C4B     C8A       1.5286(7)                     .       .                   no 
 N4A     C2B       1.3285(9)                     .       .                   yes
 N4A     C9B       1.3683(7)                     .       .                   yes
 C4B     H131      1.096(10)                     .       .                   no 
 C4B     H132      1.095(10)                     .       .                   no 
 N6A     C2B       1.3258(8)                     .       .                   yes
 N6A     C7B       1.3775(8)                     .       .                   yes
 C8B     H141      1.096(15)                     .       .                   no 
 C8B     H142      1.062(12)                     .       .                   no 
 C8B     H143      1.060(10)                     .       .                   no 
 C10B    H151      1.075(14)                     .       .                   no 
 C10B    H152      1.110(13)                     .       .                   no 
 C10B    H153      1.042(15)                     .       .                   no 
 C11B    H162      1.099(14)                     .       .                   no 
 C11B    H163      1.072(16)                     .       .                   no 
 C11B    H161      1.084(15)                     .       .                   no 
 N4A     H10A      1.060(11)                     .       .                   no 
 N6A     H1A       1.077(15)                     .       .                   no 
 C7B     C9B      1.3596(10)                     .       .                   no 
 C2B     H3A       1.075(11)                     .       .                   no 
 N5B     C9A       1.3280(8)                     .       .                   yes
 N5B     C6B       1.3773(8)                     .       .                   yes
 N7      C5B       1.3730(9)                     .       .                   yes
 N7      C9A       1.3255(7)                     .       .                   yes
 C7B     H2A       1.042(12)                     .       .                   no 
 C9B     H4A       1.068(15)                     .       .                   no 
 C5B     C6B       1.3554(8)                     .       .                   no 
 N5B     H3B       1.027(14)                     .       .                   no 
 N7      H10B      1.037(13)                     .       .                   no 
 C5B     H4B       1.036(12)                     .       .                   no 
 C6B     H5B       1.075(12)                     .       .                   no 
 C9A     H2B       1.071(14)                     .       .                   no 

loop_
_geom_angle_atom_site_label_1                    
_geom_angle_atom_site_label_2                    
_geom_angle_atom_site_label_3                    
_geom_angle                                      
_geom_angle_site_symmetry_1                      
_geom_angle_site_symmetry_2                      
_geom_angle_site_symmetry_3                      
_geom_angle_publ_flag                            
 O1B     N3A     O5B       124.00(5)             .       .       .           yes
 O1B     N3A     C13       118.60(5)             .       .       .           yes
 O5B     N3A     C13       117.40(5)             .       .       .           yes
 O4A     N5A     O5A       122.21(5)             .       .       .           yes
 O4A     N5A     C15       118.38(5)             .       .       .           yes
 O5A     N5A     C15       119.38(5)             .       .       .           yes
 O3A     N6B     O6B       123.85(5)             .       .       .           yes
 O3A     N6B     C12       117.52(5)             .       .       .           yes
 O6B     N6B     C12       118.64(5)             .       .       .           yes
 O9      C5A     C13       121.50(5)             .       .       .           yes
 O9      C5A     C15       126.23(5)             .       .       .           yes
 C13     C5A     C15       112.22(5)             .       .       .           no 
 C12     C7A     C15       119.37(5)             .       .       .           no 
 N6B     C12     C7A       120.17(5)             .       .       .           yes
 N6B     C12     C14       118.49(5)             .       .       .           yes
 C7A     C12     C14       121.30(5)             .       .       .           no 
 N3A     C13     C5A       119.10(5)             .       .       .           yes
 N3A     C13     C14       116.29(5)             .       .       .           yes
 C5A     C13     C14       124.61(5)             .       .       .           no 
 C12     C14     C13       118.88(5)             .       .       .           no 
 N5A     C15     C5A       120.50(5)             .       .       .           yes
 N5A     C15     C7A       115.84(5)             .       .       .           yes
 C5A     C15     C7A       123.61(5)             .       .       .           no 
 O7A     N1A     C16       118.14(5)             .       .       .           yes
 O2B     N1A     O7A       122.93(5)             .       .       .           yes
 O2B     N1A     C16       118.93(5)             .       .       .           yes
 O6A     N1B     O7B       122.58(5)             .       .       .           yes
 O6A     N1B     C2A       117.91(5)             .       .       .           yes
 O7B     N1B     C2A       119.51(5)             .       .       .           yes
 O3B     N4B     O4B       123.07(5)             .       .       .           yes
 O3B     N4B     C10A      118.09(5)             .       .       .           yes
 O4B     N4B     C10A      118.84(5)             .       .       .           yes
 C12     C7A     H5A        121.8(5)             .       .       .           no 
 C15     C7A     H5A        118.9(5)             .       .       .           no 
 C13     C14     H8A        119.1(6)             .       .       .           no 
 C12     C14     H8A        122.0(6)             .       .       .           no 
 N1B     C2A     C4A       120.25(5)             .       .       .           yes
 N1B     C2A     C11A      115.97(5)             .       .       .           yes
 C4A     C2A     C11A      123.74(5)             .       .       .           no 
 O2A     C4A     C2A       123.00(5)             .       .       .           yes
 O2A     C4A     C16       125.28(5)             .       .       .           yes
 C2A     C4A     C16       111.73(5)             .       .       .           no 
 C10A    C6A     C16       118.69(5)             .       .       .           no 
 N4B     C10A    C6A       119.77(5)             .       .       .           yes
 N4B     C10A    C11A      118.92(5)             .       .       .           yes
 C6A     C10A    C11A      121.32(5)             .       .       .           no 
 C2A     C11A    C10A      119.64(5)             .       .       .           no 
 N1A     C16     C4A       119.81(5)             .       .       .           yes
 N1A     C16     C6A       115.42(5)             .       .       .           yes
 C4A     C16     C6A       124.74(5)             .       .       .           no 
 C8B     N3B     C10B      107.92(5)             .       .       .           yes
 C8B     N3B     C11B      110.18(6)             .       .       .           yes
 C10B    N3B     C11B      108.90(5)             .       .       .           yes
 C4B     N3B     C11B      110.92(5)             .       .       .           yes
 C4B     N3B     C8B       112.11(5)             .       .       .           yes
 C4B     N3B     C10B      106.67(5)             .       .       .           yes
 C10A    C6A     H8B        120.8(5)             .       .       .           no 
 C16     C6A     H8B        120.6(5)             .       .       .           no 
 C10A    C11A    H1B        121.2(6)             .       .       .           no 
 C2A     C11A    H1B        119.2(6)             .       .       .           no 
 N3B     C4B     C8A       117.81(4)             .       .       .           yes
 O1A     C8A     O8        126.32(5)             .       .       .           yes
 O1A     C8A     C4B       120.52(5)             .       .       .           yes
 O8      C8A     C4B       113.15(5)             .       .       .           yes
 C2B     N4A     C9B       109.04(5)             .       .       .           yes
 N3B     C4B     H131       106.8(4)             .       .       .           no 
 C8A     C4B     H131       107.8(5)             .       .       .           no 
 C8A     C4B     H132       107.8(5)             .       .       .           no 
 H131    C4B     H132       109.8(8)             .       .       .           no 
 N3B     C4B     H132       106.8(4)             .       .       .           no 
 C2B     N6A     C7B       108.50(6)             .       .       .           yes
 N3B     C8B     H143       109.8(6)             .       .       .           no 
 N3B     C8B     H141       107.5(6)             .       .       .           no 
 N3B     C8B     H142       109.1(7)             .       .       .           no 
 H142    C8B     H143       109.9(8)             .       .       .           no 
 H141    C8B     H143       108.6(9)             .       .       .           no 
 H141    C8B     H142       112.0(8)             .       .       .           no 
 N3B     C10B    H152       107.7(8)             .       .       .           no 
 N3B     C10B    H151       108.5(7)             .       .       .           no 
 H151    C10B    H153       109.7(9)             .       .       .           no 
 N3B     C10B    H153       109.5(8)             .       .       .           no 
 H151    C10B    H152      111.6(10)             .       .       .           no 
 H152    C10B    H153      109.8(11)             .       .       .           no 
 N3B     C11B    H162       106.0(8)             .       .       .           no 
 N3B     C11B    H163       108.3(8)             .       .       .           no 
 H161    C11B    H163      110.6(12)             .       .       .           no 
 H162    C11B    H163      110.5(11)             .       .       .           no 
 H161    C11B    H162      114.1(11)             .       .       .           no 
 N3B     C11B    H161       107.0(7)             .       .       .           no 
 N4A     C2B     N6A       108.70(5)             .       .       .           yes
 C9B     N4A     H10A       128.1(6)             .       .       .           no 
 C2B     N4A     H10A       122.8(6)             .       .       .           no 
 C2B     N6A     H1A        126.2(7)             .       .       .           no 
 C7B     N6A     H1A        125.0(7)             .       .       .           no 
 N6A     C7B     C9B       107.00(5)             .       .       .           yes
 N4A     C9B     C7B       106.76(6)             .       .       .           yes
 N4A     C2B     H3A        126.8(6)             .       .       .           no 
 N6A     C2B     H3A        124.5(6)             .       .       .           no 
 C6B     N5B     C9A       109.21(5)             .       .       .           yes
 C5B     N7      C9A       109.25(5)             .       .       .           yes
 N6A     C7B     H2A        120.8(8)             .       .       .           no 
 C9B     C7B     H2A        132.2(8)             .       .       .           no 
 C7B     C9B     H4A        129.5(8)             .       .       .           no 
 N4A     C9B     H4A        123.8(8)             .       .       .           no 
 N7      C5B     C6B       106.95(6)             .       .       .           yes
 C9A     N5B     H3B       122.7(10)             .       .       .           no 
 C6B     N5B     H3B       128.0(10)             .       .       .           no 
 N5B     C6B     C5B       106.54(6)             .       .       .           yes
 C5B     N7      H10B       124.4(8)             .       .       .           no 
 C9A     N7      H10B       126.2(8)             .       .       .           no 
 N5B     C9A     N7        108.06(6)             .       .       .           yes
 N7      C5B     H4B        121.7(7)             .       .       .           no 
 C6B     C5B     H4B        131.2(7)             .       .       .           no 
 N5B     C6B     H5B        122.9(7)             .       .       .           no 
 C5B     C6B     H5B        130.5(7)             .       .       .           no 
 N5B     C9A     H2B        126.7(6)             .       .       .           no 
 N7      C9A     H2B        125.3(6)             .       .       .           no 

loop_
_geom_torsion_atom_site_label_1                  
_geom_torsion_atom_site_label_2                  
_geom_torsion_atom_site_label_3                  
_geom_torsion_atom_site_label_4                  
_geom_torsion                                    
_geom_torsion_site_symmetry_1                    
_geom_torsion_site_symmetry_2                    
_geom_torsion_site_symmetry_3                    
_geom_torsion_site_symmetry_4                    
_geom_torsion_publ_flag                          
 O1B     N3A     C13     C5A        36.53(6)     .       .       .       .   no 
 O1B     N3A     C13     C14      -143.89(5)     .       .       .       .   no 
 O5B     N3A     C13     C5A      -144.74(5)     .       .       .       .   no 
 O5B     N3A     C13     C14        34.85(6)     .       .       .       .   no 
 O4A     N5A     C15     C5A       172.41(5)     .       .       .       .   no 
 O4A     N5A     C15     C7A       -10.11(7)     .       .       .       .   no 
 O5A     N5A     C15     C5A        -9.90(7)     .       .       .       .   no 
 O5A     N5A     C15     C7A       167.59(5)     .       .       .       .   no 
 O3A     N6B     C12     C7A       179.15(5)     .       .       .       .   no 
 O3A     N6B     C12     C14        -3.26(7)     .       .       .       .   no 
 O6B     N6B     C12     C7A        -1.28(7)     .       .       .       .   no 
 O6B     N6B     C12     C14       176.32(5)     .       .       .       .   no 
 O9      C5A     C13     N3A         2.83(7)     .       .       .       .   no 
 O9      C5A     C13     C14      -176.72(5)     .       .       .       .   no 
 C15     C5A     C13     N3A      -179.50(5)     .       .       .       .   no 
 C15     C5A     C13     C14         0.96(7)     .       .       .       .   no 
 O9      C5A     C15     N5A        -6.32(7)     .       .       .       .   no 
 O9      C5A     C15     C7A       176.40(5)     .       .       .       .   no 
 C13     C5A     C15     N5A       176.14(5)     .       .       .       .   no 
 C13     C5A     C15     C7A        -1.15(6)     .       .       .       .   no 
 C15     C7A     C12     N6B       176.28(5)     .       .       .       .   no 
 C15     C7A     C12     C14        -1.25(7)     .       .       .       .   no 
 C12     C7A     C15     N5A      -176.05(5)     .       .       .       .   no 
 C12     C7A     C15     C5A         1.35(7)     .       .       .       .   no 
 N6B     C12     C14     C13      -176.52(5)     .       .       .       .   no 
 C7A     C12     C14     C13         1.05(7)     .       .       .       .   no 
 N3A     C13     C14     C12       179.49(5)     .       .       .       .   no 
 C5A     C13     C14     C12        -0.95(7)     .       .       .       .   no 
 O2B     N1A     C16     C4A       -24.99(7)     .       .       .       .   no 
 O2B     N1A     C16     C6A       157.22(5)     .       .       .       .   no 
 O7A     N1A     C16     C4A       154.95(5)     .       .       .       .   no 
 O7A     N1A     C16     C6A       -22.84(7)     .       .       .       .   no 
 O6A     N1B     C2A     C4A       161.27(5)     .       .       .       .   no 
 O6A     N1B     C2A     C11A      -16.49(7)     .       .       .       .   no 
 O7B     N1B     C2A     C4A       -19.59(7)     .       .       .       .   no 
 O7B     N1B     C2A     C11A      162.65(5)     .       .       .       .   no 
 O3B     N4B     C10A    C6A       176.77(5)     .       .       .       .   no 
 O3B     N4B     C10A    C11A       -2.53(7)     .       .       .       .   no 
 O4B     N4B     C10A    C6A        -3.16(7)     .       .       .       .   no 
 O4B     N4B     C10A    C11A      177.54(5)     .       .       .       .   no 
 N1B     C2A     C4A     O2A        -2.45(7)     .       .       .       .   no 
 N1B     C2A     C4A     C16       177.94(5)     .       .       .       .   no 
 C11A    C2A     C4A     O2A       175.13(5)     .       .       .       .   no 
 C11A    C2A     C4A     C16        -4.48(6)     .       .       .       .   no 
 N1B     C2A     C11A    C10A     -179.60(5)     .       .       .       .   no 
 C4A     C2A     C11A    C10A        2.73(7)     .       .       .       .   no 
 O2A     C4A     C16     N1A         5.86(7)     .       .       .       .   no 
 O2A     C4A     C16     C6A      -176.57(5)     .       .       .       .   no 
 C2A     C4A     C16     N1A      -174.54(5)     .       .       .       .   no 
 C2A     C4A     C16     C6A         3.03(7)     .       .       .       .   no 
 C16     C6A     C10A    N4B       178.32(5)     .       .       .       .   no 
 C16     C6A     C10A    C11A       -2.40(7)     .       .       .       .   no 
 C10A    C6A     C16     N1A       177.84(5)     .       .       .       .   no 
 C10A    C6A     C16     C4A         0.18(7)     .       .       .       .   no 
 N4B     C10A    C11A    C2A      -179.72(5)     .       .       .       .   no 
 C6A     C10A    C11A    C2A         1.00(7)     .       .       .       .   no 
 C8B     N3B     C4B     C8A       -59.39(6)     .       .       .       .   no 
 C10B    N3B     C4B     C8A      -177.31(5)     .       .       .       .   no 
 C11B    N3B     C4B     C8A        64.24(7)     .       .       .       .   no 
 N3B     C4B     C8A     O1A         3.11(7)     .       .       .       .   no 
 N3B     C4B     C8A     O8       -178.07(5)     .       .       .       .   no 
 C9B     N4A     C2B     N6A         0.21(6)     .       .       .       .   no 
 C2B     N4A     C9B     C7B        -0.04(7)     .       .       .       .   no 
 C7B     N6A     C2B     N4A        -0.29(6)     .       .       .       .   no 
 C2B     N6A     C7B     C9B         0.26(6)     .       .       .       .   no 
 N6A     C7B     C9B     N4A        -0.13(6)     .       .       .       .   no 
 C9A     N5B     C6B     C5B        -0.11(6)     .       .       .       .   no 
 C6B     N5B     C9A     N7          0.05(6)     .       .       .       .   no 
 C9A     N7      C5B     C6B        -0.08(6)     .       .       .       .   no 
 C5B     N7      C9A     N5B         0.00(7)     .       .       .       .   no 
 N7      C5B     C6B     N5B         0.12(6)     .       .       .       .   no 
     
