# Supplementary material for: Probing the accuracy and precision of Hirshfeld atom refinement with HARt interfaced with Olex2
Source: IUCrJ. 2018 Jan 1;5(Pt 1):32–44. doi: 10.1107/S2052252517015548 (PMC5755575; doi:10.1107/S2052252517015548)
Supplement: Supplementary file 3 [file m-05-00032-sup3.zip]

Archive with 7 entries (7 files):
- rubrene_checkcif.pdf
- rubrene.fcf
- rubrene_iam.cif
- rubrene_mm.cif
- rubrene_svp.cif
- rubrene_tzvp_c.cif
- rubrene_tzvp.cif
