# Supplementary material for: Probing the accuracy and precision of Hirshfeld atom refinement with HARt interfaced with Olex2
Source: IUCrJ. 2018 Jan 1;5(Pt 1):32–44. doi: 10.1107/S2052252517015548 (PMC5755575; doi:10.1107/S2052252517015548)
Supplement: Supplementary file 3 [file m-05-00032-sup3.zip › rubrene.fcf]

data_rubrene

# ====================
# Symmetry information
# ====================

_symmetry_cell_setting             Orthorhombic
_symmetry_space_group_name_H-M     'c m c a'
_symmetry_space_group_name_Hall    '-C 2bc 2'
_symmetry_Int_Tables_number        '64'

loop_
    _symmetry_equiv_pos_as_xyz
'+x, +y, +z'
'+x+1/2, +y+1/2, +z'
'-x, -y, -z'
'-x+1/2, -y+1/2, -z'
'-x+1/2, -y, +z+1/2'
'+x, -y, -z'
'-x, -y+1/2, +z+1/2'
'+x+1/2, -y+1/2, -z'
'+x+1/2, +y, -z+1/2'
'-x, +y, +z'
'+x, +y+1/2, -z+1/2'
'-x+1/2, +y+1/2, +z'
'-x+1/2, +y, -z+1/2'
'-x, +y+1/2, -z+1/2'
'+x+1/2, -y, +z+1/2'
'+x, -y+1/2, +z+1/2'

# =====================
# Unit cell information
# =====================

_cell_length_a                      26.7972(3)
_cell_length_b                      7.1617(1)
_cell_length_c                      14.1940(2)
_cell_angle_alpha                   90
_cell_angle_beta                    90
_cell_angle_gamma                   90
_cell_volume                        2724.01(5)

_cell_formula_units_Z               4.00000

loop_
_refln_index_h
_refln_index_k
_refln_index_l
_refln_Fsqr_meas
_refln_Fsqr_sigma
   0   0   2   396434.999716       55.914008
   0   0   4   303134.999894       37.329986
   0   0   6   107347.999743       14.830039
   0   0   8    61485.000204        9.137568
   0   0  10    83042.499882       11.316644
   0   0  12     4941.810069        0.981486
   0   0  14     8725.619965        2.638107
   0   0  16     8226.710040        6.180246
   0   0  18     6950.870041        1.420840
   0   0  20     3789.519961        3.075850
   0   0  22    20851.500068       11.895284
   0   0  24      805.615976        9.527205
   0   0  26     2006.639956        8.200972
   0   0  28     2027.200017        7.068170
   0   0  30      319.864998        4.060531
   0   2   0     4546.719939        1.100995
   0   2   1   211530.000230       25.513945
   0   2   2   510508.999626       71.018458
   0   2   3    73414.700179        8.554859
   0   2   4   110879.999859       17.196448
   0   2   5      265.439007        1.929613
   0   2   6   336898.999991       47.856898
   0   2   7   103724.000121       13.525360
   0   2   8    43207.999989        5.593882
   0   2  11    21657.699990        2.837550
   0   2  12     8701.719955        1.228475
   0   2  13     2456.840004        0.454067
   0   2  14     2525.920039        0.477770
   0   2  15     8295.129950        1.625679
   0   2  16    10419.399943        1.894601
   0   2  17       50.030894        1.621919
   0   2  18     1629.980017        0.487349
   0   2  19     4143.219985        0.801795
   0   2  20      352.275999        0.641540
   0   2  21      119.312999        3.310402
   0   2  22     4934.200008        2.201360
   0   2  24      145.971003        3.218709
   0   2  25       63.838902        4.169323
   0   2  26       75.855495        3.398691
   0   2  27      278.711005        1.530458
   0   2  28     4539.090003        3.294033
   0   2  29     2052.000035        1.098836
   0   4   0    25559.400110        3.261170
   0   4   1     3219.580005        0.604932
   0   4   2     6727.039920        0.954377
   0   4   3     2181.849977        0.843132
   0   4   4    12442.799914        2.856225
   0   4   5     4775.599984        0.929601
   0   4   6    21886.200106        2.922787
   0   4   7     6775.889942        1.064646
   0   4   8     4974.480054        0.816086
   0   4   9    36106.399864        4.683840
   0   4  10     2629.399953        0.487934
   0   4  11     4824.119961        0.880536
   0   4  12     2233.970016        0.514816
   0   4  13    45472.699877        6.883440
   0   4  14      172.777013        0.564135
   0   4  15     1349.469997        0.711720
   0   4  16     3550.169996        0.652769
   0   4  17     2436.449977        0.521290
   0   4  18     1122.959977        1.724830
   0   4  20     1193.810022        0.693418
   0   4  21      392.488004        0.894566
   0   4  22       54.264703        5.041790
   0   4  24     1191.310007        0.883393
   0   4  29      430.884019        3.805902
   0   6   0       49.743695        1.236384
   0   6   1    15474.499910        1.996074
   0   6   2       66.936402        1.073934
   0   6   3    68952.100100        8.913491
   0   6   4     1174.320017        0.333058
   0   6   5     9252.649997        1.284208
   0   6   6     2396.130010        3.321149
   0   6   7     7375.390030        1.299117
   0   6   8     3925.510057        0.687122
   0   6   9      521.735995        0.771302
   0   6  10      416.520015        0.315989
   0   6  11     2142.040000        0.521693
   0   6  12     1393.419973        0.807825
   0   6  13     8638.489917        1.396966
   0   6  14     9225.390039        1.322148
   0   6  15      541.095010        0.347117
   0   6  16      649.128994        0.347068
   0   6  17     4177.409953        0.799091
   0   6  18     1467.549983        4.834462
   0   6  19      335.393988        0.976620
   0   6  20     6736.560060        2.150370
   0   6  21     5390.330032        1.517289
   0   6  22     1708.569990        0.891076
   0   6  24     1076.389995        1.464848
   0   6  25     4993.680023        3.940261
   0   6  26     2336.540009        4.408383
   0   6  27      219.955002        2.371517
   0   8   0    33354.399940        5.127045
   0   8   1     5130.469962        1.025685
   0   8   2    25574.500113        4.396356
   0   8   3    17033.099978        3.507376
   0   8   4    10322.999933        2.886387
   0   8   5     3957.689993        0.713464
   0   8   6      385.538016        0.343917
   0   8   8     6285.890022        3.935177
   0   8   9      102.458994        0.715137
   0   8  10     7395.319928        1.306508
   0   8  11     3831.450052        0.786762
   0   8  12      255.854005        0.527276
   0   8  13     2090.470010        0.541397
   0   8  14      953.679024        0.854112
   0   8  15     1170.389989        0.915216
   0   8  16     1449.729993        1.038357
   0   8  17      230.631999        2.182359
   0   8  18     2460.939972        1.058964
   0   8  19     4283.809970        1.280417
   0   8  20      118.436990        6.698422
   0   8  22     1589.920006        1.036344
   0   8  23      521.197987        2.457135
   0   8  24      600.211977        3.513293
   0   8  26      639.255018        1.249316
   0  10   0    10494.999948        3.434662
   0  10   1     3896.650030        0.764575
   0  10   2     7751.789958        1.236635
   0  10   3     3724.289969        0.949619
   0  10   5      222.400999        1.256708
   0  10   6      963.426970        1.030398
   0  10   7      465.337982        0.423218
   0  10   8       87.468209        1.511476
   0  10   9     1374.020018        1.724828
   0  10  10    22372.300108        4.500940
   0  10  11     3279.590036        1.267696
   0  10  12    27725.799894        4.288084
   0  10  13     3083.959959        0.865287
   0  10  14      252.099992        1.017502
   0  10  15     1182.470033        0.727500
   0  10  16     1507.889974        0.745852
   0  10  17      537.145980        1.079560
   0  10  18      441.913006        1.159283
   0  10  19       83.966104        6.822847
   0  10  21      140.376004        2.627151
   0  10  22      469.023007        1.172718
   0  10  24      653.268002        1.075166
   0  12   0       82.009198        4.307459
   0  12   1      752.148013        1.312553
   0  12   2      267.338000        1.208166
   0  12   3     3030.360032        1.231647
   0  12   4     9570.679942        2.472410
   0  12   5    13925.200086        4.744899
   0  12   6     8443.039936        1.477219
   0  12   8       93.766493        5.371080
   0  12   9      985.671016        1.709703
   0  12  12      108.009003        9.549997
   0  12  13      380.824999        2.687137
   0  12  14     2544.099984        0.924880
   0  12  15      183.288004        1.506727
   0  12  16      229.442000        5.643295
   0  12  18     2058.639981        1.240898
   0  14   0     1802.710041        5.944883
   0  14   1     3434.080014        1.514645
   0  14   2     1004.420007        0.887004
   0  14   3      379.306007        1.247682
   0  14   5     2421.239982        1.205993
   0  14   6     1245.480020        1.592472
   0  14   7      212.012994        3.410740
   0  14   8      131.478994        2.927908
   0  14  10      159.597995        2.990344
   0  14  12      160.268992        1.781544
   0  14  13      218.854004        1.859830
   0  14  14      709.708994        0.916427
   1   1   1    71013.999933        8.239902
   1   1   2   402215.000276       48.385129
   1   1   3    92942.499940       12.443990
   1   1   4   501052.000492       64.385764
   1   1   5    14418.000102        1.841495
   1   1   6    14953.300106        1.976068
   1   1   7     2895.050017        0.513425
   1   1   8       15.152802        1.220691
   1   1   9     6146.359925        0.828093
   1   1  11      156.337012        0.112303
   1   1  12     7765.800073        1.049729
   1   1  13     6540.850059        0.903690
   1   1  15     1761.500038        0.324194
   1   1  16     5254.520002        0.817503
   1   1  17      210.940999        0.221825
   1   1  18     1087.489982        0.283476
   1   1  19     9209.029990        1.290328
   1   1  20     4273.980058        0.806832
   1   1  21     1791.159979        0.467924
   1   1  22       90.544892        1.042631
   1   1  23     2077.660015        0.496859
   1   1  24      131.749006        0.642939
   1   1  25     1351.570005        0.431963
   1   1  26      840.974016        0.475009
   1   1  27     3754.330040        0.807800
   1   1  28      175.006997        1.103367
   1   1  29      108.625004        3.069697
   1   1  30      268.837998        0.898751
   1   1  31       87.524407        1.861612
   1   3   1       62.344100        0.497330
   1   3   2      802.361993        0.206300
   1   3   3    12673.100005        1.802352
   1   3   4      283.479989        0.602740
   1   3   5    24586.900132        3.329245
   1   3   6    36189.799996        4.690915
   1   3   7    10866.699995        1.617066
   1   3   8      671.362975        0.205030
   1   3   9     9989.959921        1.295945
   1   3  10    13322.700007        1.754904
   1   3  11    46956.899848        6.012279
   1   3  12    26150.499915        3.396155
   1   3  13     9457.000014        1.296223
   1   3  14    12850.200080        1.747864
   1   3  15     4470.609953        0.731076
   1   3  16     4660.649944        0.676691
   1   3  17     2164.090024        0.381043
   1   3  19      278.324991        0.443631
   1   3  21     1300.610004        0.441850
   1   3  22     1614.510029        0.500343
   1   3  23      111.474996        2.744264
   1   3  27      420.802985        0.627910
   1   3  28      159.177006        1.569443
   1   3  30      276.244012        0.755022
   1   5   1       16.574099        0.296300
   1   5   2     3803.440024        0.516556
   1   5   3    13717.799940        1.763834
   1   5   4     9301.290055        1.212644
   1   5   5    44501.999790        5.665823
   1   5   6    14107.199888        2.031081
   1   5   7    35889.999854        4.773080
   1   5   8     5604.770022        0.831078
   1   5   9     2596.249991        0.455347
   1   5  10    13903.400105        1.895096
   1   5  11      373.584998        0.203935
   1   5  12      485.429999        0.198801
   1   5  13      141.172989        0.451044
   1   5  14     1669.270017        0.323455
   1   5  16     5039.550000        0.726564
   1   5  17     8790.390050        1.293963
   1   5  18       41.584403        1.161825
   1   5  19      912.612017        0.535201
   1   5  20     1424.690007        0.470645
   1   5  21       52.713800        3.463083
   1   5  25      703.234024        0.542366
   1   5  26      557.507985        0.583838
   1   5  27     1120.599995        0.912077
   1   5  28     1290.440016        0.765478
   1   5  29     1746.669978        0.752357
   1   7   1    76825.299885        9.911787
   1   7   2    15081.099954        1.950804
   1   7   3     2158.820033        0.328221
   1   7   4    16601.099994        2.326134
   1   7   5     1496.650002        0.281337
   1   7   6     9672.029932        1.332358
   1   7   7      448.827995        0.167906
   1   7   8      845.820017        0.194785
   1   7   9     5474.539929        0.953697
   1   7  10     2083.000016        0.386885
   1   7  11      441.773012        0.177993
   1   7  12      115.332994        0.291617
   1   7  13     3575.710031        0.612190
   1   7  14      109.522002        0.378920
   1   7  15     2734.309986        0.473666
   1   7  16       28.436996        1.349993
   1   7  17      276.141007        0.302540
   1   7  19      494.203978        0.671820
   1   7  20     1653.439963        0.845153
   1   7  21     3847.249983        0.925161
   1   7  22      268.226994        1.178080
   1   7  23     6152.090011        1.262052
   1   7  24     2254.000011        0.811403
   1   7  26      200.235009        1.340309
   1   9   1      929.304984        0.324697
   1   9   2    19154.700061        2.631011
   1   9   3       67.116401        0.564851
   1   9   5      181.493006        0.246007
   1   9   6     8822.530049        1.203949
   1   9   7     8472.110086        1.280636
   1   9   8    18814.599891        2.772132
   1   9   9     2697.419976        0.660106
   1   9  10      504.998020        0.294638
   1   9  11     1449.799976        0.359158
   1   9  12     1547.720025        0.404416
   1   9  13      654.180013        0.422982
   1   9  14     3295.469961        0.614896
   1   9  15     7121.430072        1.102721
   1   9  16     2082.500015        0.726189
   1   9  17       53.335606        4.263052
   1   9  18     1428.419997        0.511282
   1   9  19      256.648987        0.687281
   1   9  20      153.696990        1.824207
   1   9  21       99.842402        4.313057
   1  11   1     1710.299960        0.559307
   1  11   2      571.785992        0.994861
   1  11   3      120.243002        0.937231
   1  11   4      554.736979        0.352294
   1  11   6     1615.399999        0.411031
   1  11   7     7698.579947        1.444056
   1  11   8     4762.680022        1.240141
   1  11   9    12042.300031        2.611938
   1  11  10     4553.159969        0.812682
   1  11  11      222.531001        1.055841
   1  11  12      237.302009        1.003335
   1  11  13      126.319010        0.969607
   1  11  14     2553.360031        0.683216
   1  11  15     1421.679996        0.484836
   1  11  16      627.426000        0.516327
   1  11  17      459.548999        0.517975
   1  11  18       61.659793        3.111209
   1  11  20      463.407983        0.797544
   1  11  21      508.585984        0.576679
   1  13   1     2912.050051        0.599302
   1  13   2     6482.449930        1.046318
   1  13   3     1773.810017        0.581836
   1  13   4      729.117023        1.021260
   1  13   5      300.633985        0.893290
   1  13   8      347.259983        1.552982
   1  13   9      423.055006        0.839127
   1  13  10     1827.600035        0.634395
   1  13  11      108.611998        1.583477
   1  13  12      211.132989        2.050899
   1  13  15      270.661986        0.650952
   1  15   1      291.265013        1.060799
   1  15   3      340.966012        0.839728
   1  15   4      985.902978        1.377849
   1  15   5      679.827976        0.593390
   1  15   6      106.162009        1.795546
   1  15   8      220.808990        1.048793
   1  15   9      312.698003        0.623933
   2   0   2    26740.499865        3.464639
   2   0   4     6208.770060        1.011247
   2   0   6     1388.879973        0.350156
   2   0   8     2266.349993        0.435834
   2   0  10    11183.800013        1.516671
   2   0  12    13570.199910        1.859449
   2   0  14       97.898300        0.702467
   2   0  16       99.272408        0.759842
   2   0  18       34.019199        1.966869
   2   0  20      790.133983        0.585574
   2   0  22    11010.300073        3.505174
   2   0  24     7131.930020        1.767267
   2   0  28      191.533006        2.432586
   2   0  30      111.824999        7.456886
   2   2   0    69522.200070        7.943970
   2   2   1     5418.869941        0.816656
   2   2   2    34794.899953        4.213692
   2   2   3    16006.899972        2.226580
   2   2   4     1544.369980        0.367011
   2   2   5    83040.299999       12.520388
   2   2   6    41205.000185        5.971298
   2   2   7    78971.899804       10.040983
   2   2   8    17238.300086        2.238342
   2   2   9     8250.999950        1.092209
   2   2  10     9015.320007        1.193777
   2   2  11     2792.429997        0.418092
   2   2  12     6078.929965        0.842682
   2   2  13     2471.139974        0.391596
   2   2  14     5372.780051        0.782804
   2   2  15    12331.599893        1.815083
   2   2  16    10867.999950        1.796399
   2   2  17     8902.010057        1.393391
   2   2  18     1861.989987        0.380076
   2   2  19     3502.259972        0.635888
   2   2  20       27.386299        2.690023
   2   2  21     1415.999967        0.990339
   2   2  22       57.626393        2.237214
   2   2  24       68.334295        4.098673
   2   2  26       56.562207        2.433797
   2   2  27       72.220406        2.938015
   2   2  28      921.399981        0.553235
   2   2  29      745.809009        0.963458
   2   2  30     1688.129982        0.713339
   2   4   0    12911.600092        1.718359
   2   4   1     1174.950023        0.300272
   2   4   2     1233.269991        0.245425
   2   4   3      459.870998        0.125166
   2   4   4     8571.640034        1.150121
   2   4   5       13.511697        0.906433
   2   4   6     1401.640009        0.291507
   2   4   7     1940.520027        0.359635
   2   4   8    82894.700000       10.697066
   2   4   9    17231.599981        2.246503
   2   4  10    12048.799997        1.634613
   2   4  11      557.794006        0.181768
   2   4  12      341.282986        0.152908
   2   4  13    16836.600073        2.237822
   2   4  14    14632.299941        2.046894
   2   4  15     2436.990009        0.400966
   2   4  16      416.246011        0.244286
   2   4  17      110.802992        0.342775
   2   4  18     5818.790046        0.973364
   2   4  20      675.315022        0.521859
   2   4  21      854.877017        0.429613
   2   4  22      594.482022        0.456092
   2   4  23      229.802012        0.630839
   2   4  24      671.044001        0.514022
   2   4  25      109.933002        1.553483
   2   4  26      384.692991        0.685932
   2   4  27       61.527003        2.451013
   2   4  30      446.044981        0.704654
   2   6   0      348.265989        0.193335
   2   6   1    10957.699950        1.416088
   2   6   2    37334.100176        4.751415
   2   6   3    16742.700098        2.146225
   2   6   4    17954.699956        2.310516
   2   6   5     1808.420021        0.297090
   2   6   6    12184.900106        1.614640
   2   6   7      407.510003        0.147222
   2   6   8      308.926990        0.307100
   2   6   9     4768.809998        0.732534
   2   6  10      263.256012        0.183980
   2   6  11     1531.809971        0.297089
   2   6  12      434.669001        0.159902
   2   6  13     1302.199973        0.259726
   2   6  14     3863.249992        0.576593
   2   6  18     1490.249977        0.421985
   2   6  19      349.557018        0.441394
   2   6  20     6103.940007        1.216849
   2   6  21     2796.689956        0.700410
   2   6  22      143.078009        1.134389
   2   6  23      210.200993        1.366771
   2   6  24      139.503997        1.493788
   2   6  25     2546.339972        0.827325
   2   6  26     1335.969972        0.729594
   2   6  27      235.375000        2.580177
   2   6  28      248.630013        0.889541
   2   8   0    12006.800062        1.680033
   2   8   1     4421.789965        0.725214
   2   8   2      641.808009        0.288688
   2   8   3     4520.890013        0.731988
   2   8   4    12942.199915        2.041838
   2   8   5    21216.400079        3.338192
   2   8   6      617.937018        0.186869
   2   8   7     2364.509952        0.372257
   2   8   8       22.788202        0.867120
   2   8   9      907.477005        0.243741
   2   8  10      861.054021        0.245577
   2   8  11       50.331505        0.676480
   2   8  12      457.591010        0.215174
   2   8  13      304.741996        0.271690
   2   8  14       50.733696        0.912730
   2   8  15     2163.469960        0.462586
   2   8  16       68.526906        1.487336
   2   8  17     1664.809977        0.561608
   2   8  18     5782.750011        1.201288
   2   8  19     3809.030057        0.768205
   2   8  20     1822.120037        0.720086
   2   8  21      865.781015        0.624895
   2   8  22      532.183006        0.734689
   2   8  24      150.638999        1.155672
   2   8  26     1078.270014        0.560883
   2  10   0     6891.599971        1.123619
   2  10   1     1695.849970        0.464238
   2  10   2      443.691001        0.593997
   2  10   3      137.882009        0.744645
   2  10   5     2059.909964        0.411799
   2  10   6       92.862595        0.797124
   2  10   7      205.180987        0.288075
   2  10   8      482.343983        0.478847
   2  10   9      559.375998        0.493790
   2  10  10     5434.250050        1.496169
   2  10  11      119.672004        1.720399
   2  10  12    11444.500022        1.975385
   2  10  13     2140.800003        0.531849
   2  10  16      119.803992        0.817500
   2  10  17       83.449796        1.283913
   2  10  19       40.275904        3.574463
   2  10  20      287.502986        1.046114
   2  10  21      669.226995        0.583334
   2  10  22       60.360795        2.626908
   2  10  24      278.190008        0.964000
   2  12   0      901.833993        1.621739
   2  12   1      188.895997        0.588714
   2  12   2     1539.749975        0.526745
   2  12   3      540.545016        0.680576
   2  12   4     1607.980005        0.801304
   2  12   5     5902.259936        1.379758
   2  12   6     8057.699930        1.444321
   2  12   7      331.389985        1.530496
   2  12   8       63.524407        1.625161
   2  12   9     1013.589984        0.572711
   2  12  10      197.386006        1.123399
   2  12  12      348.792005        1.666015
   2  12  14      420.844997        0.597309
   2  12  15      203.946990        0.691534
   2  12  16      655.683009        0.501231
   2  12  17      391.961002        0.611344
   2  12  18     1263.669973        0.496933
   2  12  19       47.803700        2.308844
   2  14   0     4026.280036        1.112557
   2  14   1     1930.149962        0.654191
   2  14   2     2530.339997        1.557796
   2  14   3      789.784005        0.681401
   2  14   4      476.612995        1.230212
   2  14   5      508.521983        2.381562
   2  14   6      269.161003        0.938289
   2  14   8      740.115018        0.600273
   2  14  11       70.288807        2.260687
   2  14  12       92.620799        2.082385
   2  14  14       48.953601        3.080983
   3   1   1   159225.999927       20.252142
   3   1   2    95131.299797       11.579415
   3   1   3   874153.000872      114.287667
   3   1   4      667.149019        0.268204
   3   1   5       42.121203        0.676682
   3   1   6    36965.699869        4.818754
   3   1   7    12502.799965        1.777620
   3   1   8    60978.000005        7.897584
   3   1   9    35382.500095        4.527465
   3   1  10      786.113014        0.210097
   3   1  11     1277.010022        0.233337
   3   1  12      327.236016        0.165802
   3   1  13      532.363006        0.170722
   3   1  14     1821.529989        0.346095
   3   1  15      157.010999        0.195660
   3   1  17      103.999000        0.599166
   3   1  18     7733.080060        1.178299
   3   1  19    17574.400034        2.402965
   3   1  20     2102.769985        0.592310
   3   1  21      234.165986        0.383261
   3   1  22      208.373007        0.443477
   3   1  23      654.579023        0.332692
   3   1  24     1506.219981        0.428893
   3   1  25     4303.329955        0.840803
   3   1  26     5620.269995        1.454477
   3   1  27      111.013997        1.255334
   3   1  28     1345.809989        0.533643
   3   1  29      300.257990        1.186816
   3   1  30      212.006995        1.575286
   3   1  31      587.742977        0.859359
   3   3   1     1576.590021        0.305857
   3   3   2    19115.900048        2.402416
   3   3   3    26432.800070        3.838555
   3   3   4   106496.000085       13.533165
   3   3   5    25445.700088        3.339822
   3   3   6    30927.899935        4.840691
   3   3   7     3955.680016        0.649406
   3   3   8     6156.120047        0.865962
   3   3   9    28120.000158        3.626065
   3   3  10    47417.800093        6.186039
   3   3  11     9670.280034        1.300045
   3   3  12     5224.989956        0.919760
   3   3  13     8943.200057        1.215731
   3   3  14     8788.680004        1.277381
   3   3  15     2529.240001        0.472627
   3   3  16      101.968998        0.248058
   3   3  17     1093.589978        0.293244
   3   3  18      821.375022        0.273831
   3   3  19      380.629994        0.366067
   3   3  20     1042.920004        0.368665
   3   3  21      533.030994        0.489214
   3   3  22      772.879977        0.410795
   3   3  23      676.877993        0.407303
   3   3  24     1047.039970        0.421800
   3   3  25     1954.540016        0.560642
   3   3  27       77.534805        2.141627
   3   3  28      607.803987        0.532639
   3   3  29      141.322000        2.350313
   3   3  30      476.536981        0.587666
   3   5   1      337.778010        0.094085
   3   5   2     5741.609966        0.764168
   3   5   3     3143.590011        0.440672
   3   5   4     3400.929990        0.482415
   3   5   5    10421.800079        1.383289
   3   5   6    54148.099979        7.022341
   3   5   7     5305.499963        0.766362
   3   5   8    21807.200040        2.918467
   3   5   9       85.748396        0.262558
   3   5  10     3064.439963        0.517959
   3   5  12     3084.869997        0.496709
   3   5  13       28.311402        0.679405
   3   5  14       44.716999        1.182182
   3   5  15     1723.609974        0.307785
   3   5  16     9892.219989        1.342702
   3   5  17     8820.939915        1.256767
   3   5  18      698.945002        0.316923
   3   5  19      519.114985        0.388560
   3   5  20      350.713001        0.473700
   3   5  21      699.132986        0.872675
   3   5  22      718.409976        0.432287
   3   5  26      461.580002        0.770375
   3   5  27      254.423012        0.974414
   3   5  28      236.811010        0.841858
   3   5  29     1763.709960        0.754824
   3   7   1     6287.079966        0.883124
   3   7   2     8265.099930        1.103120
   3   7   3     3050.419950        0.460235
   3   7   4    18284.900038        2.419823
   3   7   5      377.596989        0.146590
   3   7   6     5151.099982        0.752881
   3   7   7      687.561975        0.201579
   3   7   8      615.867011        0.183632
   3   7   9      401.801985        0.191115
   3   7  10      222.370011        0.372760
   3   7  11     4643.229952        0.673347
   3   7  15      882.340983        0.266516
   3   7  16       62.175606        0.666351
   3   7  17      121.955999        0.804645
   3   7  18      455.031015        0.331657
   3   7  19      321.560999        1.191311
   3   7  20      116.308999        0.998067
   3   7  21     2404.079951        0.996250
   3   7  22     1742.479969        0.739683
   3   7  23     4034.179996        0.989305
   3   7  24       81.889107        3.316077
   3   7  25      180.610000        2.091732
   3   7  27      371.704981        0.783829
   3   9   1       78.745391        0.357992
   3   9   2    13524.800087        1.784797
   3   9   3      678.018012        0.204238
   3   9   4     6973.069994        0.982866
   3   9   5      381.463984        0.179889
   3   9   6       35.404904        0.795939
   3   9   7     3250.509991        0.514515
   3   9   8       65.058807        0.866558
   3   9   9     2666.449996        0.677367
   3   9  11      901.724986        0.566115
   3   9  12      400.466016        0.435860
   3   9  14     2487.210000        0.683476
   3   9  15     3523.660056        0.676444
   3   9  16     6660.839936        1.121733
   3   9  17      592.393979        0.441216
   3   9  18       63.207302        2.029895
   3   9  20      668.230979        0.655612
   3   9  21      195.892999        0.986647
   3   9  24      451.998017        0.609528
   3  11   1      560.479015        0.294263
   3  11   2      154.322009        0.601033
   3  11   3      307.902017        0.531632
   3  11   4     8476.010073        1.239902
   3  11   5      764.754003        0.319561
   3  11   6     1400.179989        0.511059
   3  11   7     1732.120019        0.795962
   3  11   8     1848.570025        1.268455
   3  11   9     4066.570047        1.099692
   3  11  11      113.079999        1.007113
   3  11  12     1142.079991        0.882070
   3  11  13     1325.210007        0.742623
   3  11  14      575.912979        0.613612
   3  11  15     3140.279971        0.673312
   3  11  16      238.178014        0.682882
   3  11  17      375.236997        0.579390
   3  11  19      179.840008        0.860336
   3  11  20      157.680007        1.182791
   3  11  22      261.846994        0.663174
   3  13   1     1947.160005        0.507269
   3  13   2     7068.900059        1.601447
   3  13   3      489.836003        0.488602
   3  13   4       34.066495        3.753995
   3  13   5       82.578694        1.901983
   3  13   6      628.525006        0.471953
   3  13   7       72.736506        2.457235
   3  13   8     1771.980017        0.633591
   3  13  10       76.693508        2.273482
   3  13  12      134.895007        1.165357
   3  13  13      393.479988        0.689870
   3  13  14      234.278993        0.854872
   3  13  15       81.161901        1.929293
   3  13  16      147.215003        2.516138
   3  15   2       83.065707        2.109562
   3  15   4     3000.970013        1.063561
   3  15   5     2016.409989        0.783168
   3  15   6     1181.409980        0.706032
   3  15   7     1116.020032        0.636734
   3  15   8       51.351900        3.796937
   3  15   9       68.351507        2.709892
   4   0   0     4000.009967        0.544896
   4   0   2    14795.199969        1.984994
   4   0   4    11758.600102        1.802467
   4   0   6     1602.229976        0.491478
   4   0   8     3513.059976        0.588212
   4   0  10    23780.700043        3.242474
   4   0  12     2044.940017        0.458406
   4   0  14     1088.209991        0.606989
   4   0  16     4971.350002        0.943060
   4   0  18     4777.770012        0.847749
   4   0  20      838.803005        0.433051
   4   0  22    17569.799943        2.990295
   4   0  24     8766.669968        1.608770
   4   0  26     3159.960056        0.965141
   4   0  28     1991.620004        1.317482
   4   2   0    11861.999964        1.631850
   4   2   1     2275.910047        0.372722
   4   2   2    74789.499973        9.197736
   4   2   3    60287.399886        7.386850
   4   2   4   147545.000049       19.442711
   4   2   5    50276.699946        6.293676
   4   2   6    10807.999928        1.635931
   4   2   7    12986.900062        1.875821
   4   2   8     4000.039946        0.605927
   4   2   9     8103.450067        1.091425
   4   2  10     2430.159997        0.377544
   4   2  11     3043.050016        0.464250
   4   2  12     4140.650047        0.607937
   4   2  13      233.064007        0.175330
   4   2  14     4230.799989        0.640045
   4   2  15    11665.499952        1.749845
   4   2  16     2317.229978        0.403356
   4   2  17     3226.980033        0.515125
   4   2  18      831.630013        0.235665
   4   2  19      297.764014        0.223668
   4   2  20     4089.579990        0.828439
   4   2  21      114.614004        1.116670
   4   2  22      662.118018        0.482932
   4   2  23     1121.790025        0.532801
   4   2  24      340.446006        1.302922
   4   2  25     1747.519988        0.479275
   4   2  27      186.727005        1.323330
   4   2  28      537.171985        0.523203
   4   2  29      102.343997        1.493203
   4   2  30     1899.729981        0.764701
   4   4   0    33301.300054        4.256893
   4   4   1      565.950016        0.170402
   4   4   2    14194.199968        1.815083
   4   4   3     3811.680043        0.532840
   4   4   4     4098.699965        0.581447
   4   4   5    11657.000059        1.528307
   4   4   6    70519.000209        9.056940
   4   4   7      220.450988        0.199802
   4   4   8     2271.060024        0.657121
   4   4   9    18244.799885        2.521744
   4   4  10    18244.400070        2.389352
   4   4  11      183.658005        0.152133
   4   4  12     9496.720010        1.314093
   4   4  13     9799.160072        1.358129
   4   4  14    12867.700006        1.812763
   4   4  15       79.630209        0.525832
   4   4  16     7360.379995        1.280700
   4   4  18     1109.330003        0.296500
   4   4  19      348.240983        0.421494
   4   4  21     1869.709967        0.643063
   4   4  22      129.371993        0.968858
   4   4  23      261.338004        0.821237
   4   4  24     1763.889962        0.616746
   4   4  25      641.960022        0.633146
   4   4  26     1023.029990        0.812599
   4   4  30      362.780019        0.692429
   4   6   0      295.613004        0.286565
   4   6   1    13070.300058        1.698440
   4   6   2    20163.000048        2.585619
   4   6   3     2245.739973        0.342584
   4   6   4    15846.400030        2.052767
   4   6   5    14008.999883        1.836852
   4   6   6      544.627004        0.178752
   4   6   7      122.891991        0.199140
   4   6   8     8612.479961        1.238215
   4   6   9     3793.319970        0.612399
   4   6  10     2254.650009        0.437633
   4   6  12     3671.870005        0.537695
   4   6  13      640.100980        0.187611
   4   6  14      123.345990        0.249339
   4   6  15      884.446009        0.239341
   4   6  16      694.618020        0.262382
   4   6  17      786.334976        0.337681
   4   6  18      229.313992        0.556064
   4   6  19     4448.569979        0.825701
   4   6  20      250.834008        0.585458
   4   6  21      545.812013        0.575629
   4   6  23     2001.349959        0.662285
   4   6  24      802.081986        0.804799
   4   6  25     1652.070002        0.855018
   4   6  26      202.945011        4.257153
   4   6  27      192.070994        3.029006
   4   6  28      277.385994        1.095064
   4   8   0    15705.599924        2.072428
   4   8   1     5771.520061        0.828983
   4   8   2     1891.759961        0.343430
   4   8   3      413.301012        0.173621
   4   8   4     1314.400009        0.341557
   4   8   5     7374.549975        1.362566
   4   8   6     2300.899955        0.373108
   4   8   7     6493.489990        0.909006
   4   8   8     3507.770011        0.515525
   4   8   9      114.058000        0.318390
   4   8  10      218.669003        0.239542
   4   8  11     3653.949944        0.595865
   4   8  12      457.699984        0.261988
   4   8  16     2061.039964        0.456789
   4   8  17      163.851008        0.478611
   4   8  18     6757.049940        1.156616
   4   8  19     1176.040027        0.481174
   4   8  20     3356.700025        0.801021
   4   8  22      322.172991        0.850291
   4   8  24      185.842003        1.181678
   4   8  25      768.326995        0.576593
   4  10   0    12695.300025        2.032988
   4  10   1     5032.190055        0.741385
   4  10   2     3847.490028        0.733024
   4  10   3     1793.199977        0.400973
   4  10   4      857.990976        0.300213
   4  10   5      310.451009        0.452894
   4  10   7      810.303990        0.304024
   4  10   8     1435.339979        0.399526
   4  10   9      874.423992        0.589893
   4  10  10     2497.550001        0.805643
   4  10  11     2137.599955        0.636269
   4  10  12     6932.419932        1.172761
   4  10  13      329.312012        0.714057
   4  10  14      149.422998        0.876038
   4  10  15      626.723987        0.424355
   4  10  16      717.418011        0.749904
   4  10  17      429.848001        0.967437
   4  10  18      143.559002        0.835034
   4  10  20      919.802991        1.015703
   4  10  24      287.301992        0.640770
   4  12   1      100.602003        1.394598
   4  12   2      545.026985        0.609165
   4  12   3       30.580004        3.143451
   4  12   5      270.818005        0.489531
   4  12   6      858.056005        1.170151
   4  12   8      771.540008        0.512202
   4  12   9      490.147010        1.017381
   4  12  11       46.285598        3.763557
   4  12  12     1226.169979        1.042127
   4  12  13       81.616101        1.797053
   4  12  14      415.418994        0.540813
   4  12  16     2401.800041        0.665980
   4  12  17      113.334995        1.217253
   4  12  18     1625.030013        1.052754
   4  12  19      818.388999        0.484039
   4  14   0     1457.179990        3.772724
   4  14   1      553.356981        0.704784
   4  14   2      573.182015        0.510492
   4  14   3      720.239007        0.851403
   4  14   4      216.013008        1.023873
   4  14   5      172.507998        2.191451
   4  14   6      556.422003        0.666307
   4  14   8      413.800992        0.716887
   4  14   9     1628.760012        0.665070
   4  14  10      149.475003        1.130922
   4  14  11      209.326004        0.837886
   4  14  13      192.819996        2.401269
   4  14  14       66.390898        2.183757
   5   1   1    11334.500041        1.422276
   5   1   2    55126.900084        6.716354
   5   1   3     2068.570026        0.374214
   5   1   4    24814.600093        3.330297
   5   1   5    12683.199981        1.645178
   5   1   6     5354.929968        0.749570
   5   1   7    22731.800058        2.923382
   5   1   8      576.331008        0.154216
   5   1   9    22735.400002        2.914993
   5   1  10     1112.779982        0.217803
   5   1  11      325.966992        0.129523
   5   1  12     1385.589995        0.262619
   5   1  13     5120.350009        0.742367
   5   1  14     1459.430013        0.298502
   5   1  15      737.168004        0.225161
   5   1  16      150.770992        0.307759
   5   1  17     3017.699969        0.508723
   5   1  18      730.041005        0.260809
   5   1  19       46.050298        2.880342
   5   1  20     1144.879971        0.321903
   5   1  21      907.612028        0.309481
   5   1  22      741.580027        0.370008
   5   1  23     2149.350017        0.511640
   5   1  24     3128.760024        0.778531
   5   1  25       45.356400        3.955795
   5   1  26     1171.900001        0.454892
   5   1  27      431.519980        0.507991
   5   1  28      117.065995        1.301518
   5   1  29      118.679999        1.248972
   5   1  30      867.240008        0.481936
   5   1  31      331.581010        0.578435
   5   3   1    29072.099954        3.617931
   5   3   2    71501.600024        8.880281
   5   3   3    33644.299944        4.394461
   5   3   4    36445.200107        5.067109
   5   3   5      577.579994        0.183992
   5   3   6     9612.990075        1.269428
   5   3   7    55837.699925        7.163765
   5   3   8     2894.290008        0.424312
   5   3   9     1558.909974        0.299883
   5   3  10    27338.800043        3.533321
   5   3  11    35056.799931        4.547578
   5   3  12     6254.069960        0.875286
   5   3  13     1469.470026        0.285116
   5   3  14      137.423993        0.177176
   5   3  15       49.732002        0.736784
   5   3  17     4478.549935        0.640397
   5   3  18      560.783983        0.190245
   5   3  19      549.690017        0.215488
   5   3  20      542.811994        0.474579
   5   3  21     1102.750011        0.369478
   5   3  22       35.964705        3.272318
   5   3  23     1689.450033        0.864599
   5   3  25      622.357000        0.652786
   5   3  27      102.443993        1.499503
   5   3  29      104.402006        2.160156
   5   3  30       64.233493        2.688541
   5   5   1      131.401997        0.087999
   5   5   2      103.252993        0.089158
   5   5   3      330.805999        0.130871
   5   5   4    31861.000155        4.055060
   5   5   5    15457.899914        2.007166
   5   5   6    31885.899925        4.088856
   5   5   7      457.575009        0.173606
   5   5   8     8219.810032        1.127385
   5   5   9     1570.099970        0.322423
   5   5  10    30027.899861        3.943001
   5   5  11     8993.979941        1.231778
   5   5  12      840.516002        0.222934
   5   5  13      725.720982        0.193889
   5   5  14      588.690985        0.179044
   5   5  15       32.751596        0.547747
   5   5  16      817.154022        0.249946
   5   5  17    15158.499926        2.132076
   5   5  18     2736.640030        0.528078
   5   5  19       75.441801        1.084227
   5   5  20     2267.990037        0.488654
   5   5  21     2191.409969        0.558735
   5   5  22       78.205494        3.020578
   5   5  23      238.433993        0.874070
   5   5  24      221.286004        1.424485
   5   5  27      377.830013        0.815124
   5   5  29     1172.529973        0.919574
   5   7   1     1144.690024        0.234970
   5   7   2       29.156803        0.725052
   5   7   3     2853.839995        0.436399
   5   7   4     1447.360012        0.269599
   5   7   5     1550.189976        0.296236
   5   7   6      866.641002        0.230569
   5   7   7     4290.660040        0.684296
   5   7   8     1048.789974        0.235530
   5   7   9     2333.210047        0.377962
   5   7  10     3192.169997        0.500810
   5   7  11     3451.919944        0.529702
   5   7  12    10378.300059        1.413702
   5   7  13      911.950973        0.263103
   5   7  14     2007.020019        0.399719
   5   7  15      683.843002        0.366621
   5   7  16      444.241995        0.325839
   5   7  17      344.820982        0.336224
   5   7  18     1828.109997        0.445171
   5   7  20      529.482006        0.399822
   5   7  21     1736.109972        0.555942
   5   7  22     3497.680000        0.835354
   5   7  23     4185.359957        1.219244
   5   7  24      128.496009        1.699618
   5   7  25      104.785994        4.203935
   5   7  27      666.061019        0.621658
   5   9   1      595.510021        0.223179
   5   9   3     1488.220034        0.285533
   5   9   4     8078.430039        1.102338
   5   9   5     1946.089993        0.375668
   5   9   6       61.508602        0.444404
   5   9   7      762.975989        0.209333
   5   9   8     2689.560002        0.523627
   5   9   9      596.141007        0.727403
   5   9  10      100.672005        1.046484
   5   9  12      798.140980        0.294736
   5   9  14     4446.820006        0.835246
   5   9  15      138.538997        0.914820
   5   9  16     5051.789958        1.089614
   5   9  17      352.706992        0.430877
   5   9  18     1273.090016        0.456977
   5   9  19      455.207998        0.418401
   5   9  21       62.191299        2.790747
   5   9  24     1664.039968        0.602479
   5   9  25       66.717792        3.116175
   5  11   1      754.912002        0.363749
   5  11   3     4959.979936        0.893783
   5  11   5      342.736982        0.399342
   5  11   6       30.117496        2.746086
   5  11   7     1793.140015        0.661084
   5  11   8     1031.319979        0.405686
   5  11  10      104.011993        1.752783
   5  11  11       79.895799        1.603022
   5  11  12     3009.980041        0.618810
   5  11  13     1575.999962        0.461462
   5  11  14      622.928020        1.088982
   5  11  15      927.390021        1.281349
   5  11  16       62.227107        2.359219
   5  11  19      221.853995        0.786652
   5  11  20      838.716005        0.946091
   5  11  22      359.761011        0.591195
   5  13   1      310.917999        1.861748
   5  13   2       79.156004        5.678927
   5  13   3       77.271308        1.432330
   5  13   4     2061.749970        0.741350
   5  13   5      173.417004        0.969943
   5  13   6     1135.329978        0.696267
   5  13   7      115.894009        1.391716
   5  13   8      338.090006        2.189009
   5  13   9      469.874988        1.058362
   5  13  10      418.361984        1.189277
   5  13  11      105.361993        3.252443
   5  13  12      759.370006        0.708895
   5  13  13      690.867002        0.590359
   5  13  14      886.341974        0.684534
   5  13  15       91.730594        2.620989
   5  13  17      156.099011        2.942937
   5  15   1      166.348989        0.923446
   5  15   2      108.969005        1.270314
   5  15   3      100.352991        1.999399
   5  15   5     1167.849973        1.190611
   5  15   6      162.847996        1.475503
   5  15   7     2268.209968        0.784760
   5  15   8      186.618003        1.153949
   6   0   0   202777.000363       29.542584
   6   0   2       67.828204        0.641156
   6   0   4    30179.799903        4.480444
   6   0   6    37511.699913        4.729981
   6   0   8    16591.799958        2.176256
   6   0  10    12483.499941        1.704785
   6   0  12    15138.700104        2.101833
   6   0  14    19842.600008        2.838093
   6   0  16      148.367991        0.376925
   6   0  18      120.658010        1.078189
   6   0  20     1988.669965        0.889800
   6   0  22     2510.489981        0.986863
   6   0  26      852.967013        2.688734
   6   0  28      112.292001        2.330993
   6   2   0    11795.700053        2.527531
   6   2   1     3441.289962        0.562202
   6   2   2    83216.199788       10.236276
   6   2   3    40434.099819        5.011021
   6   2   4     2953.270010        0.476208
   6   2   5    74435.199978        9.763538
   6   2   6    37455.500117        5.071108
   6   2   7     6806.799956        0.930276
   6   2   8     3383.549962        0.523943
   6   2   9     2646.110020        0.413454
   6   2  10     5178.829962        0.747013
   6   2  11     2394.269967        0.389019
   6   2  12     8091.110081        1.116900
   6   2  13     3340.890055        0.523814
   6   2  14     2619.269979        0.440545
   6   2  15     1938.399975        0.347322
   6   2  16     5906.950029        0.910891
   6   2  18     5391.870029        0.882905
   6   2  19      421.516993        0.204919
   6   2  20       92.035204        0.572851
   6   2  21      583.878985        0.336962
   6   2  22     1073.080012        0.450053
   6   2  23      448.448006        0.418407
   6   2  25      101.541999        1.144857
   6   2  27      984.697998        0.583175
   6   2  28     1071.429977        0.493231
   6   2  30       42.386897        3.893427
   6   4   0   131577.000157       17.080771
   6   4   1    38414.900056        4.865593
   6   4   2    46302.100163        5.818801
   6   4   3    10717.999989        1.382214
   6   4   4     5893.039943        0.797556
   6   4   5     4767.150023        0.670399
   6   4   6     1816.209968        0.320269
   6   4   7     4332.989999        0.653870
   6   4   8    16920.900058        2.230303
   6   4   9     3727.650017        0.557426
   6   4  10      823.169981        0.198758
   6   4  11     1849.810037        0.336167
   6   4  12      451.356993        0.195065
   6   4  13     1155.800021        0.281899
   6   4  15      668.221001        0.232344
   6   4  16     1105.950029        0.247739
   6   4  17      568.593992        0.228373
   6   4  20      241.381993        0.684712
   6   4  21     3347.050025        0.689458
   6   4  22       73.387407        1.584645
   6   4  23      438.843004        0.670695
   6   4  25      990.661021        0.559191
   6   4  26      104.608997        3.016374
   6   4  28      164.987012        1.199106
   6   4  29       42.529206        3.618281
   6   6   0     9579.299910        1.336299
   6   6   1     4029.840027        0.572316
   6   6   2     6296.860044        0.849997
   6   6   3      997.318001        0.235618
   6   6   4     1212.259977        0.224786
   6   6   5       19.417604        0.711710
   6   6   6     1324.300005        0.308269
   6   6   7     4531.090050        0.682568
   6   6   8     6996.189925        0.987895
   6   6   9      128.526004        0.391907
   6   6  10     5495.120057        0.766339
   6   6  11      428.640999        0.152787
   6   6  12     1412.800009        0.263235
   6   6  13     1660.819968        0.301252
   6   6  14     1117.309977        0.277153
   6   6  15     2749.819985        0.496277
   6   6  16      262.496995        0.414424
   6   6  17     1417.439972        0.390264
   6   6  18      135.634999        0.806943
   6   6  19     1079.609983        0.419734
   6   6  20      324.950015        0.454486
   6   6  21      353.722997        0.657979
   6   6  22      725.595989        0.569311
   6   6  24      217.361003        1.073754
   6   6  25      209.216987        1.393507
   6   6  26       66.857605        4.528512
   6   6  27      227.663013        1.148207
   6   8   0     1628.050032        0.440118
   6   8   1       50.046895        1.270427
   6   8   2      363.227985        0.239168
   6   8   3       22.183101        1.796627
   6   8   4     1208.449969        0.271496
   6   8   5      846.751976        0.308668
   6   8   6     7241.419929        0.991373
   6   8   7     1153.130008        0.264579
   6   8   8     2580.190033        0.417196
   6   8   9      409.354987        0.205639
   6   8  10      299.101010        0.288527
   6   8  11      432.835001        0.276815
   6   8  12     1441.470005        0.336412
   6   8  13      368.619994        0.270855
   6   8  14      193.765008        0.801768
   6   8  15       63.555893        0.998740
   6   8  16       87.927098        0.765518
   6   8  17      170.817006        1.000050
   6   8  18       56.968606        1.507498
   6   8  19      281.970995        0.496127
   6   8  21      259.333985        0.751212
   6   8  23      112.281998        2.003218
   6   8  24       61.196106        3.142004
   6   8  25       89.693192        3.848247
   6   8  26      159.330990        2.535572
   6  10   0     5134.339998        1.403343
   6  10   1      127.971005        0.668797
   6  10   3     1695.679980        0.334515
   6  10   4     1966.520000        0.400497
   6  10   5      690.341993        0.276087
   6  10   6       26.285298        2.218455
   6  10   7       36.521004        2.273560
   6  10   8       54.896897        0.908605
   6  10   9       58.080007        1.053926
   6  10  10      158.320992        1.109066
   6  10  11      580.202983        0.418916
   6  10  12     2009.000030        0.468350
   6  10  13      272.643007        0.849866
   6  10  14      451.304987        0.399734
   6  10  15      178.328007        0.682504
   6  10  16      302.609996        0.500627
   6  10  17       64.251398        1.688373
   6  10  22     1208.980021        0.555873
   6  12   0     3705.999997        1.327908
   6  12   1      346.104984        0.439410
   6  12   2      856.760999        0.596114
   6  12   3       63.110695        1.328445
   6  12   4      351.331988        0.719983
   6  12   5      245.886015        0.816544
   6  12   6      651.416995        0.793592
   6  12   7     1449.369975        0.476117
   6  12   8       79.708006        1.743591
   6  12   9      502.661019        0.928664
   6  12  10      410.980987        0.865441
   6  12  11      483.045979        0.539903
   6  12  12       69.768399        1.818045
   6  12  15      732.303999        0.612934
   6  12  16      692.001006        0.611327
   6  12  17      157.658008        0.908013
   6  12  18      105.948999        1.881073
   6  12  19      228.683988        0.798977
   6  14   0      846.892995        2.442891
   6  14   1      258.173008        0.792891
   6  14   2      254.970988        0.806429
   6  14   3       58.905395        3.132288
   6  14   7      103.735997        2.500592
   6  14   8      982.931977        0.660150
   6  14   9     1206.209992        0.872724
   6  14  10     1107.929969        1.124788
   6  14  11      195.708013        0.940768
   6  14  12      249.539996        0.821595
   6  14  13      734.496994        1.151971
   7   1   1      494.454016        0.272476
   7   1   2    55077.499821        7.165264
   7   1   3    14130.299901        2.034417
   7   1   4       60.420695        0.370241
   7   1   5      355.580000        0.209737
   7   1   6     6739.749932        0.958701
   7   1   7    23098.600060        3.012707
   7   1   8     3027.090031        0.441241
   7   1   9     2121.180006        0.362988
   7   1  10      506.266020        0.164745
   7   1  11      128.307997        0.140208
   7   1  12    22752.399999        2.974838
   7   1  13     3276.749944        0.519367
   7   1  14    22408.899901        2.982080
   7   1  15     1804.939963        0.378642
   7   1  16     1646.789966        0.390081
   7   1  17     1175.940029        0.237133
   7   1  18      964.472030        0.266606
   7   1  19       49.474807        1.044778
   7   1  20      333.098015        0.232728
   7   1  21      229.614015        0.314814
   7   1  22     1239.840014        0.428950
   7   1  23      585.081984        0.412430
   7   1  24     3735.410046        0.720314
   7   1  25      100.858997        1.186819
   7   1  26      590.587010        0.457894
   7   1  27      625.718006        0.465016
   7   1  29      113.448999        1.476998
   7   1  30      251.571987        0.997953
   7   3   1   118249.999807       15.069862
   7   3   2    42421.699861        5.685788
   7   3   3    30601.100015        3.904343
   7   3   4      852.399993        0.242567
   7   3   5     4588.330025        0.676959
   7   3   7    16963.999937        2.173348
   7   3   8    15818.099943        2.057151
   7   3   9     2149.239957        0.344664
   7   3  10    15130.800036        1.984548
   7   3  11     8143.009983        1.105333
   7   3  12     3202.060049        0.503761
   7   3  13      602.924010        0.221249
   7   3  14      245.400997        0.164834
   7   3  15     3362.139965        0.565951
   7   3  16      718.319973        0.182133
   7   3  17      119.185998        0.238033
   7   3  18      107.673994        0.292307
   7   3  19       83.283091        0.486067
   7   3  20     4932.459940        0.773703
   7   3  21     4822.639970        0.798612
   7   3  22     2734.019990        0.777139
   7   3  23     2343.209960        0.622239
   7   3  24      634.365978        0.538633
   7   3  25       80.703200        2.682825
   7   3  28      702.291023        0.600569
   7   5   1     4329.399965        0.599273
   7   5   2     9107.009914        1.191374
   7   5   3     5809.480016        0.824898
   7   5   4     2940.209967        0.434839
   7   5   5     7542.870043        1.028372
   7   5   6     6038.079924        0.843216
   7   5   7     7484.610079        1.029685
   7   5   8    16182.900068        2.148649
   7   5   9     2933.600021        0.491575
   7   5  10     6496.999980        0.968016
   7   5  11      651.767012        0.209097
   7   5  12     1033.260008        0.257315
   7   5  13       18.304296        1.292314
   7   5  14      590.707991        0.188182
   7   5  15      178.406003        0.206319
   7   5  16       96.624496        0.345542
   7   5  17     1066.950027        0.291235
   7   5  18     2507.250049        0.534732
   7   5  19      167.024012        0.554775
   7   5  20      934.170994        0.441321
   7   5  21      154.587993        0.724330
   7   5  24       99.848298        2.372031
   7   5  25      216.040993        1.069754
   7   5  26       56.883800        5.402017
   7   5  27      156.165012        1.257347
   7   5  28      164.894003        1.038773
   7   5  29       91.950091        1.831532
   7   7   1     2178.279971        0.367185
   7   7   2     1531.569984        0.279769
   7   7   4     2846.350008        0.455949
   7   7   5     1403.669984        0.294260
   7   7   6      367.565009        0.180687
   7   7   7      995.719981        0.248376
   7   7   8      865.638020        0.199152
   7   7   9      317.332005        0.221372
   7   7  10    13547.099992        1.820859
   7   7  11    18084.899986        2.415510
   7   7  12     3196.170043        0.541820
   7   7  13     2673.510022        0.464652
   7   7  15     1621.920006        0.377581
   7   7  16      301.371996        0.318151
   7   7  17       61.676803        3.225972
   7   7  18      130.205991        1.912022
   7   7  20      349.782983        0.739770
   7   7  21      355.396999        0.581733
   7   7  22     1024.309975        0.547132
   7   7  23      195.685994        0.996888
   7   7  24      373.377015        1.253506
   7   7  25      194.638995        1.262819
   7   7  27      390.428988        0.685235
   7   9   2      583.293986        0.284559
   7   9   3     2687.670002        0.432489
   7   9   4     5455.609964        0.789573
   7   9   5     1087.510032        0.270969
   7   9   6      300.122986        0.218855
   7   9   7      164.296997        0.256875
   7   9   8     3043.449967        0.508235
   7   9  10      167.637989        0.418058
   7   9  12     3902.050005        0.698884
   7   9  13       37.326198        1.680220
   7   9  14     4271.869992        0.710015
   7   9  15       35.881502        2.181603
   7   9  16      158.832988        0.701210
   7   9  17      166.292012        0.607128
   7   9  19      686.903976        0.404032
   7   9  22       96.977392        1.763515
   7   9  23       99.613594        3.450615
   7   9  24     1091.670015        0.634538
   7   9  25      129.882993        1.600397
   7  11   1      228.977000        0.608324
   7  11   2     3763.429993        0.625104
   7  11   3     1499.020027        0.429540
   7  11   6      826.334988        0.339203
   7  11   7       93.551704        1.035430
   7  11   8      107.920995        1.251362
   7  11  10     1041.780005        0.457567
   7  11  11      444.411006        0.633649
   7  11  12     2513.070038        1.160472
   7  11  13       47.283901        2.247355
   7  11  14      551.317021        0.678671
   7  11  15       62.736395        1.974078
   7  11  18       92.111507        1.873709
   7  11  19      729.356984        0.431322
   7  11  20      202.890995        1.171204
   7  11  21      422.661009        0.791393
   7  11  22      316.932994        1.589286
   7  13   1       74.081292        6.095097
   7  13   2     1014.569971        0.471175
   7  13   3      177.196006        0.826639
   7  13   8     2736.239955        0.846624
   7  13   9      432.512006        0.777439
   7  13  10     3007.109949        1.008128
   7  13  11      744.028019        0.654047
   7  13  12      243.721992        0.959360
   7  13  13      424.286008        0.923573
   7  13  14      276.035995        2.087360
   7  13  16      194.547987        0.801252
   7  13  17       64.294498        1.763058
   7  15   1      139.685003        0.849741
   7  15   4      215.984996        1.179639
   7  15   5      150.546004        2.999582
   7  15   6     1308.990012        0.850932
   7  15   7      163.701994        1.364205
   7  15   8      288.755014        0.898914
   8   0   0    74788.299962        8.645376
   8   0   2     1894.470021        0.963075
   8   0   4     4890.309935        0.780751
   8   0   6     6441.470001        0.975283
   8   0   8     6449.899928        0.931047
   8   0  10    14743.700108        2.001286
   8   0  12    35918.599855        4.704990
   8   0  14     1530.590037        0.434400
   8   0  16    27654.799970        5.009298
   8   0  18     6466.040049        1.120073
   8   0  20      339.330994        0.497351
   8   0  22    11635.900008        1.906976
   8   0  24      727.483983        0.757873
   8   0  26     6218.830046        1.346547
   8   0  28     1270.849989        0.723755
   8   2   0       82.645008        0.614824
   8   2   1     3735.450018        0.628736
   8   2   2     4721.359970        0.684904
   8   2   3       16.616597        1.103903
   8   2   4     1570.170027        0.387404
   8   2   5    10006.199961        1.397110
   8   2   6     4814.819998        0.673496
   8   2   7     4242.010036        0.606589
   8   2   8     5110.200015        0.704443
   8   2   9      269.408005        0.138238
   8   2  10    14304.299932        1.880403
   8   2  11     1718.680030        0.312789
   8   2  12       61.869095        0.416524
   8   2  13      168.397987        0.181813
   8   2  14    10654.399985        1.575326
   8   2  15     6773.670067        0.982299
   8   2  16       87.827805        0.270334
   8   2  17     5555.849938        0.842533
   8   2  18     5764.249998        0.893910
   8   2  19     1245.769991        0.286443
   8   2  20    13159.299961        2.000485
   8   2  22      613.097019        0.381084
   8   2  23     1484.479988        0.444694
   8   2  24     1016.029969        0.429654
   8   2  25     2297.769977        0.571350
   8   2  26      779.374020        0.528759
   8   2  27      831.972990        0.524085
   8   2  30      467.386998        0.541306
   8   4   0     1005.720014        0.299346
   8   4   1    21679.099907        2.801305
   8   4   2     3069.970001        0.441461
   8   4   3    12718.699998        1.635460
   8   4   4      309.041985        0.115735
   8   4   5     8094.630050        1.156348
   8   4   6    13025.400109        1.707731
   8   4   7     2468.029967        0.391344
   8   4   8    25536.599942        3.303190
   8   4   9    11221.900066        1.513365
   8   4  10     5193.150050        0.787855
   8   4  11      172.308993        0.179181
   8   4  12     8907.470012        1.238128
   8   4  13     7367.259943        1.140069
   8   4  14       27.410198        1.606500
   8   4  15      686.464995        0.190921
   8   4  16    11576.299914        1.562565
   8   4  17      143.088009        0.335109
   8   4  18     2049.500020        0.475722
   8   4  19     3206.160052        0.597761
   8   4  20     8226.349960        1.332501
   8   4  21      297.805015        0.459490
   8   4  22     1101.389978        0.532677
   8   4  23      726.982014        0.538385
   8   4  25      650.449017        0.757031
   8   4  26      193.310010        1.297510
   8   4  28      271.767985        0.824010
   8   6   0      383.154982        0.213500
   8   6   1     3338.589994        0.490798
   8   6   2       52.909796        0.183966
   8   6   3     3126.859965        0.458380
   8   6   4     4902.879943        0.684753
   8   6   5     5676.609992        0.814384
   8   6   6     2427.439978        0.429735
   8   6   7       28.501002        0.811518
   8   6   8      460.250989        0.221504
   8   6   9    35816.699902        5.002259
   8   6  10     1550.769987        0.310986
   8   6  11      156.858992        0.337103
   8   6  12     1082.299985        0.239369
   8   6  13    16249.200015        2.247310
   8   6  14    17246.899911        2.293183
   8   6  15       28.928800        1.540116
   8   6  16      744.747975        0.302642
   8   6  17      295.664999        0.371273
   8   6  18       44.123497        3.862105
   8   6  19     3909.180049        0.741893
   8   6  20     1044.090031        0.411912
   8   6  21      313.003007        0.491718
   8   6  22      330.692006        0.735932
   8   6  23     2138.899981        0.931754
   8   6  24      695.258978        1.121521
   8   6  25      597.867001        1.112945
   8   6  26       90.821605        4.534493
   8   6  27       41.087100        3.825420
   8   6  28      108.023990        2.812363
   8   8   0      714.217020        0.757333
   8   8   2       91.948902        0.293686
   8   8   3      230.567006        0.192063
   8   8   4      763.782986        0.218513
   8   8   5     3254.469968        0.519952
   8   8   6     2488.460048        0.415516
   8   8   7     6023.980030        0.842171
   8   8   8     8146.339949        1.171590
   8   8   9      481.503982        0.505959
   8   8  10      202.864986        0.340626
   8   8  11      405.549999        0.298114
   8   8  12       70.262299        0.673320
   8   8  13      367.445002        0.346209
   8   8  14     1644.940008        0.409475
   8   8  15     8454.750089        1.262899
   8   8  16      578.127978        0.388138
   8   8  17     1264.179998        0.396654
   8   8  18     4584.719936        1.094566
   8   8  19      386.191003        0.470647
   8   8  20     1725.799994        0.770273
   8   8  21      197.593008        0.663620
   8   8  22      251.386987        0.670067
   8   8  23      277.165993        1.433767
   8   8  24       71.172693        3.504538
   8   8  25     1009.660030        0.713591
   8   8  26      115.150004        1.705137
   8  10   0    12499.500048        2.166572
   8  10   2      441.635983        0.318143
   8  10   3      399.452987        0.336488
   8  10   4     2965.309996        0.511862
   8  10   6       55.854293        0.948684
   8  10   7      351.670996        0.246613
   8  10   8       41.322899        1.529449
   8  10  10     3556.359942        0.821744
   8  10  11      670.977998        0.702606
   8  10  12     2010.980031        0.470578
   8  10  13      223.228999        0.714978
   8  10  14      645.174021        0.510112
   8  10  15     2083.600041        0.554904
   8  10  16     2175.909956        0.572236
   8  10  17       84.421200        1.273045
   8  10  18      358.416989        0.537109
   8  10  20      865.421019        0.541232
   8  10  21      427.071983        0.620463
   8  10  22     2903.980024        0.754221
   8  10  23      329.590009        1.476662
   8  12   2       67.787706        1.864822
   8  12   5       80.385892        2.820660
   8  12   6     2771.080040        0.840062
   8  12   7      911.094985        0.487317
   8  12   8     2028.759964        0.573550
   8  12   9      819.138000        0.537856
   8  12  11       66.551496        2.385480
   8  12  12      907.018992        0.596166
   8  12  13      168.276001        0.949007
   8  12  14      475.864993        0.619190
   8  12  15      195.487991        1.013173
   8  12  17     1543.789989        0.691574
   8  12  18      153.698998        2.792345
   8  12  19      324.341982        0.525916
   8  14   0      181.987007        2.387300
   8  14   2       66.418507        2.064578
   8  14   3      115.240010        1.211384
   8  14   4       75.849102        2.022141
   8  14   6      452.302983        0.721073
   8  14   7       57.680607        4.187295
   8  14  10      877.863004        1.371051
   8  14  12      673.353974        1.178668
   8  14  13      199.188991        1.304488
   9   1   1    29202.300123        3.901873
   9   1   2     2696.510018        0.431678
   9   1   3    53030.099812        7.444379
   9   1   4     1712.420018        0.337000
   9   1   5    76722.199801       10.113220
   9   1   6    17900.600030        2.334876
   9   1   7    39719.200141        5.114717
   9   1   8    15538.999913        2.015591
   9   1   9     7380.020037        1.008592
   9   1  10     2698.320010        0.429053
   9   1  11    20841.200099        2.725167
   9   1  12     1252.320028        0.267068
   9   1  13    20238.600128        2.676365
   9   1  14     3135.990032        0.522443
   9   1  15    20718.199950        2.984436
   9   1  16    10294.999913        1.826250
   9   1  17    11885.100062        1.627597
   9   1  18     2835.750050        0.511005
   9   1  19     2957.719958        0.489562
   9   1  20      230.852014        0.297783
   9   1  21      170.938000        0.393952
   9   1  22      536.488991        0.294725
   9   1  23     1413.790005        0.470243
   9   1  24     2648.270029        0.673340
   9   1  26      781.880994        0.673401
   9   1  27      194.299011        0.724625
   9   1  29      742.194997        0.654123
   9   1  30       71.823794        1.397736
   9   3   1     2826.989988        0.950069
   9   3   2      841.405005        0.266284
   9   3   3    10615.099919        1.581689
   9   3   4    11805.000035        1.527108
   9   3   5       48.747500        0.408147
   9   3   6      799.152983        0.481499
   9   3   7    10971.400015        1.427987
   9   3   8     1443.149989        0.261065
   9   3   9     4050.170008        1.438707
   9   3  10      479.703999        0.163338
   9   3  11    26509.499881        3.456085
   9   3  12     1324.439968        0.282328
   9   3  13      646.884999        0.190052
   9   3  14     3526.759945        0.531247
   9   3  15      476.932006        0.181276
   9   3  16     2573.649986        0.406350
   9   3  17     2602.630011        0.463033
   9   3  18      234.738986        0.354268
   9   3  19     8715.569966        1.218147
   9   3  20     1268.880006        0.316984
   9   3  21     7637.859981        1.215339
   9   3  22       56.588006        1.740146
   9   3  23      225.709999        1.092608
   9   3  24     4627.890010        0.916293
   9   3  25       67.352896        7.372045
   9   3  26      615.404019        0.611336
   9   3  27      655.810996        0.655572
   9   3  28      170.251009        2.314990
   9   3  29     1184.739980        0.731620
   9   5   1     1215.619965        0.219136
   9   5   2    25875.300025        3.326597
   9   5   3      277.951016        0.124178
   9   5   4     1314.280009        0.248942
   9   5   5      157.741995        0.144162
   9   5   6     5730.650031        0.803624
   9   5   7     2267.630018        0.374524
   9   5   8      361.388008        0.161280
   9   5   9       53.893203        0.400255
   9   5  10       69.560804        0.313191
   9   5  11     3578.340039        0.570954
   9   5  14      217.899993        0.459067
   9   5  15      152.437988        0.277945
   9   5  16    10286.399974        1.407258
   9   5  17      644.470016        0.253258
   9   5  18    18111.800086        2.479220
   9   5  19     2930.440045        0.562194
   9   5  20     1356.989987        0.423580
   9   5  21      667.985011        0.398936
   9   5  22     4435.040002        0.941366
   9   5  23      294.722988        1.606409
   9   5  26     1506.439964        0.806138
   9   5  27       57.770397        2.965759
   9   5  28     1634.619993        1.121911
   9   5  29      249.261007        0.697262
   9   7   1       47.894497        0.279893
   9   7   2     2136.530045        0.372265
   9   7   3      330.877010        0.164798
   9   7   4      365.680983        0.189283
   9   7   5     2775.159958        0.487732
   9   7   6      211.645002        0.185562
   9   7   7       84.324899        0.289737
   9   7   8      413.331019        0.192674
   9   7   9     1008.360019        0.238778
   9   7  10      395.369996        0.297639
   9   7  11     3094.690002        0.534381
   9   7  12      168.743010        0.512219
   9   7  13     8409.820047        1.195812
   9   7  14     1855.639991        0.401354
   9   7  15     1155.920033        0.352163
   9   7  16       29.702805        2.280106
   9   7  17     1376.769968        0.765541
   9   7  18     3788.899963        0.659058
   9   7  19     1584.890003        0.467172
   9   7  20      614.627001        0.420546
   9   7  21     3112.980033        0.650771
   9   7  22      877.745027        0.495943
   9   7  23     1946.979972        0.684664
   9   7  24      706.623990        0.653344
   9   7  25      181.926009        1.016836
   9   7  26       58.227598        3.811522
   9   7  27      958.713004        1.327489
   9   9   2      390.517001        0.251091
   9   9   3     3093.969970        0.504417
   9   9   4      152.900990        0.366267
   9   9   5       83.727899        0.418992
   9   9   6     6886.499935        1.045821
   9   9   7     3132.940011        0.498029
   9   9   8      986.363971        0.270708
   9   9   9      900.649017        0.434564
   9   9  10      347.208999        0.521108
   9   9  11      275.009985        0.758448
   9   9  12     3873.560055        1.022453
   9   9  13       81.757004        0.893927
   9   9  14     2169.989957        0.504662
   9   9  15      545.585980        0.401158
   9   9  16     8138.600077        1.263223
   9   9  18      334.434997        0.678653
   9   9  19      847.233982        0.382667
   9   9  20      145.327003        0.904776
   9   9  23      170.577000        2.017968
   9   9  24     1822.659973        0.787182
   9   9  25      142.419998        1.114443
   9  11   1      915.523023        0.329943
   9  11   2     2054.079968        0.431640
   9  11   3     2873.079958        0.526921
   9  11   4     1265.940029        0.522443
   9  11   5     2249.479971        0.664540
   9  11   7      378.354005        1.429713
   9  11   8     1410.359999        0.528863
   9  11   9      252.513997        1.230513
   9  11  10      745.078003        0.488746
   9  11  12     2289.360002        0.618471
   9  11  13     1881.540011        0.745140
   9  11  14       90.534806        1.976459
   9  11  15     2459.860028        0.622854
   9  11  16      403.204994        0.534307
   9  11  17      165.226010        0.773005
   9  11  18      869.365992        0.520542
   9  11  19     2466.119970        0.581324
   9  11  20      225.455000        0.907858
   9  11  21      966.976018        0.786932
   9  13   1      639.608025        0.572459
   9  13   2       66.009808        2.111101
   9  13   4       92.587503        1.391284
   9  13   6      609.712000        0.714350
   9  13   8     1273.770033        0.666298
   9  13   9      255.407991        0.906553
   9  13  10     1898.309957        0.615574
   9  13  11      872.721020        0.536047
   9  13  12      552.019019        0.812306
   9  13  13      169.720993        4.092796
   9  13  14      586.402015        0.703666
   9  15   1       73.792996        1.342377
   9  15   2      179.887002        0.764236
   9  15   3       99.979301        1.275314
   9  15   4      184.166993        0.980981
   9  15   6     1339.220008        0.692570
  10   0   0     8870.429954        1.395798
  10   0   2     7742.460077        1.168193
  10   0   4    37703.899945        4.801896
  10   0   6    45850.399966        5.857789
  10   0   8     6386.409942        1.006332
  10   0  10      206.876989        0.380662
  10   0  12    18128.100055        2.477781
  10   0  14    24699.299861        3.480616
  10   0  16     4676.039936        1.193781
  10   0  18      447.122020        0.473165
  10   0  20      771.568007        0.448313
  10   0  22     6963.019961        1.538275
  10   0  24     1001.230023        0.715405
  10   0  26      768.252988        0.778603
  10   0  28      678.636001        0.887975
  10   0  30      131.577004        1.882299
  10   2   0     5648.960061        1.048656
  10   2   1    15811.499969        2.072157
  10   2   2     2194.830019        0.402949
  10   2   3    24275.600004        3.532223
  10   2   4    38088.199999        5.276756
  10   2   5    36327.700146        4.593885
  10   2   6     3454.549996        0.515026
  10   2   7    36823.299944        4.856267
  10   2   8       15.233300        0.584018
  10   2   9      259.209002        0.116974
  10   2  10     1532.609985        0.264640
  10   2  11     1531.280005        0.275762
  10   2  13     3905.710019        0.680180
  10   2  14     9933.170031        1.504481
  10   2  15    11402.599906        1.504962
  10   2  16    17450.500092        2.310473
  10   2  17    22647.600074        3.050479
  10   2  18      711.909006        0.290161
  10   2  19      415.932000        0.227252
  10   2  21     2297.679956        0.433497
  10   2  22     1054.810026        0.315429
  10   2  23     1130.919999        0.414906
  10   2  25      988.316029        0.498408
  10   2  26      775.561008        0.519808
  10   2  27     1592.880019        0.562047
  10   2  29       55.264103        3.170989
  10   2  30      226.197990        0.914104
  10   4   0    15214.699994        1.982613
  10   4   1     1646.379965        0.282166
  10   4   2       18.916202        0.385198
  10   4   3     2782.920051        0.408450
  10   4   4     5007.420001        0.698548
  10   4   5      167.760003        0.151028
  10   4   6     4038.110003        0.573988
  10   4   7      275.570989        0.126316
  10   4   8    13324.200099        1.772442
  10   4   9     9495.710053        1.298852
  10   4  10     3317.899969        0.539201
  10   4  11      184.932012        0.255455
  10   4  12      876.706027        0.254684
  10   4  13     5164.690048        0.787243
  10   4  14     1856.930030        0.370776
  10   4  15      320.764984        0.230727
  10   4  16      382.140998        0.194277
  10   4  17       41.635802        1.024037
  10   4  18    16944.700119        2.333760
  10   4  19      797.064006        0.295829
  10   4  20    13374.300079        2.066677
  10   4  21       55.768007        1.915727
  10   4  22      939.250990        0.523954
  10   4  23      688.494987        0.581662
  10   4  25      785.676976        0.755834
  10   4  26      237.522994        1.064378
  10   4  28     1397.150020        0.580036
  10   6   0      682.054022        0.313449
  10   6   1       54.075506        0.232430
  10   6   2       58.826093        0.175316
  10   6   3       11.025999        1.135009
  10   6   4     1070.339993        0.232165
  10   6   5      165.829002        0.176199
  10   6   6     3833.420046        0.617222
  10   6   7      184.614993        0.239137
  10   6   8    11186.400007        1.613675
  10   6   9     5635.420071        0.884996
  10   6  10      634.888003        0.253199
  10   6  11     1029.410007        0.235251
  10   6  12       24.004503        1.232662
  10   6  13     1172.770023        0.268454
  10   6  14       45.691205        0.810884
  10   6  15     2098.790012        0.407303
  10   6  16     1898.090024        0.379165
  10   6  17     2357.699994        0.478953
  10   6  18     8907.319949        1.335146
  10   6  19     1497.520034        0.461540
  10   6  20     4768.819942        0.846240
  10   6  22      466.903979        0.566115
  10   6  23     1341.830014        0.633883
  10   6  24       67.337402        2.673202
  10   6  25     2382.350012        0.677064
  10   6  27      214.445008        0.949800
  10   6  28      419.223987        1.015062
  10   8   0     6214.160071        1.749498
  10   8   1     1026.419988        0.262236
  10   8   2      686.964991        0.318476
  10   8   3      272.011990        0.225180
  10   8   4    17067.700054        2.257554
  10   8   5     4859.519931        0.696499
  10   8   6     2960.980036        0.457778
  10   8   7     2587.980021        0.454471
  10   8   9      405.000008        0.217045
  10   8  10     1003.619992        0.575340
  10   8  12      419.621992        0.383789
  10   8  13      363.890991        0.660600
  10   8  14    13585.399976        1.935001
  10   8  15     1558.879967        0.613639
  10   8  16     4797.490060        0.812252
  10   8  17     4164.849992        0.739996
  10   8  18      749.981001        0.378844
  10   8  19      592.043985        0.397808
  10   8  20      798.143975        0.525613
  10   8  21      281.119010        0.545489
  10   8  23      319.861993        0.791632
  10   8  25      195.899997        1.215608
  10   8  26       94.690707        1.908910
  10  10   0     1857.829989        1.479186
  10  10   1      235.888007        0.415795
  10  10   2      821.847974        0.378149
  10  10   3      523.241012        0.247820
  10  10   4      393.415998        0.339796
  10  10   6     2183.160024        0.426868
  10  10   7      480.717991        0.264647
  10  10   8     1289.800025        0.391328
  10  10   9      657.729011        0.311056
  10  10  10     1856.220027        0.575224
  10  10  11      588.093007        0.376592
  10  10  12     6160.700036        0.967998
  10  10  13       92.109991        1.092217
  10  10  14     1910.059982        0.501285
  10  10  15      773.027995        0.613795
  10  10  16      573.069018        0.477420
  10  10  17      783.014990        0.429391
  10  10  18      329.620982        0.670899
  10  10  19      181.244991        0.837220
  10  10  20      207.671013        1.385873
  10  10  21       53.193202        3.382668
  10  10  22      825.508976        0.728261
  10  10  23      388.161002        0.799341
  10  12   0      109.734005        1.311277
  10  12   1      451.411000        0.731336
  10  12   2      346.029009        0.744144
  10  12   4      841.237005        0.965969
  10  12   5     2691.329997        1.231268
  10  12   6      119.927007        0.885969
  10  12   7     1767.589969        0.548118
  10  12   8       54.208895        2.617312
  10  12  10       66.946106        4.076623
  10  12  12      405.150997        0.599375
  10  12  13      144.688012        2.576057
  10  12  14      103.349000        1.520296
  10  12  15     1010.699981        0.529271
  10  12  16      613.028978        0.690978
  10  12  17     2472.790044        0.663457
  10  12  18      231.768014        0.749149
  10  12  19       81.875805        1.126114
  10  14   1      800.942016        0.501537
  10  14   3      996.130997        0.683987
  10  14   4       44.713401        3.112927
  10  14   8      526.625987        0.782940
  10  14   9      107.917005        2.167956
  10  14  10      387.972991        0.849861
  10  14  12       94.078496        2.371831
  10  14  13      276.498000        1.062211
  11   1   1     2202.160035        0.385074
  11   1   2     6234.340024        0.876877
  11   1   3    48628.299906        6.397981
  11   1   4     6253.449967        0.999186
  11   1   5     1271.990014        0.309425
  11   1   6      188.956997        0.109888
  11   1   7      573.786978        0.140043
  11   1   8    15559.500038        2.030269
  11   1   9       19.737699        0.556031
  11   1  10    25295.500017        3.287161
  11   1  11     8053.629974        1.118306
  11   1  12     2930.599957        0.483783
  11   1  13      590.394991        0.216729
  11   1  14      459.286004        0.180013
  11   1  15      148.925998        0.267185
  11   1  16       40.438598        0.669383
  11   1  17     1814.689966        0.517836
  11   1  18     3785.469964        0.579771
  11   1  19    12627.400085        1.790033
  11   1  20     4201.249971        0.680709
  11   1  21     2298.350028        0.438867
  11   1  22      187.918010        0.430201
  11   1  23     1460.490019        0.555268
  11   1  24      216.193000        0.548089
  11   1  25      880.834019        0.491865
  11   1  26      454.485008        0.476938
  11   1  27      143.098009        2.243459
  11   1  29      773.433978        0.476955
  11   1  30      126.112002        0.994893
  11   3   1     1672.380005        0.292817
  11   3   2     6667.540005        0.887671
  11   3   3     3357.739959        0.493896
  11   3   4      438.716986        0.138805
  11   3   5     1816.700011        0.315201
  11   3   6     6655.470003        0.900328
  11   3   7       48.854005        0.248442
  11   3   9     5860.660063        0.828318
  11   3  10     1371.289999        0.266913
  11   3  11     4239.189955        0.636689
  11   3  12    25107.400111        3.299643
  11   3  13    14057.999983        1.928629
  11   3  14    13823.399983        2.044608
  11   3  15      181.076989        0.320155
  11   3  16       49.499794        0.641172
  11   3  17     5667.529938        0.845901
  11   3  18      292.690986        0.362900
  11   3  19       55.015701        0.784333
  11   3  20       92.780895        0.611845
  11   3  21      560.333000        0.499390
  11   3  22     3055.470005        0.596463
  11   3  23     2917.320017        0.806636
  11   3  24     1763.699965        0.581579
  11   3  25      516.704998        0.905967
  11   3  26      644.162978        0.960841
  11   3  27     1141.240010        0.583690
  11   3  29       54.917407        2.830702
  11   5   1       84.028609        0.181606
  11   5   2      401.436007        0.124918
  11   5   4      949.315996        0.192802
  11   5   5      122.076004        0.165751
  11   5   6    10259.099922        1.365628
  11   5   7     1908.679964        0.323668
  11   5   8      417.872993        0.148819
  11   5  10    13465.199908        1.788157
  11   5  11      996.027982        0.267471
  11   5  12      205.590001        0.344453
  11   5  13     1767.599975        0.330885
  11   5  14     6463.040077        0.916351
  11   5  15      925.960982        0.263601
  11   5  16    17702.300105        2.379072
  11   5  17      143.243005        0.512368
  11   5  18      136.320990        0.502436
  11   5  19      130.505994        0.541350
  11   5  20     1420.330019        0.403854
  11   5  22     1339.609996        0.568038
  11   5  23      542.305980        1.182702
  11   5  24     2356.069955        0.715968
  11   5  26     1158.780013        0.661197
  11   5  27      324.638991        0.773557
  11   5  28      639.563008        0.866545
  11   5  29      186.864990        0.778690
  11   7   1     6820.890064        1.063000
  11   7   2     5027.870011        0.767220
  11   7   3      394.653983        0.206801
  11   7   4      466.401988        0.278427
  11   7   5      177.808010        0.291590
  11   7   6     5060.119936        0.741881
  11   7   7     2368.649952        0.384928
  11   7   8      326.776989        0.186172
  11   7   9      102.757005        0.315612
  11   7  10      421.239994        0.495977
  11   7  11     5762.830028        0.867297
  11   7  12    12765.099990        1.856608
  11   7  13      272.814989        0.401427
  11   7  14     2234.430021        0.494240
  11   7  15      332.567014        0.338297
  11   7  16      793.069012        0.328138
  11   7  17       50.705194        1.649722
  11   7  19      399.955001        0.452060
  11   7  21     4119.660053        0.813913
  11   7  22      438.320995        1.059456
  11   7  23     1645.899990        0.667025
  11   7  24      269.133015        1.804788
  11   7  26      242.124990        0.908859
  11   7  27      166.942008        1.020599
  11   9   1      392.993989        0.348281
  11   9   2      440.827019        0.242860
  11   9   3      893.792999        0.270181
  11   9   6      157.646004        0.289314
  11   9   7     4003.030010        0.621606
  11   9   8     8587.500007        1.309944
  11   9   9      819.484976        0.312724
  11   9  10     9047.950042        1.481067
  11   9  11     1304.410024        0.368204
  11   9  12       49.120796        1.234859
  11   9  13       65.243195        1.905653
  11   9  14      122.823003        0.684073
  11   9  15     2093.499984        0.500514
  11   9  16      310.010006        0.737874
  11   9  18     1490.590019        0.482415
  11   9  19      378.694013        0.597396
  11   9  20      278.639990        0.749552
  11   9  21       78.567305        2.047704
  11  11   2       46.647698        4.406301
  11  11   3      583.682020        0.598316
  11  11   5      493.575005        0.750074
  11  11   6      995.576979        0.342539
  11  11   7      806.697973        0.610273
  11  11   8     2103.000004        0.514627
  11  11   9     1517.020005        0.834767
  11  11  10     1532.190028        0.876274
  11  11  11      156.490993        0.864160
  11  11  12      872.629974        0.562085
  11  11  13      767.543975        0.611610
  11  11  14       90.273391        1.865167
  11  11  15     1512.859998        0.530992
  11  11  16      177.364010        0.737026
  11  11  17      141.348012        0.803391
  11  11  18       63.966100        2.215230
  11  11  19     1013.449971        1.066823
  11  11  20      209.299992        0.727619
  11  11  21      161.391006        1.226904
  11  13   1     1315.109971        0.818554
  11  13   2     1121.330011        0.755255
  11  13   3      202.821006        0.816954
  11  13  10       91.584804        1.920347
  11  13  11      299.824012        0.779504
  11  13  12      281.097012        1.661271
  11  13  13      158.207996        2.053543
  11  13  14     1008.159975        0.690033
  11  13  15       69.321493        3.279308
  11  13  16      313.830012        0.687209
  11  15   2       47.504103        2.098123
  11  15   4      391.695002        0.604950
  11  15   5      179.572007        1.316664
  11  15   6      220.166007        0.839936
  12   0   0   552084.000313       74.146944
  12   0   2    76837.400105       10.073540
  12   0   4    58245.500002        8.789843
  12   0   6      312.938011        0.232358
  12   0   8    18697.699885        2.470907
  12   0  10    33889.800032        4.433286
  12   0  12     6491.449970        1.024213
  12   0  14    28178.799903        3.780862
  12   0  18     4142.830054        0.751145
  12   0  20     2844.249959        0.664417
  12   0  22     3013.230031        0.854131
  12   0  24       83.056502        3.385092
  12   0  26      111.520992        2.296358
  12   2   0     6552.059999        1.458759
  12   2   1    20461.399979        2.977347
  12   2   2     2619.250019        0.541555
  12   2   3    12781.099967        1.792460
  12   2   4    11551.299940        1.501122
  12   2   6    11910.800079        1.550531
  12   2   7     3736.539959        0.538336
  12   2   8    34931.999874        4.481088
  12   2   9     5931.449931        0.821169
  12   2  10     6053.250013        0.843084
  12   2  11     1601.989978        0.294764
  12   2  12      381.891015        0.192095
  12   2  13     5498.720058        0.821577
  12   2  14    13216.400089        1.768554
  12   2  15      524.174019        0.156406
  12   2  16      454.882987        0.188692
  12   2  17       99.960104        0.334348
  12   2  18      222.636987        0.236778
  12   2  20     3328.510057        0.550459
  12   2  21       79.845394        1.208573
  12   2  22       28.586805        2.262585
  12   2  23      107.610996        1.087321
  12   2  24       78.451002        1.877380
  12   2  25       50.693902        3.003060
  12   2  26      485.243005        0.524532
  12   2  28      289.660010        0.786310
  12   2  29      234.953010        0.741393
  12   2  30      106.968010        1.359146
  12   4   0     4587.599982        0.760086
  12   4   1      871.835993        0.208066
  12   4   2     1968.510018        0.332254
  12   4   3      438.784015        0.129527
  12   4   4      980.765012        0.266712
  12   4   6       83.937791        0.149672
  12   4   7      125.788001        0.131892
  12   4   8     6254.079924        0.872330
  12   4   9     1593.379982        0.305615
  12   4  10       31.558497        0.637284
  12   4  11     1461.990014        0.294543
  12   4  12     2947.430051        2.677144
  12   4  13     5093.370014        0.948359
  12   4  14     6047.189927        0.851054
  12   4  15     4812.179974        0.776424
  12   4  16     4053.879979        0.612317
  12   4  17     1650.900021        0.332951
  12   4  18      422.351986        0.299806
  12   4  19      416.213980        0.274494
  12   4  20     2370.319975        0.512169
  12   4  21      999.042021        0.413747
  12   4  22     1360.310028        0.554833
  12   4  23      237.542999        1.549741
  12   4  24      384.921994        0.934259
  12   4  25      523.687022        1.855534
  12   4  26      590.005023        0.777085
  12   4  27      141.808990        1.396987
  12   6   0      641.782017        0.314454
  12   6   1     8402.120052        1.233033
  12   6   2     1891.360008        0.338559
  12   6   3     7935.639960        1.080722
  12   6   4      200.960989        0.159894
  12   6   6      486.725005        0.387384
  12   6   7       42.898505        0.615404
  12   6   8     4867.000069        0.852289
  12   6   9      365.127014        0.732110
  12   6  10     1419.060016        0.281727
  12   6  11       48.796204        0.499412
  12   6  12     1563.759967        0.811657
  12   6  13      576.560008        0.403511
  12   6  14     4525.149977        0.689275
  12   6  15     2422.269975        0.442073
  12   6  16      159.501012        0.323720
  12   6  17     2276.920010        0.432269
  12   6  18       52.059097        2.073732
  12   6  20     3585.569969        0.824464
  12   6  21     4919.419984        1.458237
  12   6  22      142.116988        1.014905
  12   6  23      397.689985        0.557764
  12   6  24      119.544003        2.630644
  12   6  25     2584.890051        0.878863
  12   6  26      602.919001        0.733495
  12   8   0     2634.220006        0.847399
  12   8   1      108.635990        0.339749
  12   8   2     3279.579957        0.605589
  12   8   3     5645.100074        0.821206
  12   8   4      719.418987        0.254268
  12   8   5      809.281990        0.223932
  12   8   6       30.352805        2.107871
  12   8   7      690.068977        0.211990
  12   8   9     2817.520053        0.544523
  12   8  10     1871.889991        0.424334
  12   8  11      706.673009        0.328099
  12   8  12      194.886011        0.618519
  12   8  13     3205.699950        0.703515
  12   8  14     1163.330015        0.397369
  12   8  15     2446.319990        0.583818
  12   8  16      113.184002        1.828050
  12   8  17      639.085984        0.424403
  12   8  18      429.952998        0.697454
  12   8  19     2940.489985        0.681031
  12   8  20      693.716003        0.446559
  12   8  21      762.757017        0.654538
  12   8  22      159.106992        1.379596
  12   8  24       73.916301        3.266377
  12   8  26      119.909004        1.462868
  12  10   0     3089.720018        0.694187
  12  10   1      163.743988        0.396663
  12  10   2      622.485983        0.365544
  12  10   3     1489.739988        0.478190
  12  10   4      501.370002        0.298277
  12  10   5      158.674004        0.385878
  12  10   7      233.977987        0.729285
  12  10   8       72.310601        0.906672
  12  10   9     3100.859987        0.601490
  12  10  10     4952.630069        1.279439
  12  10  11      828.836980        0.394809
  12  10  12     6371.419978        1.200076
  12  10  13     3310.580017        0.741938
  12  10  14       99.342305        0.980433
  12  10  15     1688.939984        0.481216
  12  10  16      683.938977        0.384088
  12  10  19      638.912018        0.417272
  12  10  21      498.618986        0.573216
  12  12   0      227.452004        1.561815
  12  12   3      229.271987        0.501424
  12  12   4     1990.350017        0.494410
  12  12   5     2462.459993        1.460977
  12  12   6     1023.529974        1.515514
  12  12   7      255.956994        0.872788
  12  12   8      231.381001        1.967295
  12  12   9      668.192980        0.611263
  12  12  10      142.019990        1.331114
  12  12  12      125.102010        2.621171
  12  12  14      539.041998        0.638540
  12  12  15     1153.219997        0.536682
  12  12  16      213.135006        0.905504
  12  12  18      548.258994        0.562116
  12  12  19      101.304004        1.376914
  12  14   0      874.368991        0.804040
  12  14   1      726.315005        0.860416
  12  14   2      275.131986        0.691173
  12  14   3      331.164001        0.705677
  12  14   5      487.484007        0.709791
  12  14   6       54.727105        4.261132
  12  14   8      109.796992        2.227908
  12  14   9      199.405013        1.465935
  13   1   1    23112.299945        2.953761
  13   1   2    65956.099948        8.610938
  13   1   3     4175.189979        0.915629
  13   1   4    74291.400119        9.482390
  13   1   5      924.422979        0.217524
  13   1   6      136.769002        0.163769
  13   1   7     1155.140028        0.216695
  13   1   8     8993.769974        1.199566
  13   1   9      334.714014        0.133183
  13   1  10    14062.100072        1.850759
  13   1  11     2940.140019        0.470153
  13   1  12    23458.600082        3.099603
  13   1  13    10238.100065        1.421465
  13   1  14     2603.700028        0.447680
  13   1  15     2778.609976        0.444190
  13   1  16     2090.879971        0.355598
  13   1  17      954.559974        0.247235
  13   1  18      159.570001        0.705007
  13   1  19     2689.709986        0.464012
  13   1  21      326.866006        0.276895
  13   1  22      559.361003        0.287537
  13   1  23     1617.030036        0.379577
  13   1  24      365.677005        0.583531
  13   1  25      587.014010        0.455489
  13   1  26      439.101003        0.498029
  13   1  27     1698.870023        0.551130
  13   1  28      147.686999        0.903013
  13   3   1      222.473005        0.118536
  13   3   2       35.326999        0.267752
  13   3   3     1538.700023        0.264900
  13   3   4       20.469897        0.242538
  13   3   5     3437.240039        0.488931
  13   3   6     3996.819988        0.565324
  13   3   7     7572.520081        1.021795
  13   3   8     6011.670022        0.828118
  13   3   9     2499.460029        0.404173
  13   3  10    18497.599939        2.436609
  13   3  11     2726.460007        0.450457
  13   3  12      112.137997        0.152894
  13   3  13     2752.289983        0.508312
  13   3  14      275.568997        0.187528
  13   3  15     2105.450019        0.350566
  13   3  16     5126.520047        0.775270
  13   3  17     2122.659960        0.381471
  13   3  18      358.994000        0.232491
  13   3  19     2039.570024        0.387275
  13   3  20      588.989021        0.275806
  13   3  21     1665.140001        0.394447
  13   3  22      183.968993        0.464917
  13   3  23       41.901995        2.426143
  13   3  24     1846.579978        0.598890
  13   3  25       79.873008        3.953162
  13   3  26      441.163983        0.737991
  13   3  29      150.230004        1.075637
  13   5   1      141.338002        0.243881
  13   5   2      236.738012        0.243986
  13   5   3     1782.919970        0.316117
  13   5   4     1224.229981        0.231382
  13   5   5     7821.840020        1.051507
  13   5   6     4786.610026        0.701614
  13   5   7    12401.099935        1.653871
  13   5   9      185.306990        0.126948
  13   5  11      102.460998        0.418674
  13   5  12     4622.300020        0.768058
  13   5  13       19.399303        1.532493
  13   5  14      449.261005        0.326923
  13   5  17     1221.119967        0.356385
  13   5  18      658.919020        0.422434
  13   5  19     1289.039986        0.379359
  13   5  20      247.148992        0.444986
  13   5  21      230.479005        0.488491
  13   5  22     1872.889987        0.565158
  13   5  24      498.694999        0.609261
  13   5  25       88.412309        5.420352
  13   5  26       98.064200        1.886579
  13   5  27      348.226987        1.189574
  13   5  28       46.253003        3.424206
  13   7   1    23370.399949        3.760431
  13   7   2     1929.170018        0.474680
  13   7   3      349.118014        0.216448
  13   7   4     4729.280028        0.736533
  13   7   5     1124.660009        0.254923
  13   7   6     2260.849962        0.404001
  13   7   7      128.595010        0.249734
  13   7   8     5246.879930        0.747343
  13   7   9     1467.520026        0.476146
  13   7  10     2981.960053        0.506154
  13   7  11      192.832994        0.470249
  13   7  12     1582.769998        0.592472
  13   7  13     3694.359987        0.661859
  13   7  14     2897.550045        0.579955
  13   7  15     1769.140003        0.551890
  13   7  16      161.978998        0.488433
  13   7  18      816.269013        0.358729
  13   7  19      352.269993        0.397704
  13   7  20     1528.220038        0.501192
  13   7  21      452.891985        0.509846
  13   7  22      393.508989        0.619783
  13   7  23      740.818980        0.537924
  13   7  27       73.879492        2.231346
  13   9   1      141.571994        0.452364
  13   9   2     9604.179929        1.358707
  13   9   6      100.062010        0.429772
  13   9   7     1670.930028        0.353868
  13   9   8     1433.099980        0.336117
  13   9   9      567.678991        0.362204
  13   9  10     3790.500045        0.907933
  13   9  11      237.561001        0.527926
  13   9  12     8974.339963        1.339829
  13   9  13      502.815998        0.467197
  13   9  14     2230.700010        0.510988
  13   9  15     2096.379956        0.527837
  13   9  16       42.244995        2.750861
  13   9  17       50.295698        1.862109
  13   9  18      849.356998        0.447811
  13   9  19       55.945194        1.990884
  13   9  20      760.816979        0.791650
  13   9  22      212.829001        1.907545
  13  11   1      533.818983        0.346555
  13  11   2      704.472986        0.345401
  13  11   3      315.909993        0.554976
  13  11   4       39.203402        4.069979
  13  11   5      140.665008        1.050668
  13  11   6      274.846994        0.767388
  13  11   7     2463.780048        0.755851
  13  11   9     3075.940047        0.743591
  13  11  11      125.607003        0.912984
  13  11  12      623.738987        0.457855
  13  11  13       96.022204        1.434296
  13  11  14     2596.049951        0.678828
  13  11  15      101.953993        1.666965
  13  11  16      796.763021        0.439398
  13  11  17       86.319392        1.159156
  13  11  18      281.418004        0.955541
  13  11  19       98.200192        1.150033
  13  11  20      574.399018        0.719406
  13  11  21      358.593002        0.644950
  13  13   1      373.442987        1.368402
  13  13   2     1543.669996        0.629255
  13  13   3      332.056008        1.000202
  13  13   4      599.022982        0.595518
  13  13   5      111.942007        2.530746
  13  13   6       83.568905        3.082711
  13  13   9      347.827013        0.993889
  13  13  10      158.853002        1.909040
  13  13  12      194.481991        2.446540
  13  13  13       83.517501        3.377501
  13  13  14      210.452991        1.212487
  13  13  15      117.843009        1.648320
  13  13  16      119.149996        3.150217
  13  15   1      249.857013        0.727534
  13  15   3      190.398989        1.081184
  13  15   4      161.916005        1.604083
  13  15   5      103.272992        3.600404
  14   0   0   166187.000098       23.584990
  14   0   2     8391.810020        1.504001
  14   0   4    16062.599982        2.234864
  14   0   6     5129.230025        0.781751
  14   0   8    73123.399869        9.547099
  14   0  10     6037.630020        0.943097
  14   0  12    63573.599788        8.618393
  14   0  14     2035.359977        0.466744
  14   0  16     8048.219978        1.180576
  14   0  18     4290.559952        0.775574
  14   0  20      558.382004        0.678165
  14   0  22     2222.209958        0.652143
  14   0  24      853.318977        0.485902
  14   0  26      171.559988        4.356825
  14   0  28      745.040990        1.413838
  14   0  30      265.372994        3.754553
  14   2   0    54446.800048        6.870663
  14   2   1     2837.530003        0.443025
  14   2   2       14.437097        1.199941
  14   2   3      129.502010        0.106471
  14   2   4     9340.919988        1.249797
  14   2   5     4406.890024        0.611718
  14   2   6    78329.000242       10.016883
  14   2   7    16096.199893        2.101821
  14   2   8     2623.839986        0.414325
  14   2   9    14153.899922        1.916068
  14   2  10       16.490202        1.034374
  14   2  11     8487.729977        1.175956
  14   2  12       52.865100        0.359910
  14   2  13     2427.760040        0.418815
  14   2  14     7117.459974        1.139622
  14   2  15      523.729999        0.161764
  14   2  16      207.432986        0.278506
  14   2  17      192.536993        0.379233
  14   2  19     5810.539979        0.850239
  14   2  20     2265.120016        0.485378
  14   2  22       53.651904        1.155354
  14   2  23      927.977005        0.349236
  14   2  24       90.983192        0.812553
  14   2  25     1402.720018        0.519691
  14   2  27      391.918002        0.550522
  14   2  28     1670.300009        0.647376
  14   2  29      668.497003        0.724526
  14   2  30      185.223989        1.249899
  14   4   0      312.788017        0.482159
  14   4   1     9773.789952        1.318487
  14   4   2     7301.249964        1.013513
  14   4   3     2266.720003        0.358414
  14   4   4     6576.810021        0.891125
  14   4   5     4493.130026        0.643843
  14   4   6     4195.399936        0.610281
  14   4   7     1005.909984        0.212785
  14   4   8     5728.089956        0.809897
  14   4   9     1866.189975        0.349814
  14   4  10      228.768015        0.136262
  14   4  11      109.431998        0.312860
  14   4  13     5682.819976        0.886098
  14   4  14     1245.559992        0.303393
  14   4  15       25.508702        1.613317
  14   4  16     2999.180033        0.499611
  14   4  18     1484.960021        0.340761
  14   4  19       85.475702        0.787596
  14   4  20     5767.600040        0.925813
  14   4  21     2253.900027        0.634315
  14   4  22     7122.240056        1.427650
  14   4  23      383.475011        0.914108
  14   4  24      294.617005        0.762518
  14   4  25      737.514001        0.563795
  14   4  26      351.250007        1.552601
  14   4  27       73.381701        4.743388
  14   4  28      318.615003        0.997593
  14   6   0     3643.819981        0.694987
  14   6   2     7997.930054        1.175490
  14   6   3     9187.280010        1.332120
  14   6   4     6595.119973        0.946031
  14   6   5    13705.800033        1.855992
  14   6   6      466.165020        0.167752
  14   6   7     2055.450007        0.347586
  14   6   8      373.253011        0.143564
  14   6   9     8925.180039        1.251132
  14   6  10      701.253000        0.198760
  14   6  11     2601.649985        0.459740
  14   6  12      348.746997        0.218452
  14   6  13      283.920984        0.271039
  14   6  14       33.839095        1.851548
  14   6  15     3842.540039        0.650154
  14   6  16     1196.409990        0.302155
  14   6  17      536.002000        0.256427
  14   6  18      939.554974        0.316315
  14   6  21       83.234895        1.392782
  14   6  22      308.189015        1.153564
  14   6  23     1043.970026        0.538480
  14   6  26      653.433993        0.620059
  14   6  27      195.905987        1.474780
  14   8   0      212.258005        0.513438
  14   8   1      157.902999        0.323795
  14   8   2       51.940200        0.703849
  14   8   3     2139.230021        0.397859
  14   8   4       92.655005        0.630099
  14   8   5     3011.010023        0.543393
  14   8   6     1152.970004        0.260542
  14   8   8     2333.029975        0.416826
  14   8   9     3093.889984        0.550509
  14   8  11      880.471024        0.375939
  14   8  12     3223.600022        0.627429
  14   8  13      373.512017        0.440567
  14   8  14     4203.270042        0.777085
  14   8  15     1149.840016        0.392035
  14   8  16     4376.269950        0.819836
  14   8  17       58.313994        1.262019
  14   8  18     3613.769942        0.847355
  14   8  19      189.151005        1.065639
  14   8  20      137.899998        1.100942
  14   8  22      259.452007        1.086808
  14   8  25       43.355706        3.111389
  14  10   0     7176.809975        1.286457
  14  10   1       56.131997        1.699834
  14  10   2      967.885983        0.416035
  14  10   3      134.071990        0.667724
  14  10   4      175.253990        0.595765
  14  10   5      491.503003        0.370002
  14  10   6     2762.030022        0.513302
  14  10   8     1097.269998        0.368017
  14  10   9      889.826991        0.421942
  14  10  10     1235.469986        0.432584
  14  10  11     1080.170012        0.402833
  14  10  12      468.511003        0.414336
  14  10  13       38.310901        2.403771
  14  10  14     1133.669977        0.423729
  14  10  15       90.853400        0.993704
  14  10  16     1177.019995        0.628709
  14  10  17      138.763994        0.689446
  14  10  18      365.766008        0.473670
  14  10  19      248.911015        0.621666
  14  10  20       45.601496        4.593598
  14  10  22      669.803024        0.525808
  14  12   0     1468.679998        1.059401
  14  12   1      228.574001        0.474148
  14  12   2     1611.189977        0.487204
  14  12   3      410.899981        0.519419
  14  12   4      104.115004        1.035697
  14  12   5     1745.029981        0.745340
  14  12   6     3048.210021        0.680609
  14  12   7      460.500011        0.556051
  14  12   8      274.555985        1.149107
  14  12   9      662.882983        1.108561
  14  12  11      112.770998        2.028414
  14  12  13       79.389098        2.484955
  14  12  15      309.038012        1.134119
  14  12  16     1327.610006        0.603894
  14  12  17      160.712008        1.937945
  14  12  18     1946.080023        1.078003
  14  14   0     1748.080030        0.857157
  14  14   1      525.674979        0.490667
  14  14   2     1746.230007        0.529000
  14  14   3       56.519798        2.211228
  14  14   4      444.920007        0.562914
  14  14   5      671.724011        0.971338
  14  14   6      121.022991        2.189811
  14  14   7      103.158006        1.599519
  14  14   8       62.341305        2.725448
  14  14   9       58.938202        2.107241
  14  14  10      314.049010        1.414106
  14  14  11       69.561105        4.435463
  14  14  12      424.735003        1.007215
  15   1   1      113.248993        0.165980
  15   1   2     5396.099948        0.749651
  15   1   3    16016.399875        2.118309
  15   1   4     2329.939996        0.367843
  15   1   5     8176.399948        1.146334
  15   1   6     3356.489948        0.487845
  15   1   7     4095.089971        0.623080
  15   1   8    35853.099848        4.596020
  15   1   9      992.876004        0.215120
  15   1  10    12165.000040        1.616565
  15   1  11    10326.200039        1.403751
  15   1  12      701.881009        0.217612
  15   1  13       53.096900        0.571333
  15   1  14     7175.000046        1.097074
  15   1  15     1995.320008        0.347464
  15   1  16     2563.670005        0.424636
  15   1  17     4429.950059        0.660819
  15   1  18      106.295997        0.514370
  15   1  19      178.101997        0.430463
  15   1  20      369.624003        0.336058
  15   1  21      492.007985        0.410635
  15   1  22      474.719994        0.371713
  15   1  24      307.500985        0.358442
  15   1  25      220.312987        0.584417
  15   1  26      526.043995        0.810389
  15   1  27      654.697025        0.444781
  15   1  28      728.942977        0.491638
  15   1  29      443.363011        0.841907
  15   3   1    11374.200104        1.479130
  15   3   2     3341.110047        0.485509
  15   3   3     3203.389976        0.466986
  15   3   4    22446.000039        2.870378
  15   3   5     2109.480022        0.328259
  15   3   6    18146.700041        2.337388
  15   3   7     1010.650005        0.201530
  15   3   9     1411.260029        0.267462
  15   3  10      262.058013        0.149720
  15   3  11     4845.440029        0.696617
  15   3  12      104.135004        0.355338
  15   3  13     1715.229973        0.313356
  15   3  14      944.870997        0.246966
  15   3  15      153.091005        0.231998
  15   3  16       35.285703        3.886312
  15   3  17     1687.619969        0.323146
  15   3  18     1134.950001        0.277578
  15   3  19      192.218010        0.375546
  15   3  20     2383.679958        0.444318
  15   3  21     3272.180006        0.587826
  15   3  22       61.942692        1.296868
  15   3  23     7711.859913        1.416171
  15   3  24     2962.620001        0.763596
  15   3  25       75.216402        5.026842
  15   3  26      949.700001        0.635936
  15   3  27      687.377022        0.606981
  15   3  28       90.806205        1.798115
  15   5   1       29.367295        0.920817
  15   5   2     2952.129983        0.456013
  15   5   3     1038.629997        0.227504
  15   5   4     9560.390031        1.297036
  15   5   5    27257.099976        3.552158
  15   5   6     4430.210038        0.662673
  15   5   7     6771.620071        0.962948
  15   5   8      468.580011        0.140213
  15   5   9      876.105004        0.196992
  15   5  10      902.994026        0.205846
  15   5  11     1444.740031        0.291589
  15   5  12     1617.640034        0.299275
  15   5  13     3429.280042        0.539943
  15   5  14      872.766987        0.222740
  15   5  15       85.480897        0.509436
  15   5  16     2054.600025        0.401739
  15   5  17    13757.200028        1.915979
  15   5  18      538.513006        0.445269
  15   5  19      244.874989        0.372541
  15   5  20      988.686020        0.354046
  15   5  23      726.017020        0.534988
  15   5  24     1965.080012        0.618625
  15   5  25      322.572987        0.819441
  15   5  26      944.393992        0.625029
  15   5  27       77.411403        1.947789
  15   5  28       38.606203        4.067559
  15   7   1     4467.440024        0.869273
  15   7   2     4564.550067        0.841083
  15   7   3      403.264996        0.299497
  15   7   4      139.104994        0.278579
  15   7   5      189.048008        0.208462
  15   7   6     7296.169977        0.990142
  15   7   7     7468.690008        1.030016
  15   7   8     1139.250023        0.274492
  15   7   9       67.795199        0.927926
  15   7  10     2225.810013        0.618450
  15   7  11    28152.899858        3.818749
  15   7  12     3525.300019        0.635965
  15   7  13     3754.409940        0.715427
  15   7  14      141.657009        0.622038
  15   7  15      166.269007        0.952726
  15   7  16     1538.499975        0.403391
  15   7  17      641.627999        0.338817
  15   7  18      972.202003        0.454246
  15   7  19      787.685986        0.571751
  15   7  20       58.015505        2.686973
  15   7  21      428.535003        0.597903
  15   7  22      468.019009        0.510530
  15   7  23      634.291025        0.549797
  15   7  24      574.808009        1.246780
  15   7  25      246.185985        2.017255
  15   9   2     1079.739971        0.409015
  15   9   3     2628.619975        0.499364
  15   9   4     8791.909918        1.476735
  15   9   5     1321.079984        0.333401
  15   9   6      542.826999        0.420699
  15   9   7       44.309898        1.469594
  15   9   8      429.429010        0.386528
  15   9   9      367.878998        0.390909
  15   9  10     6669.980080        1.064221
  15   9  12     1281.580000        0.424809
  15   9  15      574.170016        0.385352
  15   9  16     1177.030013        0.417096
  15   9  17     1126.570021        0.426555
  15   9  18     3757.860048        0.764427
  15   9  19      414.442993        0.562695
  15   9  20      416.631986        0.915914
  15   9  21       72.464393        1.896482
  15   9  22      520.123990        0.531896
  15  11   1       39.602101        2.213933
  15  11   2     3933.080038        0.719895
  15  11   3     1635.079962        0.431212
  15  11   4     2830.179991        0.822109
  15  11   5      110.940002        0.822963
  15  11   6     1585.840028        0.797910
  15  11   7     1709.189986        0.507239
  15  11   8      249.010010        0.769013
  15  11   9     2078.379989        0.780208
  15  11  10      534.258984        0.522052
  15  11  11      602.957012        0.454728
  15  11  12      722.115993        0.455917
  15  11  15       59.964704        1.853688
  15  11  17       66.137101        1.579961
  15  11  18      124.829002        0.953876
  15  11  19     1089.199989        0.756084
  15  11  20      632.228983        0.622415
  15  13   1      198.498991        0.895771
  15  13   2     2390.930007        0.596029
  15  13   3      509.228012        0.558569
  15  13   4     1479.119987        0.703971
  15  13   5      141.218998        1.319055
  15  13   6      529.516982        0.604620
  15  13   8       81.806399        8.787282
  15  13   9      482.496018        1.142915
  15  13  10     1399.210033        0.726673
  15  13  11      177.734012        1.418381
  15  13  12       46.754100        4.968000
  15  13  13      915.043987        0.702804
  15  13  14     1146.630032        0.596520
  15  15   1       72.658303        1.180141
  15  15   4      601.536007        0.644131
  15  15   5      370.241018        0.659199
  16   0   0      684.588020        1.277750
  16   0   2      111.519999        0.236639
  16   0   4     1495.630011        0.350101
  16   0   6      695.238992        0.306265
  16   0   8       78.670106        0.263935
  16   0  10    64571.800112        8.561716
  16   0  12    26733.199943        3.645064
  16   0  14     5204.419973        1.204469
  16   0  16      107.963010        0.624846
  16   0  18     1059.850032        0.752563
  16   0  20     8077.260023        1.430832
  16   0  22     1444.450031        0.591604
  16   0  24     4537.129936        1.245353
  16   0  30      283.889003        2.541537
  16   2   0     1894.819982        0.383938
  16   2   1     1649.829966        0.272949
  16   2   2     6515.040047        0.878128
  16   2   3     6669.950025        0.913064
  16   2   4    30528.200113        4.005550
  16   2   5    13917.800026        1.816306
  16   2   6      390.057010        0.131043
  16   2   7       59.217704        0.154904
  16   2   8     9854.030005        1.318790
  16   2   9       27.064695        0.560850
  16   2  10      722.330019        0.205173
  16   2  11       46.845702        0.401618
  16   2  13       53.645898        0.529769
  16   2  14     1186.790029        0.258195
  16   2  15      846.046006        0.240985
  16   2  16    16582.799994        2.182625
  16   2  17     3723.580015        0.570653
  16   2  18    16763.199984        2.297353
  16   2  19     3792.490030        0.613416
  16   2  21     1276.929977        0.338996
  16   2  22       27.979498        2.488178
  16   2  23       93.102101        0.815080
  16   2  27     1835.349996        0.583508
  16   2  28      241.887006        1.159093
  16   2  29       55.408193        3.903311
  16   4   0     7712.499938        1.108325
  16   4   1     4745.239940        0.665393
  16   4   2     7672.809920        1.048551
  16   4   3     5052.479986        0.706292
  16   4   4    18637.600092        2.424423
  16   4   5     1442.459967        0.266606
  16   4   6      857.491981        0.201141
  16   4   7       16.757897        0.750911
  16   4   8     1396.019998        0.275094
  16   4   9     4145.479991        0.629955
  16   4  10    11366.199996        1.520104
  16   4  13     2282.779998        0.383670
  16   4  14     1651.449970        0.302184
  16   4  15      316.745987        0.187528
  16   4  16      389.790985        0.229325
  16   4  17       59.097995        0.864283
  16   4  18       26.835902        2.200897
  16   4  19      108.159002        0.521489
  16   4  20     1243.670020        0.349481
  16   4  21     4461.879955        0.824816
  16   4  22     1286.300018        0.434709
  16   4  23      275.014993        0.590137
  16   4  24     2074.150002        0.624769
  16   4  25     2659.220051        0.944259
  16   4  26      444.377994        0.810634
  16   4  28      296.729012        1.409914
  16   6   0       36.123802        1.989059
  16   6   1     4324.500046        0.692775
  16   6   2     5927.319979        0.926703
  16   6   3     2487.329994        0.478863
  16   6   4      769.427988        0.260614
  16   6   5     2581.899994        0.435677
  16   6   6     5769.879974        0.805156
  16   6   7     1360.420014        0.307647
  16   6   8     1753.990017        0.288825
  16   6   9     2513.960034        0.421633
  16   6  10     1830.079973        0.349242
  16   6  11     2466.459954        0.478223
  16   6  13     3722.239989        0.642513
  16   6  14     7074.230016        1.020538
  16   6  15     7847.249960        1.115899
  16   6  16     3242.699997        0.547055
  16   6  18       94.436609        0.839051
  16   6  19      617.802989        0.361492
  16   6  20      149.408012        0.628381
  16   6  21      191.654010        0.696672
  16   6  23      101.305996        1.717486
  16   6  24       97.649299        1.846664
  16   6  26       86.216109        1.654390
  16   6  27       38.503204        3.498086
  16   8   0     1276.799979        0.541755
  16   8   1     2202.830018        0.515837
  16   8   2      115.083998        0.590668
  16   8   3      397.351997        0.257623
  16   8   4      529.215992        0.330605
  16   8   5     1458.029999        0.313635
  16   8   6     5205.430006        0.814180
  16   8   7    12418.399985        1.800620
  16   8   8    10573.399950        1.666823
  16   8   9     2186.000008        0.442338
  16   8  10     1051.260007        0.342040
  16   8  11     1635.259989        0.444908
  16   8  12      278.739987        0.583306
  16   8  14      395.614009        0.455518
  16   8  15     1379.290020        0.441281
  16   8  16      674.841988        0.615972
  16   8  17     1512.419966        0.439394
  16   8  19      181.710993        0.740491
  16   8  20      246.466984        0.834879
  16   8  21      444.863985        0.589984
  16   8  23      294.476994        1.017016
  16   8  24      172.042992        1.202549
  16  10   0    19467.100053        3.054826
  16  10   1     2955.450041        0.694447
  16  10   2     2557.060021        0.545469
  16  10   3      216.891009        1.284874
  16  10   4      203.698005        0.573291
  16  10   5     1691.079992        0.422458
  16  10   7      589.181976        0.380492
  16  10   8     1551.249985        0.417040
  16  10   9       81.565193        1.166860
  16  10  11      513.849014        0.436885
  16  10  12     1604.080038        0.607224
  16  10  13       75.742992        2.202609
  16  10  15       66.594005        2.357671
  16  10  16      317.391007        0.483217
  16  10  17       50.554802        1.802038
  16  10  18      498.121022        0.436213
  16  10  19      229.807014        0.700795
  16  10  20      232.819015        0.831731
  16  10  22     1883.009989        0.853558
  16  12   0      115.218005        1.576187
  16  12   1      525.117986        0.387972
  16  12   2      430.582005        0.420410
  16  12   3      342.621988        0.838809
  16  12   4      562.948985        0.446904
  16  12   5     1143.660032        0.842612
  16  12   6     6852.430058        1.170367
  16  12   7      851.271012        0.546776
  16  12   8      504.462021        0.993523
  16  12   9      279.420009        0.861416
  16  12  13      190.401997        1.312065
  16  12  14      226.527002        0.912470
  16  12  15     1495.880006        0.616434
  16  12  16      635.705000        0.592626
  16  12  17      846.456006        0.555395
  16  12  18      532.795020        0.759162
  16  14   0      822.801974        0.834093
  16  14   1       79.370994        1.881470
  16  14   2       89.107691        1.278589
  16  14   4      101.556994        1.298030
  16  14   5      247.892996        0.821470
  16  14   6       69.968206        3.227481
  16  14   7       92.643301        1.689927
  16  14   8       88.761892        2.586484
  16  14   9     1715.669998        1.183694
  16  14  10      723.264000        0.887639
  16  14  11       83.250204        3.228864
  17   1   1    10900.999977        1.458865
  17   1   2     2158.450017        0.357856
  17   1   3    24475.299915        3.159293
  17   1   4    10902.499952        1.460569
  17   1   5     5018.580038        0.686061
  17   1   6     3309.390015        0.479490
  17   1   7    15983.500100        2.082587
  17   1   8     2319.249983        0.364776
  17   1   9    51053.800173        6.603492
  17   1  10     9579.570044        1.313117
  17   1  11     8834.159952        1.227704
  17   1  12     4064.400000        0.621499
  17   1  13       26.421903        0.923763
  17   1  14     7636.580050        1.076290
  17   1  15    15576.199913        2.036061
  17   1  16     9263.770095        1.252255
  17   1  17      391.829990        0.334163
  17   1  18      633.516013        0.273996
  17   1  20     3318.839973        0.602241
  17   1  21      128.660995        0.444113
  17   1  22      876.512986        0.338070
  17   1  23       99.944908        0.807811
  17   1  24      225.638012        0.445826
  17   1  25      510.008013        0.532516
  17   1  27      365.267015        0.703396
  17   1  28      322.165991        0.841349
  17   1  29      640.180021        0.950403
  17   3   1    11458.700106        1.503932
  17   3   2    63230.400058        8.090776
  17   3   3    50954.199940        6.511275
  17   3   4      859.105000        0.187917
  17   3   5     1993.369968        0.312910
  17   3   6     7795.649964        1.048607
  17   3   7    18727.600083        2.440353
  17   3   8     8753.229971        1.195976
  17   3   9      796.812024        0.214010
  17   3  10     4467.120005        0.652791
  17   3  11     2680.549975        0.419825
  17   3  12     2393.450047        0.492664
  17   3  13      687.914016        0.211594
  17   3  14     2776.509989        0.422276
  17   3  15      248.706999        0.304697
  17   3  16       43.389504        1.065899
  17   3  17      371.605004        0.275986
  17   3  18      576.384976        0.233394
  17   3  19     1416.379978        0.325402
  17   3  20     2528.799969        0.467077
  17   3  21      566.754013        0.630831
  17   3  22     1617.569972        0.410703
  17   3  23     3235.539968        0.798208
  17   3  24      867.723981        0.407906
  17   3  25     2432.410022        1.272727
  17   3  26      191.508012        3.020964
  17   3  27      361.703000        0.717109
  17   3  28       83.459096        2.122094
  17   3  29       47.965694        4.307704
  17   5   1      489.274979        0.169659
  17   5   2     9034.730051        1.230924
  17   5   3     7447.100065        1.050646
  17   5   4    52423.999960        6.831438
  17   5   5    10702.999926        1.461925
  17   5   6    42534.900064        5.555892
  17   5   7       27.145705        0.419894
  17   5   8      729.790990        0.190057
  17   5  10       68.946900        0.236432
  17   5  11      687.839006        0.248340
  17   5  12     1126.669978        0.247714
  17   5  13      778.377023        0.221072
  17   5  14      473.582990        0.209595
  17   5  15      296.670000        0.313368
  17   5  16     2074.859984        0.428400
  17   5  17    12515.000044        1.789310
  17   5  18     2232.859996        0.485373
  17   5  19     1195.410018        0.362527
  17   5  20     1300.000018        0.394335
  17   5  21     1239.129973        0.393197
  17   5  22       54.528005        2.283390
  17   5  24     1620.520014        0.577588
  17   5  25      126.089992        1.456451
  17   5  26      300.557006        1.216644
  17   5  27      164.893002        1.302141
  17   5  28      117.211002        2.803240
  17   7   2     3318.950007        0.566998
  17   7   3      420.273001        0.533746
  17   7   4      282.712008        0.247949
  17   7   7      893.378026        0.242276
  17   7   8    11992.000093        1.669153
  17   7   9     8334.489996        1.491659
  17   7  10     8260.689984        1.379199
  17   7  11    15286.600095        2.355089
  17   7  12      235.429989        0.677762
  17   7  13     1251.419986        0.570655
  17   7  14      192.719003        0.738233
  17   7  15      187.671012        0.497052
  17   7  16      776.176981        0.368608
  17   7  18      113.997005        0.992289
  17   7  19      433.445001        0.694012
  17   7  20      394.528996        0.580230
  17   7  21       49.141600        4.514699
  17   7  22      274.907011        0.605068
  17   7  23     1458.050007        0.515587
  17   7  24       82.663900        1.591148
  17   7  25      165.044998        0.967717
  17   7  26      653.310022        1.224774
  17   9   1      474.102982        0.318334
  17   9   2     2585.010039        0.523970
  17   9   3     8426.680029        1.242770
  17   9   4     4158.240036        0.890981
  17   9   5     3885.580041        0.679818
  17   9   8     2474.299991        0.529767
  17   9   9      237.003008        0.418456
  17   9  10     4459.440050        0.780452
  17   9  11       45.938193        2.189252
  17   9  12     2803.940039        0.805350
  17   9  13       36.188105        2.467212
  17   9  16      104.084007        1.003108
  17   9  17      807.947027        0.479243
  17   9  18     1276.019990        0.476111
  17   9  19     1974.410038        0.598825
  17   9  20       71.153308        2.234541
  17   9  21      136.111002        1.067271
  17   9  22      376.201014        0.510337
  17   9  23      170.286997        0.771875
  17   9  24       62.657594        3.263937
  17  11   1      267.084987        0.524551
  17  11   2      106.006010        1.647493
  17  11   3     8927.740067        1.341979
  17  11   4     1548.149974        0.594990
  17  11   5       68.885402        1.350144
  17  11   6      243.264007        0.538143
  17  11   7     2137.379978        0.660826
  17  11   8     3919.439991        0.822772
  17  11  10      558.233003        1.725175
  17  11  11       63.181402        5.885132
  17  11  13      349.043018        0.526297
  17  11  14       64.130098        1.964951
  17  11  15      101.228007        1.086896
  17  11  17       70.431807        1.425779
  17  11  18      170.492013        0.855708
  17  11  19     2126.639986        0.649591
  17  11  20      645.114992        0.615600
  17  13   1      268.854001        0.506370
  17  13   2      315.482001        1.143817
  17  13   3      173.194996        0.800404
  17  13   4     2867.239978        0.756161
  17  13   5       97.530399        2.257969
  17  13   6      994.957001        0.510669
  17  13   7      164.495990        1.123854
  17  13   8      382.826008        0.757429
  17  13   9      808.686003        0.627763
  17  13  10     2176.420021        0.804277
  17  13  11     1033.469986        0.728459
  17  13  12      470.706002        0.808579
  17  13  13     1542.349992        0.692251
  17  13  14     1474.019992        0.621152
  17  13  15       44.568896        3.028494
  17  15   1      131.218010        1.038341
  17  15   2      111.078995        0.903177
  17  15   3      362.558996        0.788411
  18   0   0     8925.669983        3.631872
  18   0   2    14272.300055        1.954563
  18   0   4    12694.699934        1.680700
  18   0   6     1111.439980        0.261662
  18   0   8      440.670991        0.221798
  18   0  10    16515.099996        2.379643
  18   0  12    15950.099923        2.407823
  18   0  14     2603.690027        0.739982
  18   0  16     6853.460038        1.037778
  18   0  18      159.639990        1.243560
  18   0  24      350.573010        0.691771
  18   0  26      163.193011        1.842508
  18   0  28      176.846006        2.824447
  18   2   0    80945.000082       10.407295
  18   2   1       72.620104        0.174649
  18   2   2     5490.289979        0.751705
  18   2   3    26922.399979        3.442687
  18   2   4    11046.900005        1.449785
  18   2   5    53781.699866        6.872771
  18   2   6     3281.910017        0.479717
  18   2   7       94.480208        0.136416
  18   2   8     3618.759977        0.534564
  18   2   9     9088.720087        1.244831
  18   2  10     3068.260038        0.496612
  18   2  11     3856.279964        0.593345
  18   2  12      992.726022        0.235094
  18   2  13     1541.039974        0.287707
  18   2  14      227.246007        0.206051
  18   2  15      270.017000        0.235016
  18   2  16     1842.549959        0.334085
  18   2  17      248.592991        0.337278
  18   2  18    11015.499967        1.508365
  18   2  19      657.442984        0.271919
  18   2  20     2737.849951        0.500221
  18   2  21      387.745996        0.331253
  18   2  22       88.590601        0.795767
  18   2  23      102.926990        0.751554
  18   2  24      665.534998        0.436025
  18   2  25       45.612599        2.138105
  18   2  26     1572.680028        0.936772
  18   2  27     2251.000033        0.738384
  18   2  28      445.008012        1.050418
  18   2  29      420.661987        0.848600
  18   4   0    47290.599995        6.203915
  18   4   1    12669.100085        1.677491
  18   4   2   105707.999849       13.685916
  18   4   3    17539.999987        2.293259
  18   4   4    17075.099976        2.273470
  18   4   5       27.142204        0.565251
  18   4   6    28985.300169        3.785496
  18   4   7      157.042001        0.163942
  18   4   8     4831.580044        0.700271
  18   4   9      414.744019        0.150587
  18   4  10     2230.879961        0.385714
  18   4  11     1215.340009        0.261894
  18   4  12      488.831980        0.224667
  18   4  13      111.119006        0.239195
  18   4  14     6259.130060        0.885633
  18   4  15       66.414106        0.530674
  18   4  16       90.049794        0.488923
  18   4  17      352.352994        0.381352
  18   4  18       36.385796        2.008753
  18   4  19      593.170019        0.288748
  18   4  20     1238.680001        0.449287
  18   4  21     3996.839965        0.747084
  18   4  22      283.061983        0.513005
  18   4  23      249.503001        0.560290
  18   4  24      253.452004        0.598844
  18   4  25     2926.599988        0.950009
  18   4  26      834.676013        1.184105
  18   4  28       87.628302        2.865477
  18   6   0    34990.399813        6.498864
  18   6   1      120.773990        0.335823
  18   6   2     2370.009953        0.523363
  18   6   3     3765.629965        0.606995
  18   6   4      651.856982        0.227315
  18   6   5     3757.650033        0.576233
  18   6   6      451.471980        0.633067
  18   6   7       90.563791        0.402073
  18   6   8    34682.300092        4.617556
  18   6   9     6252.419929        0.955397
  18   6  10     9302.279974        1.459825
  18   6  11      114.230009        0.618368
  18   6  12      508.587021        0.235718
  18   6  13    17721.799957        2.378850
  18   6  14    10186.100067        1.423049
  18   6  15     1658.229975        0.497066
  18   6  17     1321.169980        0.373322
  18   6  18      615.634997        0.714426
  18   6  19      670.981003        0.340129
  18   6  20     2049.829971        0.512182
  18   6  21      274.948994        0.533101
  18   6  22      235.960014        0.646070
  18   6  23       65.458197        2.882155
  18   6  24      531.982001        0.547295
  18   6  25       95.795391        1.590598
  18   6  26      486.912990        0.552523
  18   6  27       66.643598        2.155030
  18   8   0      669.011985        0.673979
  18   8   1     3227.620047        0.664341
  18   8   2     1435.490011        0.350664
  18   8   3       91.470306        0.570211
  18   8   4     2157.629998        0.441069
  18   8   5       27.877703        2.000363
  18   8   6    10070.800075        1.409221
  18   8   7    18197.700001        2.694220
  18   8   8    12607.400003        1.734963
  18   8   9       97.512208        0.952205
  18   8  10      626.649988        0.362355
  18   8  11     2020.469956        0.494361
  18   8  12     3955.129963        0.736113
  18   8  13      140.685005        0.633680
  18   8  14      290.098017        0.517978
  18   8  15     4958.179982        0.867823
  18   8  16      320.372984        0.575392
  18   8  17      447.256980        0.391797
  18   8  19     1630.989983        0.547754
  18   8  20      105.686994        1.625816
  18   8  23       59.084204        2.014131
  18   8  24      112.728992        1.194975
  18  10   0    17009.399876        3.099103
  18  10   1     5343.830033        0.875059
  18  10   2      291.506997        0.823781
  18  10   3     2625.869953        0.649915
  18  10   4     3811.179975        0.711865
  18  10   7     1625.000021        0.457271
  18  10   8       68.424793        2.175699
  18  10   9     1491.690013        0.682502
  18  10  10      199.790988        0.994914
  18  10  11     1714.840029        0.529392
  18  10  12     2319.030000        0.569085
  18  10  14      921.573010        0.413014
  18  10  15       58.399094        4.205576
  18  10  16      719.367007        0.497214
  18  10  17      296.412004        0.452920
  18  10  18       35.901104        3.422237
  18  10  19       38.747401        3.380840
  18  10  20       63.265400        4.368944
  18  10  21      288.074005        0.629441
  18  10  22     3707.960007        0.855849
  18  12   0    10222.000011        1.771654
  18  12   1       82.870599        2.109527
  18  12   2     1267.319986        0.500691
  18  12   3      583.781996        0.388692
  18  12   4      658.880004        0.535438
  18  12   5     3409.720026        1.022436
  18  12   6     3146.899999        0.906152
  18  12   7     1424.130001        0.546798
  18  12   8      205.269004        1.047894
  18  12   9      212.731997        1.501125
  18  12  10      825.970988        0.638037
  18  12  11      531.874017        0.939508
  18  12  12       66.791293        3.332107
  18  12  13       57.410793        4.931655
  18  12  15     1069.889998        0.598482
  18  12  16     2597.349987        0.773976
  18  12  17      885.411978        0.681239
  18  14   0      995.776024        1.590315
  18  14   1      194.188991        0.708993
  18  14   2      951.010985        0.460292
  18  14   3      234.480006        0.643926
  18  14   4      217.804999        1.141058
  18  14   5      458.837992        0.603129
  18  14   6      282.300987        1.105513
  18  14   7       54.122698        4.460692
  18  14   8     1775.700041        0.747552
  18  14   9     2861.689989        1.025122
  18  14  10     3519.619957        1.098721
  19   1   1     4251.150058        0.604086
  19   1   2     7965.120005        1.058705
  19   1   3       40.532004        0.209028
  19   1   4     1477.100024        0.246360
  19   1   5     2082.930005        0.328747
  19   1   6       38.916000        0.317843
  19   1   7    33409.399901        4.291970
  19   1   8    10383.400087        1.385494
  19   1   9    16430.799965        2.164624
  19   1  10     1068.800014        0.242799
  19   1  11     2185.180008        0.381862
  19   1  12     4893.419971        0.828688
  19   1  13     1795.280032        0.369462
  19   1  14    10907.899922        1.439614
  19   1  15     2747.039967        0.472069
  19   1  16      536.795008        0.272109
  19   1  17      958.135011        0.317698
  19   1  18     2992.569957        0.578096
  19   1  19      712.652977        0.304090
  19   1  21     1399.159984        0.363976
  19   1  22      191.277004        0.451455
  19   1  23       42.742201        1.814463
  19   1  24      103.040994        0.864164
  19   1  26      129.447006        1.350060
  19   1  29      313.252017        0.988469
  19   3   1   101937.000068       13.175005
  19   3   2    71497.099789        9.194898
  19   3   3      832.713983        0.219157
  19   3   4     8295.460019        1.110712
  19   3   5     8554.970033        1.141844
  19   3   6      903.240993        0.203803
  19   3   7      277.954984        0.158759
  19   3   8      638.921016        0.172848
  19   3   9     1733.569986        0.316450
  19   3  10     2782.429994        0.465173
  19   3  11     1820.419982        0.330502
  19   3  12     1733.550001        0.329295
  19   3  13     6477.220012        0.876852
  19   3  14      846.857026        0.197317
  19   3  15     7824.730014        1.083075
  19   3  16      496.327998        0.222383
  19   3  18     3449.959986        0.573008
  19   3  19      298.476001        0.324342
  19   3  20     2270.510016        0.520522
  19   3  21     2804.499984        0.719090
  19   3  22     1191.549970        0.397481
  19   3  23     5145.160048        1.231237
  19   3  24     2984.899962        0.957010
  19   3  25      287.789985        0.646117
  19   3  26      133.189995        1.902880
  19   3  28      333.640984        1.030052
  19   5   1     3882.840054        0.626219
  19   5   2    14296.399970        1.912827
  19   5   3     1967.949958        0.386542
  19   5   4    30027.299949        3.985857
  19   5   5    11691.500030        1.597377
  19   5   6    12681.399932        1.724187
  19   5   7     7237.090014        1.079494
  19   5   8     1019.930004        0.218246
  19   5   9     3394.079971        0.516076
  19   5  10     2694.420012        0.428758
  19   5  12     6559.590028        0.910219
  19   5  13      304.086983        0.352331
  19   5  14      577.021989        0.227959
  19   5  15     1379.949981        0.313533
  19   5  16      113.069004        0.514466
  19   5  17     7957.590008        1.261053
  19   5  18      338.352002        0.570712
  19   5  19      308.801999        0.930226
  19   5  20      476.558986        0.342623
  19   5  21      192.549010        0.764909
  19   5  22      234.777014        0.971415
  19   5  24      151.156992        1.222495
  19   5  25       77.281400        1.552117
  19   5  26       64.923596        2.841918
  19   5  27      916.731003        1.699112
  19   7   1     2134.880031        0.418727
  19   7   2     1386.179976        0.309233
  19   7   3       31.380701        1.101744
  19   7   4     2198.590043        0.383509
  19   7   5     4799.819965        0.725861
  19   7   7      321.130988        0.203896
  19   7   8      252.950003        0.381923
  19   7   9     3419.530057        0.664536
  19   7  10     8965.520026        1.609087
  19   7  11    29775.099989        4.975759
  19   7  12      338.867018        0.400082
  19   7  13     1589.210013        0.415036
  19   7  14     4875.830039        0.837457
  19   7  15     5608.860044        0.927808
  19   7  16       35.690898        2.746759
  19   7  17       87.220507        1.015284
  19   7  19      178.977011        1.137392
  19   7  21      125.512004        2.334430
  19   7  22      189.678010        0.855477
  19   7  23      339.416988        0.653152
  19   9   1      799.215007        0.307538
  19   9   2     3568.110018        0.647217
  19   9   3     6162.369949        0.971646
  19   9   4    19128.599979        2.654488
  19   9   5     4026.209985        0.710917
  19   9   7       62.532004        1.218244
  19   9   8     4139.289973        0.731567
  19   9   9      262.590001        0.372567
  19   9  11       47.577396        2.503885
  19   9  12     2000.190021        0.502916
  19   9  13       58.237793        2.593514
  19   9  14      398.457011        0.525990
  19   9  16     1592.570006        0.509232
  19   9  17      824.767980        0.413862
  19   9  18      110.577002        1.228344
  19   9  19     2335.040038        0.722939
  19   9  20      713.582018        0.611050
  19   9  21      172.016996        0.889743
  19   9  22      121.202000        0.805056
  19   9  23       80.572202        1.674827
  19  11   1     3654.029978        0.717787
  19  11   2     4656.960055        0.956183
  19  11   3     8579.099970        1.304443
  19  11   4      158.955007        1.417871
  19  11   5      297.348983        0.506826
  19  11   6      575.508009        0.441924
  19  11   7     2054.640004        0.589349
  19  11   8       69.209205        2.580322
  19  11   9       47.170894        5.033337
  19  11  10       52.981293        4.263977
  19  11  11      308.109003        1.934110
  19  11  13      716.100008        0.463941
  19  11  14       76.781406        1.532035
  19  11  15     1228.070021        0.492930
  19  11  16      200.296993        1.703772
  19  11  17       49.622796        2.675678
  19  11  18      409.526010        0.595498
  19  11  19     1041.719971        0.539471
  19  13   1      122.681010        0.826732
  19  13   2     1484.170000        0.469916
  19  13   3      534.809008        0.528267
  19  13   4     1556.480030        0.651804
  19  13   7       53.210503        5.107026
  19  13   8     1180.730001        0.866238
  19  13   9     1422.510007        0.871768
  19  13  10     1039.000005        0.746771
  19  13  11     1948.460016        0.704216
  19  13  12     3827.980054        1.231374
  19  13  13     1767.430042        0.659596
  19  13  14     2217.070019        0.683092
  20   0   0     1662.739997        1.252024
  20   0   2    36041.400060        4.655894
  20   0   4      341.403003        0.179084
  20   0   6    26532.299866        3.473586
  20   0   8     1519.290019        0.379592
  20   0  10    34521.399947        4.633949
  20   0  12    78603.600173       12.047161
  20   0  14     4674.749938        0.826332
  20   0  16     3955.900023        0.694684
  20   0  18      843.596980        0.407362
  20   0  20      340.141999        0.692034
  20   0  22     2305.409976        0.724645
  20   0  24       52.255101        4.337327
  20   0  26      256.872005        1.069731
  20   0  28      419.147005        5.084669
  20   2   0    46468.399857        5.973938
  20   2   1      518.585982        0.171175
  20   2   2      623.278986        0.149126
  20   2   3    23228.399948        2.998078
  20   2   4     7280.199993        1.042376
  20   2   5    37923.500124        4.927730
  20   2   6    34028.199896        4.390047
  20   2   7     2978.860037        0.449604
  20   2   8     6188.820057        0.868102
  20   2   9      552.716009        0.180649
  20   2  10     5199.609957        0.788732
  20   2  11      476.311987        0.194083
  20   2  12     1035.340023        0.249607
  20   2  13     5215.919929        0.897840
  20   2  14     1006.929978        0.221002
  20   2  15      756.954989        0.207593
  20   2  16     1304.539974        0.288877
  20   2  17       97.262101        0.447582
  20   2  18     4677.079941        0.745601
  20   2  19     1657.989972        0.378807
  20   2  20      264.513012        0.372209
  20   2  21      215.291001        0.501573
  20   2  22       96.704901        0.981897
  20   2  24     1529.730005        0.470956
  20   2  25      161.888012        0.725374
  20   2  26      497.985021        0.455994
  20   2  27     1918.649983        0.848313
  20   2  28     2919.000039        1.014736
  20   4   0    26933.799856        3.603949
  20   4   1    47077.500136        6.098964
  20   4   2      871.848985        0.288623
  20   4   3    20142.300005        2.644552
  20   4   4     4215.829971        0.633032
  20   4   5     8225.659935        1.139851
  20   4   6       87.825500        0.205960
  20   4   7     1638.900008        0.309034
  20   4   8      130.547992        0.366162
  20   4   9       25.691395        0.566771
  20   4  10      543.423981        0.191108
  20   4  11     2915.180014        0.459848
  20   4  12     2418.159972        0.476848
  20   4  13       55.251793        0.408403
  20   4  14     7880.069935        1.078017
  20   4  15       26.122301        1.553937
  20   4  16      487.990014        0.256321
  20   4  17     1155.830006        0.312188
  20   4  19      929.148971        0.316649
  20   4  20     4831.219991        0.794056
  20   4  21     5623.370068        0.942276
  20   4  22     3421.829983        0.970556
  20   4  23     1338.469981        0.453896
  20   4  24      163.495989        0.836826
  20   4  25     1691.939978        0.857574
  20   4  26      773.817980        0.826866
  20   4  28      124.165000        1.407972
  20   6   0     4458.229962        1.152424
  20   6   1    10524.700098        1.631976
  20   6   2     3218.840027        0.550736
  20   6   3     2899.449978        0.476103
  20   6   4      377.234011        0.141184
  20   6   5     5403.300072        0.767555
  20   6   6     1772.939994        0.327375
  20   6   7     4680.880005        0.660441
  20   6   8     5702.169976        0.847213
  20   6   9    12486.300041        1.864552
  20   6  10       72.778592        0.414096
  20   6  11     1521.550028        0.321113
  20   6  12      227.484008        0.287590
  20   6  13    15043.899951        2.157412
  20   6  14     3864.749939        0.634678
  20   6  15     1871.439972        0.400906
  20   6  16      229.955994        0.351673
  20   6  17     1396.450009        0.468149
  20   6  18     1227.859977        0.385600
  20   6  20      396.058995        0.425032
  20   6  23      725.615976        0.521868
  20   6  24      218.660988        0.710912
  20   6  25      206.885993        1.325715
  20   6  26      204.684011        1.693556
  20   8   0     4882.789958        1.695634
  20   8   1      595.157009        0.272677
  20   8   2     5979.429977        0.895283
  20   8   3      159.374011        0.573834
  20   8   4      329.175997        0.558111
  20   8   5     3778.010026        0.608406
  20   8   6    11509.500047        1.642188
  20   8   7     3925.769950        0.696601
  20   8   8    13614.500100        2.034326
  20   8  10      384.203004        0.552452
  20   8  13      325.298017        0.418486
  20   8  14     1252.320028        0.434056
  20   8  15     5133.629929        0.899516
  20   8  16      884.942017        0.426900
  20   8  17      605.184994        0.443600
  20   8  18      347.213993        0.493255
  20   8  19     1614.729987        0.556098
  20   8  20      388.688993        0.629376
  20   8  21       62.165703        3.176893
  20   8  22      252.823006        0.691718
  20  10   0    53400.100214        9.990189
  20  10   1      385.461993        1.660508
  20  10   2     7724.449954        1.336620
  20  10   3     1496.980017        0.424686
  20  10   4     1251.029967        0.402386
  20  10   5     2092.869988        0.489276
  20  10   8      415.710016        0.645516
  20  10   9      678.247016        0.535212
  20  10  10      867.394975        0.519717
  20  10  12       83.799506        2.080884
  20  10  14      335.825013        0.474192
  20  10  15       36.434805        2.962478
  20  10  16      301.855007        0.480856
  20  10  17      186.927002        0.598483
  20  10  18      162.391007        0.676307
  20  10  21      176.441011        1.611557
  20  12   0      199.077003        1.251805
  20  12   1     1318.259972        0.430318
  20  12   2      551.498021        0.408830
  20  12   3      574.463011        0.392151
  20  12   4      105.017999        1.348606
  20  12   5      161.129004        0.746214
  20  12   6     2631.340043        0.618954
  20  12   7     3379.829959        0.908748
  20  12   8      558.179985        0.671179
  20  12   9       59.925403        3.442053
  20  12  11      952.392001        0.624170
  20  12  14      278.514009        0.782137
  20  12  15      570.276991        0.624595
  20  12  16     2780.140009        0.818431
  20  12  17      595.557998        0.549515
  20  14   0      115.228009        2.344831
  20  14   1      719.723985        0.450801
  20  14   2      212.571997        0.675350
  20  14   3      131.940004        0.945284
  20  14   4      180.327996        0.729916
  20  14   6       45.275794        3.777608
  20  14   7      220.429014        2.452228
  20  14   8      829.709993        0.704493
  20  14   9     1905.730038        0.799519
  21   1   1     7046.749930        0.948559
  21   1   2     1992.519976        0.320800
  21   1   3    13350.500052        1.789594
  21   1   4     7991.619964        1.069278
  21   1   5       42.682794        0.340112
  21   1   6    32796.799991        4.223720
  21   1   7    32635.099941        4.207503
  21   1   8    27462.899981        3.578828
  21   1   9     3780.220034        0.574496
  21   1  10     1295.329983        0.277166
  21   1  11     3336.380023        0.523091
  21   1  12      215.027001        0.256625
  21   1  13     3368.600043        0.533207
  21   1  14     5388.269948        0.789800
  21   1  15    11370.799932        1.590040
  21   1  16     6030.410072        0.871728
  21   1  17      543.007998        0.253792
  21   1  18      356.974016        0.288675
  21   1  19      541.103989        0.315633
  21   1  20     1721.520009        0.412621
  21   1  21     1550.430000        0.463333
  21   1  22       52.085594        1.647598
  21   1  25       74.011093        2.640804
  21   1  26      628.039988        0.432642
  21   1  27      790.784004        0.636597
  21   1  28      415.649015        0.839626
  21   1  29      386.708017        1.049701
  21   3   1    33995.800020        4.368372
  21   3   2      257.808013        0.141111
  21   3   3     1505.189983        0.267813
  21   3   4     8409.190045        1.141991
  21   3   5      580.596012        0.168168
  21   3   6     9155.610039        1.306723
  21   3   7      684.617011        0.188117
  21   3   8     5160.760025        0.734490
  21   3   9     3230.380002        0.501079
  21   3  10     3635.829991        0.588768
  21   3  11     1324.489972        0.262246
  21   3  12      518.815007        0.160856
  21   3  13     1998.529962        0.329064
  21   3  14      119.219997        0.305906
  21   3  16      381.054996        0.264653
  21   3  18       54.236597        1.773531
  21   3  19      261.342013        0.415908
  21   3  20     1451.720035        0.366393
  21   3  21     4906.499974        1.073673
  21   3  22      904.967997        0.568676
  21   3  23     2277.390048        0.848040
  21   3  24     3697.519950        0.855706
  21   3  25       85.761898        1.737991
  21   3  26     1764.579984        0.978584
  21   3  27       95.388898        2.178399
  21   5   1     1197.060008        0.270123
  21   5   2     4629.559990        0.735833
  21   5   3     4223.750012        0.651674
  21   5   4     3809.679968        0.624622
  21   5   5    21033.599959        2.852164
  21   5   6       54.412295        0.672999
  21   5   7     8332.000062        1.148522
  21   5   8     1529.769977        0.270831
  21   5   9     4527.650047        0.643512
  21   5  10     7372.990049        1.002189
  21   5  11      199.492997        0.249494
  21   5  13       37.262295        0.761792
  21   5  14      668.983016        0.224940
  21   5  16     2932.379970        0.513835
  21   5  17     7719.640019        1.224977
  21   5  18     4463.269982        0.748552
  21   5  19      895.644004        0.364421
  21   5  20       85.041503        1.099140
  21   5  22     1443.640010        0.504884
  21   5  25      298.243989        0.840827
  21   5  26      445.676010        0.832154
  21   5  27      822.257001        0.819211
  21   7   1     3271.760035        0.532431
  21   7   2    11736.000106        1.577132
  21   7   3     3565.099957        0.559678
  21   7   4      427.806014        0.281819
  21   7   5      238.104990        0.250032
  21   7   6     9821.470017        1.332886
  21   7   7     1237.630008        0.779454
  21   7   8     4758.850065        0.775548
  21   7   9     1074.719975        0.292112
  21   7  10     3992.520008        0.826637
  21   7  11    15204.700098        2.120367
  21   7  12      835.820017        0.388073
  21   7  13     3758.279974        0.848252
  21   7  14     2595.080028        0.551342
  21   7  15       86.985001        1.107148
  21   7  16      380.427003        0.397798
  21   7  17      127.998993        0.946892
  21   7  19     1053.379992        0.455718
  21   7  21       65.694705        2.770936
  21   7  23      445.260979        0.656841
  21   7  24       68.210899        3.225817
  21   9   1       55.016206        1.371775
  21   9   2      114.983994        1.505779
  21   9   3     4744.680054        0.946387
  21   9   4    33815.199995        4.793783
  21   9   5     2473.769965        0.518949
  21   9   6     7166.869957        1.179326
  21   9   8      569.219004        0.306173
  21   9   9      104.876995        3.188157
  21   9  10     1166.500019        0.529103
  21   9  15      122.376008        1.101308
  21   9  17      680.624024        0.576001
  21   9  18      783.190001        0.450869
  21   9  19     1496.550038        0.546687
  21   9  20       69.399096        1.917314
  21   9  21      247.863995        0.602822
  21   9  23      116.039000        1.045105
  21  11   1       78.164802        1.666064
  21  11   2    10340.900030        1.569826
  21  11   3     7889.249980        1.393637
  21  11   4     3144.549964        0.624223
  21  11   5      259.141998        0.591878
  21  11   6     1375.799995        0.441854
  21  11   7      444.785021        0.521264
  21  11   8      929.623026        0.645632
  21  11   9      279.305985        0.845019
  21  11  10      139.158002        2.102706
  21  11  12       63.468197        2.441819
  21  11  14      136.929994        1.814110
  21  11  16      279.551010        0.727005
  21  11  18      229.091988        0.855490
  21  11  19     1674.120038        0.767169
  21  13   2      276.841013        0.786077
  21  13   3      509.846013        0.446998
  21  13   4      775.541013        0.556962
  21  13   5       70.026704        1.992437
  21  13   6      924.182983        0.878878
  21  13   8      186.927986        1.103088
  21  13   9      897.921002        0.727077
  21  13  10      498.269005        0.756966
  21  13  11      832.284995        0.626612
  21  13  12     1304.690015        0.628646
  21  13  13      838.348998        0.976456
  22   0   0    14667.899997        2.592535
  22   0   2      583.320988        0.207982
  22   0   4    19489.599861        2.565609
  22   0   6      894.898011        0.353189
  22   0   8      114.852996        0.453903
  22   0  10     5849.399957        0.998295
  22   0  12    27478.800070        3.638163
  22   0  14     8540.669924        1.237725
  22   0  16      319.845003        1.106361
  22   0  18      536.444011        0.506019
  22   0  20      147.763012        1.811226
  22   0  22      885.685991        0.619567
  22   0  24      430.152992        1.595447
  22   0  26      512.652013        1.328699
  22   0  28      438.744007        5.185881
  22   2   0      233.148988        0.238216
  22   2   1    14406.200107        1.883512
  22   2   2     4024.350028        0.581978
  22   2   3     1614.759964        0.285637
  22   2   4    17770.400054        2.334433
  22   2   5    17227.999980        2.262554
  22   2   6    10816.200097        1.461850
  22   2   8       16.813297        0.785590
  22   2   9     1458.689972        0.275991
  22   2  10      310.414995        0.241511
  22   2  11     1442.510025        0.297508
  22   2  12       73.224097        0.424200
  22   2  13     1605.979977        0.280855
  22   2  14      587.212021        0.190419
  22   2  15       41.761696        1.092132
  22   2  16       26.197599        1.735366
  22   2  17     6528.209989        0.954328
  22   2  18     2074.909999        0.434459
  22   2  19     1958.949990        0.450841
  22   2  20      647.379020        0.417364
  22   2  21      885.026979        0.399124
  22   2  22      662.946012        0.396972
  22   2  23       78.906197        1.476738
  22   2  24      477.839008        0.480479
  22   2  25      346.809015        0.557234
  22   2  26      575.285981        0.485224
  22   2  27     1648.610024        1.216441
  22   2  28      498.945009        0.767818
  22   4   0    13294.500010        1.897955
  22   4   1     7232.510001        1.021324
  22   4   2      398.386989        0.143779
  22   4   3     3304.139972        0.522573
  22   4   4     4621.119969        0.681345
  22   4   5      311.728015        0.165578
  22   4   6      820.759987        0.225593
  22   4   7       24.568003        0.572665
  22   4   8      412.969012        0.154302
  22   4   9      484.601006        0.168409
  22   4  10     2479.899964        0.386578
  22   4  11      236.634012        0.166928
  22   4  12      387.398011        0.164851
  22   4  13      776.685007        0.240800
  22   4  14       67.004293        0.553831
  22   4  15      166.761995        0.396352
  22   4  16      301.033986        0.410277
  22   4  18     2022.309984        0.424366
  22   4  19      943.536976        0.331033
  22   4  20     9907.250067        1.519944
  22   4  21     1363.009977        0.377776
  22   4  22     1001.970018        0.432818
  22   4  23      370.345007        0.846279
  22   4  24      263.042986        1.244684
  22   4  25      992.706992        0.499821
  22   4  26      588.211986        1.359973
  22   4  27       71.598505        5.457027
  22   6   0     3470.279942        0.649053
  22   6   1     2327.390040        0.411688
  22   6   2     6331.030023        0.907203
  22   6   3     3747.509948        0.545013
  22   6   4      198.910010        0.152850
  22   6   5      141.919998        0.303328
  22   6   6       21.715302        1.366355
  22   6   7      799.965027        0.268808
  22   6   8     7120.800040        1.057185
  22   6   9     7112.789954        0.981457
  22   6  10       87.514004        0.572401
  22   6  11     1421.810006        0.363526
  22   6  12      188.414990        0.349643
  22   6  13     2980.289958        0.522503
  22   6  14     4801.219954        0.758322
  22   6  15     2519.040015        0.485112
  22   6  17      890.877017        0.494610
  22   6  18     1865.029991        0.469902
  22   6  21     1057.499995        0.431842
  22   6  22       78.155802        1.094589
  22   6  23      347.187012        0.658980
  22   6  25       50.810594        4.311985
  22   6  26      317.842005        0.968181
  22   8   0      370.017002        0.553831
  22   8   1       81.603291        1.711262
  22   8   2      318.397987        0.438478
  22   8   3     2919.170013        0.511068
  22   8   4     1487.440023        0.343526
  22   8   5      119.305004        0.723626
  22   8   6      813.189974        0.292382
  22   8   7     8207.799920        1.275940
  22   8   8     3007.739951        0.583994
  22   8   9       69.335998        1.833118
  22   8  10       86.985691        1.402661
  22   8  13      934.481002        0.402772
  22   8  14     6130.040005        1.024352
  22   8  15     4146.810042        0.780786
  22   8  16     3026.179975        0.651564
  22   8  17     1626.430015        0.498952
  22   8  18       74.406893        1.776748
  22   8  19     1033.260008        0.514897
  22  10   0    13377.899959        2.896498
  22  10   1      138.875996        2.098946
  22  10   2     2243.350012        0.513154
  22  10   3      623.978018        0.392760
  22  10   4       88.012599        1.023029
  22  10   5      101.907995        1.488512
  22  10   6      648.477022        0.607597
  22  10   7      349.055984        0.414207
  22  10   8       42.089901        3.011395
  22  10   9      159.718008        0.895118
  22  10  10       85.838205        4.999982
  22  10  11      244.246011        0.773086
  22  10  12      488.610998        0.647402
  22  10  13     1167.679999        0.707333
  22  10  14      425.166997        0.578896
  22  10  15      519.555996        0.491192
  22  10  16      133.649993        1.553281
  22  10  17      298.395014        0.687536
  22  10  21      103.466003        1.677170
  22  12   0      259.826997        2.381627
  22  12   1      107.586993        1.007396
  22  12   2     1172.149984        0.411184
  22  12   3      440.218013        0.601242
  22  12   4       61.203006        1.536410
  22  12   6     3511.109991        1.051199
  22  12   7      895.958028        0.470360
  22  12   8      482.201019        0.739779
  22  12  12       67.630097        3.108800
  22  12  13      108.425009        2.021447
  22  12  14       47.262298        2.746474
  22  12  15      370.757990        0.666142
  22  12  16     1470.869998        0.793911
  22  14   0     1316.530035        0.994071
  22  14   1      115.531005        0.843819
  22  14   2      500.387014        0.452116
  22  14   7       95.261992        2.241045
  22  14   8      146.088003        1.109376
  23   1   1       91.196197        0.128867
  23   1   2     8668.619978        1.160806
  23   1   3    18063.800028        2.365582
  23   1   4    33894.199969        4.387634
  23   1   5     6212.020022        0.862328
  23   1   6     3470.400000        0.520174
  23   1   7      229.058993        0.162753
  23   1   8     6440.189938        0.927277
  23   1   9     7983.299912        1.122424
  23   1  10     5194.749983        0.770895
  23   1  11     2073.830030        0.371666
  23   1  12     3218.230043        0.646066
  23   1  13     3092.400030        0.488896
  23   1  14      595.137981        0.317837
  23   1  15     8001.910056        1.125861
  23   1  16     3912.700035        0.628748
  23   1  17      243.518990        0.389711
  23   1  19      238.539005        0.536107
  23   1  21      325.880986        0.420324
  23   1  22       44.258204        3.831203
  23   1  23      484.670000        0.459799
  23   1  24      659.786984        0.439080
  23   1  25     1499.219969        0.472468
  23   1  27       71.918304        1.529212
  23   3   1      176.112009        0.114264
  23   3   2    18159.999940        2.385931
  23   3   3     4573.799993        0.673068
  23   3   4      352.477983        0.161641
  23   3   5      529.353017        0.175139
  23   3   6     1436.969989        0.260827
  23   3   7     1141.300008        0.246523
  23   3   8     3435.519992        0.519915
  23   3   9     7805.949915        1.177772
  23   3  10     1692.919995        0.305064
  23   3  11       13.256400        1.430710
  23   3  12      446.218011        0.156923
  23   3  13      111.697990        0.413946
  23   3  14       23.790904        0.974039
  23   3  15       47.329804        0.734079
  23   3  16     1771.859964        0.337233
  23   3  17      110.586992        0.375324
  23   3  18      122.782998        1.006202
  23   3  19     1311.660007        0.413593
  23   3  20      604.347981        0.379946
  23   3  21     1569.010010        0.465496
  23   3  23     1961.400017        0.593712
  23   3  24     2442.420019        0.598451
  23   3  25      531.874017        0.709813
  23   3  27     1147.970001        0.694996
  23   3  28      179.518007        1.107822
  23   5   1     1875.050040        0.397223
  23   5   2     3425.120026        0.537513
  23   5   3      932.414012        0.292932
  23   5   4     5398.709938        0.812574
  23   5   5     7579.610060        1.275666
  23   5   6     1249.940034        0.261664
  23   5   7     4948.650041        0.691105
  23   5   9      650.686021        0.180007
  23   5  10     2927.659973        0.452459
  23   5  11      151.074999        0.215132
  23   5  13     1175.339996        0.299265
  23   5  14      610.002022        0.246772
  23   5  16     1265.779995        0.344108
  23   5  17     3182.619956        0.587872
  23   5  18     2372.569993        0.720263
  23   5  19     1077.799970        0.388548
  23   5  20      258.166999        0.454525
  23   5  22      473.332021        0.462219
  23   5  24       56.927704        3.873138
  23   5  26      486.885981        0.718806
  23   7   1     5243.899928        0.765293
  23   7   2     3945.060047        0.615982
  23   7   3     1064.749987        0.337247
  23   7   4     1197.830019        0.289528
  23   7   5      944.759972        0.267661
  23   7   6      838.046975        0.262744
  23   7   7     4225.979997        0.678637
  23   7   8     1259.209994        0.452267
  23   7  11     6993.160026        1.195513
  23   7  12     1875.919989        0.456156
  23   7  13     4031.200032        0.723078
  23   7  14     1435.970015        0.427325
  23   7  15      364.400993        0.420663
  23   7  16      140.239003        0.754727
  23   7  18      355.069013        0.650497
  23   7  19      273.847987        0.664355
  23   7  21      120.965001        2.435925
  23   7  22      131.206991        1.904279
  23   7  23      154.539010        1.095889
  23   7  25      225.015000        2.041107
  23   9   3     2857.319960        0.563387
  23   9   4     2325.390024        0.507509
  23   9   5      487.661981        0.389074
  23   9   6     3307.569987        0.624361
  23   9   7       45.200800        3.789727
  23   9   9      200.277010        0.649723
  23   9  10     1265.579985        0.540891
  23   9  12      844.946996        0.683689
  23   9  14      373.361982        0.907197
  23   9  15      381.801009        0.474330
  23   9  17      167.899009        0.980007
  23   9  18     1309.720009        0.484461
  23   9  19      215.374996        0.717956
  23   9  20      969.067001        0.499853
  23  11   1      921.344979        0.422365
  23  11   2       76.513105        1.664634
  23  11   3     1177.729997        0.456652
  23  11   4      540.858978        0.451819
  23  11   5      484.856002        0.704594
  23  11   6      256.922013        0.755352
  23  11   7      769.610019        0.470441
  23  11   8     2115.989972        0.624155
  23  11   9     1442.499998        0.719409
  23  11  12      166.016009        0.935629
  23  11  13      215.028995        0.806521
  23  11  14      307.060996        0.665313
  23  11  16      188.084987        1.160474
  23  11  18       86.601897        1.336200
  23  13   1      145.342989        0.710883
  23  13   2     1543.360017        0.512564
  23  13   3      223.642005        0.592343
  23  13   8      245.567015        0.790623
  23  13   9      130.478989        1.147572
  23  13  10     2056.090035        0.698356
  23  13  11      432.500984        0.698276
  23  13  12       52.077901        2.924336
  24   0   0     9897.579998        1.719120
  24   0   2    41640.799894        5.394991
  24   0   4    22177.799910        2.950662
  24   0   6    20971.600000        2.860929
  24   0   8    24415.600024        3.327946
  24   0  10     2256.839989        0.459491
  24   0  12     6581.069953        1.115700
  24   0  14      665.873975        0.401269
  24   0  16       83.459699        1.416564
  24   0  18      640.285989        0.620114
  24   0  20     2892.700047        0.838528
  24   0  22      876.160000        0.795586
  24   0  24     1386.550006        0.837130
  24   2   0    42601.599842        5.645238
  24   2   1      854.238982        0.221379
  24   2   2     4578.019988        0.656999
  24   2   4     1300.640010        0.264075
  24   2   5     8548.479915        1.179915
  24   2   7     2754.489956        0.441162
  24   2   8     5337.869976        0.748993
  24   2   9     7876.269983        1.092763
  24   2  10     5802.039979        0.887313
  24   2  11     2499.330045        0.438182
  24   2  13     1062.570016        0.247365
  24   2  14       35.402905        1.037224
  24   2  15      581.566986        0.254840
  24   2  16     2865.329967        0.508292
  24   2  17       59.070907        1.715403
  24   2  18     3545.000049        0.617079
  24   2  19     3632.329941        0.657432
  24   2  21       46.133899        1.695425
  24   2  23     1058.859995        0.472097
  24   2  24     1286.049979        0.498169
  24   2  25      316.947984        0.590286
  24   2  26       41.593806        3.019716
  24   4   0      401.422983        0.508030
  24   4   1       97.470501        0.221320
  24   4   2    12130.499976        1.618470
  24   4   3      680.457014        0.185570
  24   4   4     4766.250001        0.711013
  24   4   5       44.616001        0.319895
  24   4   6      104.799998        0.340319
  24   4   7     1121.769996        0.221492
  24   4   8     8417.000069        1.230311
  24   4   9     1154.290025        0.225017
  24   4  10      103.429998        0.252709
  24   4  11      259.261007        0.239638
  24   4  12     6883.840027        1.202185
  24   4  13      713.375008        0.212163
  24   4  14      136.083004        0.315372
  24   4  16       78.236802        0.696247
  24   4  18      120.427996        0.663893
  24   4  20      121.087994        1.003233
  24   4  21     1080.539983        0.406501
  24   4  22      129.464004        1.780930
  24   4  24      277.951016        0.907883
  24   4  25     1203.440018        0.657896
  24   4  26      334.727991        1.284568
  24   4  27       61.521794        2.902001
  24   6   0    21111.199902        2.969732
  24   6   1     5063.829996        0.731297
  24   6   2       17.717701        1.440360
  24   6   3     4927.559984        0.706840
  24   6   4     1132.320010        0.224183
  24   6   5     1362.140009        0.259175
  24   6   6     5644.000017        0.849695
  24   6   7      937.558986        0.238274
  24   6   8      589.129984        0.256312
  24   6   9     6804.779929        0.953976
  24   6  10     4857.760046        0.722704
  24   6  11     5952.480018        0.874734
  24   6  12     1473.280022        0.420973
  24   6  13      991.082009        0.303690
  24   6  14     1893.850007        0.407742
  24   6  15     1173.590009        0.339382
  24   6  16      107.867999        0.520916
  24   6  18      567.090022        0.430844
  24   6  20      673.858986        0.382720
  24   6  24      755.993997        0.672592
  24   6  25      144.830009        1.252918
  24   8   0     2856.579992        0.927671
  24   8   1     2973.390029        0.548743
  24   8   2    10124.300081        1.425660
  24   8   3     1273.379972        0.336392
  24   8   4     7294.490080        1.070087
  24   8   5     9976.209966        1.552643
  24   8   6      642.387983        0.301173
  24   8   7     2463.819955        0.501112
  24   8   8     2514.870046        0.921896
  24   8   9     2265.310012        0.509075
  24   8  10      173.891009        0.710489
  24   8  13      126.269989        1.188449
  24   8  15      213.180002        0.604858
  24   8  16      246.323012        0.693433
  24   8  18      578.268982        0.573708
  24   8  20      311.071000        0.622830
  24   8  22     1216.769970        1.083496
  24   8  23      260.823986        0.986740
  24  10   0       69.237094        3.052977
  24  10   1     1357.279986        0.433840
  24  10   2     2218.819977        0.564360
  24  10   3      221.466989        0.762033
  24  10   4     1712.170000        0.471617
  24  10   5     3744.290018        0.706650
  24  10   6      536.680004        0.530915
  24  10   7      345.556014        0.502986
  24  10   8     1132.209977        0.530921
  24  10   9      460.729998        0.514947
  24  10  10     2048.869981        0.740996
  24  10  12     1641.779961        0.632664
  24  10  13       81.170099        1.979162
  24  10  17      114.530000        1.052087
  24  10  19      330.736015        0.755530
  24  12   0      931.883992        0.680505
  24  12   1      160.420007        0.690832
  24  12   3      535.580999        0.404894
  24  12   4      668.075008        0.396418
  24  12   5      320.231991        0.728624
  24  12   6     3513.410040        1.037503
  24  12   7       64.125598        3.660556
  24  12   8      207.087008        2.448834
  24  12   9      178.528987        2.230468
  24  12  10      260.717988        0.899199
  24  12  11      328.726996        0.667116
  24  12  12      346.533005        0.976824
  24  12  14      329.868015        0.587648
  24  12  15      333.205997        0.580216
  24  14   0      114.786003        1.861268
  24  14   4       78.632202        2.810511
  24  14   6      159.851998        2.569933
  25   1   1      691.327002        0.163938
  25   1   2      211.982010        0.120736
  25   1   3    11804.099989        1.573399
  25   1   4     9524.519935        1.295349
  25   1   5     1042.160000        0.233903
  25   1   6     5999.319935        0.850477
  25   1   7     8431.929980        1.207478
  25   1   8      106.178990        0.223416
  25   1   9       83.143103        0.274779
  25   1  10      908.131002        0.229028
  25   1  11     2444.219962        0.400930
  25   1  12     2270.070038        0.385165
  25   1  13      972.678994        0.298290
  25   1  14     1306.529991        0.314041
  25   1  15       58.124507        0.898067
  25   1  16      214.324008        0.384561
  25   1  17     3929.829978        0.689561
  25   1  18      343.332994        0.457421
  25   1  19      277.625010        0.452255
  25   1  20      827.262998        0.411888
  25   1  21      447.816997        0.446090
  25   1  22      606.428991        1.000090
  25   1  23      248.404992        0.726961
  25   1  24       70.416802        1.932478
  25   1  25      360.082997        0.546247
  25   3   1      143.604991        0.132765
  25   3   2     1670.300009        0.301535
  25   3   4      781.212003        0.228626
  25   3   5      228.279010        0.221595
  25   3   6       91.926005        0.213491
  25   3   8     3510.170039        0.529459
  25   3   9     2451.330011        0.405401
  25   3  10     1384.690002        0.254795
  25   3  11     6168.360070        0.890002
  25   3  12     3721.949953        0.561822
  25   3  13       38.180696        1.363049
  25   3  14     4966.729994        0.754631
  25   3  15      284.927986        0.231838
  25   3  16      187.651998        0.349575
  25   3  17      443.434984        0.376849
  25   3  18      429.748987        0.290085
  25   3  19      413.358995        0.316388
  25   3  20      487.411988        0.376414
  25   3  21       55.163404        5.051067
  25   3  22      159.679995        0.788558
  25   3  23     1381.519991        0.728432
  25   3  24      167.897998        1.255148
  25   3  26      125.053003        2.178062
  25   3  27      271.243014        0.839258
  25   5   1      526.568985        0.174731
  25   5   2      172.210006        0.307946
  25   5   3       71.124293        0.243007
  25   5   4      701.007012        0.219272
  25   5   5     4718.410068        0.701351
  25   5   6      401.658997        0.162179
  25   5   7     1151.359993        0.247204
  25   5   8      792.824983        0.201263
  25   5  10     6107.900006        0.868290
  25   5  11      642.865021        0.253653
  25   5  12     5011.839992        0.741376
  25   5  13      898.289014        0.243595
  25   5  14      547.322984        0.222240
  25   5  16      270.536013        0.307263
  25   5  17     3236.450027        0.610727
  25   5  18      256.286000        0.434848
  25   5  20      714.650990        0.410266
  25   5  21      242.563991        0.648157
  25   5  22     1026.789994        0.477672
  25   5  23      267.455998        1.310805
  25   5  26       89.693496        4.351304
  25   7   1     4667.090066        0.710646
  25   7   2       34.189502        1.892003
  25   7   3      792.749017        0.274989
  25   7   4      434.232996        0.264793
  25   7   5       51.158499        1.401757
  25   7   6       64.625907        0.797531
  25   7   7     2770.449962        0.495831
  25   7   8     2196.819960        0.433027
  25   7   9      554.059005        0.354574
  25   7  10     3969.639980        0.697060
  25   7  11     1154.879971        0.413687
  25   7  14      503.239983        0.394566
  25   7  16      974.732983        0.415110
  25   7  17      619.871016        0.456684
  25   7  18      811.246996        0.503494
  25   7  19       73.972299        1.875790
  25   7  22      179.637005        0.938891
  25   7  23      885.844026        0.787330
  25   7  24      974.138007        1.292344
  25   9   3      146.197988        1.952431
  25   9   4      632.168991        0.391597
  25   9   5       70.186192        1.318136
  25   9   6     6368.620000        1.221544
  25   9   7      543.318012        0.439051
  25   9   8      954.802028        0.441236
  25   9   9      562.432007        0.403559
  25   9  12     1975.170027        0.638016
  25   9  14       62.632504        2.663812
  25   9  15      447.220986        0.616753
  25   9  16     1499.789978        0.608832
  25   9  17       54.377307        4.116443
  25   9  18      657.135024        0.696245
  25  11   1      230.431003        0.624219
  25  11   2      241.261010        0.565957
  25  11   7     1096.689988        0.542933
  25  11   8     3265.939965        0.864071
  25  11   9     1218.240002        0.625208
  25  11  10     1696.010002        0.656291
  25  11  11       85.514592        7.041083
  25  11  12       76.436797        1.838264
  25  11  13       68.140402        2.036697
  25  11  15      116.441991        1.050207
  25  11  17       65.099401        1.831689
  25  11  18      141.293993        1.247468
  25  13   1      392.771991        0.440084
  25  13   2     1456.569973        0.670571
  25  13   3      152.419000        0.760163
  25  13   6      111.395993        1.298836
  25  13  10      681.152999        0.546207
  26   0   0    21906.299980        4.027732
  26   0   2     1459.830020        0.316015
  26   0   4     2121.539997        0.437052
  26   0   6    15214.100036        2.153166
  26   0   8     1656.719963        0.410312
  26   0  10      165.967000        0.309377
  26   0  12      946.172986        0.313694
  26   0  14     5232.210015        0.909794
  26   0  16      605.690000        0.636380
  26   0  18      878.595995        1.100009
  26   0  20     1084.519983        0.705724
  26   0  22     9186.470093        1.920741
  26   0  24     1179.189997        1.526574
  26   0  26     1302.619976        0.790284
  26   2   0     8324.870081        1.204361
  26   2   1     1395.469989        0.260755
  26   2   2      257.204999        0.146283
  26   2   3      127.434996        0.166338
  26   2   4      152.373990        0.162232
  26   2   5       25.542805        0.873589
  26   2   6      367.653014        0.160255
  26   2   7     4219.810045        0.613927
  26   2   8     6578.489982        0.928506
  26   2   9     1072.509970        0.269660
  26   2  10      189.869990        0.153587
  26   2  11       29.257800        0.880306
  26   2  12       81.346293        0.355160
  26   2  13      242.225987        0.361476
  26   2  14       61.616299        0.816401
  26   2  15     5490.680029        0.816068
  26   2  16     8100.390065        1.157886
  26   2  17      942.228024        0.303080
  26   2  18     1496.640021        0.369241
  26   2  20      624.891005        0.361811
  26   2  21       36.163301        3.396491
  26   2  22      450.099010        0.580527
  26   2  23      639.668015        0.699013
  26   2  24      120.813996        1.062165
  26   2  25      807.812017        0.826757
  26   2  26      533.435009        0.741276
  26   4   0     5571.959926        1.160448
  26   4   1       44.384696        0.416563
  26   4   2     2590.689979        0.418058
  26   4   3     1451.709976        0.272458
  26   4   4      885.431974        0.223091
  26   4   5      241.370994        0.137207
  26   4   6     1219.880031        0.235220
  26   4   7      506.622984        0.164407
  26   4   8      467.426994        0.180680
  26   4   9     8988.440061        1.291687
  26   4  10    12640.300053        1.684056
  26   4  11      106.816008        0.440531
  26   4  12     5636.070041        0.871984
  26   4  13     7168.559987        1.054963
  26   4  14      986.656010        0.271067
  26   4  16      291.058988        0.432985
  26   4  18     1004.189996        0.381828
  26   4  19      398.709003        0.414554
  26   4  20     2422.099984        0.567872
  26   4  21      183.028998        0.883632
  26   4  22       49.442203        3.708186
  26   4  23       83.578705        2.048886
  26   4  26      182.670011        3.249277
  26   6   0     4998.360054        0.773177
  26   6   1     1776.189983        0.299620
  26   6   2     2813.829950        0.521378
  26   6   3     4476.260024        0.633592
  26   6   4      208.207007        0.156513
  26   6   5      416.410999        0.176023
  26   6   6     1383.899967        0.299057
  26   6   7      477.605009        0.221198
  26   6   8     3420.170056        0.546461
  26   6   9     5310.169961        0.787852
  26   6  10      817.738022        0.273928
  26   6  11       20.358099        2.145879
  26   6  12      320.231991        0.294447
  26   6  13     2934.310029        0.554256
  26   6  15      150.247998        0.458895
  26   6  16     1673.890016        0.407403
  26   6  17       52.577697        1.647552
  26   6  18     1462.549995        0.475544
  26   6  19     1459.099962        0.491791
  26   6  20      309.675983        0.566312
  26   6  21       68.076196        1.933376
  26   6  22      253.932989        0.798800
  26   6  23      241.417014        0.958349
  26   6  25      780.642985        0.953492
  26   8   0      624.571024        0.572020
  26   8   1      281.595014        0.354462
  26   8   2       94.841791        1.093394
  26   8   3      622.331006        0.354071
  26   8   4     1026.839982        0.324858
  26   8   5      776.801002        0.343289
  26   8   6     2332.500042        0.494565
  26   8   7      387.717996        0.541634
  26   8   8      503.042008        0.365552
  26   8  10       65.142300        3.760725
  26   8  11       55.177398        2.319474
  26   8  12       61.185905        2.218738
  26   8  14     1418.819990        0.637211
  26   8  15      752.792975        0.555162
  26   8  16      124.938004        1.019575
  26   8  17       77.655503        1.954063
  26   8  18      286.141008        0.940161
  26   8  19      145.940002        1.266309
  26   8  20      132.192000        5.281700
  26   8  21      246.194991        0.982642
  26   8  22       69.869705        2.656170
  26  10   1      237.529991        1.225996
  26  10   4       79.438806        1.230165
  26  10   5      136.430997        1.165454
  26  10   6      296.754990        0.574770
  26  10   7      235.252005        0.625070
  26  10   8     1453.319974        0.659747
  26  10   9      139.974004        1.307137
  26  10  10      760.031014        0.596108
  26  10  12     3276.509986        0.817086
  26  10  13      127.458997        1.318446
  26  10  15      476.310983        0.567875
  26  10  18      228.465009        0.905769
  26  12   0      333.449987        0.894547
  26  12   1       44.408896        3.714173
  26  12   3      331.492992        0.476486
  26  12   4      286.960009        0.538203
  26  12   5      946.673024        0.726224
  26  12   6      408.494990        0.507602
  26  12   9       73.283804        2.126723
  26  12  10      143.492991        1.294034
  26  12  12      132.007990        0.996701
  26  12  13      277.194995        0.650404
  26  14   0      710.829983        0.750649
  26  14   1      366.338988        0.403992
  26  14   2      355.176993        0.431646
  26  14   3      177.423998        0.770359
  27   1   1      260.985996        0.124800
  27   1   2      999.340989        0.212966
  27   1   3      399.788988        0.153025
  27   1   4     3003.309951        0.471177
  27   1   5     2839.740009        0.463110
  27   1   6     5564.789990        0.793436
  27   1   7      443.718005        0.216286
  27   1   8      413.533984        0.173073
  27   1   9     1587.069989        0.289624
  27   1  10     2156.100011        0.385822
  27   1  11      392.207011        0.195064
  27   1  12     1092.730011        0.352767
  27   1  13     1750.059962        0.369463
  27   1  14     2767.429954        0.494357
  27   1  15      610.165980        0.287100
  27   1  16      299.836999        0.347495
  27   1  17      115.470993        1.264165
  27   1  18     1046.970013        0.418345
  27   1  19     1508.760004        0.451934
  27   1  20     1293.940035        0.443334
  27   1  21     2567.899984        0.598459
  27   1  22      582.252991        0.473249
  27   1  24     2827.480019        0.755378
  27   1  25       71.722792        1.746320
  27   1  26      998.920020        0.565154
  27   3   1      676.332997        0.177594
  27   3   2     7410.919917        1.067258
  27   3   3      265.657010        0.207498
  27   3   4       96.200591        0.388613
  27   3   5      452.018980        0.266846
  27   3   7     2641.280022        0.399552
  27   3   8    10152.199955        1.338258
  27   3   9      394.731980        0.322416
  27   3  10     8520.239978        1.161200
  27   3  11    14737.799995        1.966818
  27   3  12      678.183004        0.233547
  27   3  13     3895.929950        0.604514
  27   3  14     2733.229977        0.487677
  27   3  15      404.716019        0.844054
  27   3  17       80.735598        0.907346
  27   3  18      278.666999        0.422447
  27   3  19      935.358974        0.777277
  27   3  20     1327.449982        0.481543
  27   3  21     1763.180003        0.595515
  27   3  22      196.997001        1.139945
  27   3  23     1222.849984        0.516602
  27   3  24      844.460991        0.509656
  27   3  27     1188.989980        0.801868
  27   5   1      615.397023        0.157362
  27   5   2       23.882104        0.621381
  27   5   3     1294.219980        0.230184
  27   5   4     5100.919960        0.744507
  27   5   5      203.994005        0.208307
  27   5   6     6591.880078        0.912088
  27   5   8     4055.440046        0.613416
  27   5   9      912.914016        0.248348
  27   5  10     3077.580030        0.515837
  27   5  11      541.548005        0.242179
  27   5  12      130.002001        0.407246
  27   5  13      342.113003        0.330810
  27   5  14      893.281007        0.308354
  27   5  15      165.831989        0.591835
  27   5  16     4065.489988        0.682732
  27   5  17      201.937998        0.568751
  27   5  18     2639.600034        0.565836
  27   5  19      212.252993        0.640056
  27   5  21       79.038394        2.682920
  27   5  22      186.715991        0.914431
  27   5  24      271.210010        0.650052
  27   7   1     4560.920036        0.719352
  27   7   2     8005.279941        1.151303
  27   7   3     1949.750040        0.411226
  27   7   4      447.599989        0.255052
  27   7   5       64.359704        0.932756
  27   7   6      494.032994        0.390875
  27   7   7     4545.340034        0.727104
  27   7   8     1708.289999        0.400854
  27   7   9      168.713004        0.414901
  27   7  11     5574.960037        1.001871
  27   7  12       47.431003        2.953930
  27   7  13     1751.840020        0.570514
  27   7  14       58.515906        5.150771
  27   7  16      190.016989        1.637217
  27   7  18      317.895991        1.065753
  27   7  20      420.885986        1.003221
  27   7  21     2986.170015        1.687388
  27   7  22      224.855993        1.371028
  27   7  23     1225.000000        1.603321
  27   9   2      373.442987        0.401985
  27   9   3     1163.900023        0.402257
  27   9   4     2579.940023        0.621537
  27   9   5       93.441300        1.960151
  27   9   6      483.457984        0.646262
  27   9   7     1533.330012        0.446608
  27   9   8     1427.109964        0.437745
  27   9   9      300.277987        0.501714
  27   9  10      405.476015        0.601712
  27   9  11      526.076014        0.883897
  27   9  12      151.320998        1.153684
  27   9  14     1668.349969        0.626520
  27   9  15      643.201016        0.729888
  27   9  16     1244.629996        0.609201
  27   9  17       65.296096        2.847795
  27   9  18      358.922005        0.824364
  27   9  19       95.704898        1.585091
  27   9  20      163.087994        1.223993
  27   9  21      136.935002        2.088895
  27  11   5      327.439014        0.688359
  27  11   6      197.003990        0.970343
  27  11   9      414.585999        1.055438
  27  11  11      179.229012        1.012288
  27  11  12      356.716012        0.977959
  27  11  13      635.119987        0.555825
  27  11  14      365.732998        0.610066
  27  11  15      444.661991        0.578293
  27  11  17      107.321996        1.074266
  27  13   1      563.412982        0.393666
  27  13   2      448.037021        0.402704
  27  13   5       88.040501        2.979459
  27  13   8      897.515018        0.736415
  27  13   9       84.514301        3.844768
  27  13  10      940.955993        1.373666
  28   0   0     2235.009964        1.021757
  28   0   2      431.392983        0.405750
  28   0   4     7464.079956        1.071877
  28   0   6      199.627991        0.544973
  28   0   8      537.930000        0.237269
  28   0  10    18089.699899        2.538863
  28   0  12     8427.419929        1.268088
  28   0  14     3133.779993        0.882352
  28   0  16      614.562990        0.591804
  28   0  18     1571.960018        0.683135
  28   0  20    14957.599910        2.750188
  28   0  22     4489.099965        1.611587
  28   0  26      428.857007        0.952951
  28   2   0     6031.499942        1.187309
  28   2   1     1590.590036        0.283124
  28   2   2      103.533006        0.156968
  28   2   3     1149.160032        0.263524
  28   2   4     2317.420029        0.405145
  28   2   5     2301.199955        0.390091
  28   2   6     5560.309968        0.860490
  28   2   7     4589.669965        0.634165
  28   2   8    14162.299986        1.837594
  28   2   9     1335.219979        0.251802
  28   2  10     1236.280028        0.257399
  28   2  11      323.414005        0.212333
  28   2  12     2049.430031        0.378347
  28   2  13       35.463204        0.981857
  28   2  14      983.185002        0.286182
  28   2  15     2730.629964        0.497997
  28   2  16     3813.130055        0.676235
  28   2  17    10806.000008        1.755625
  28   2  18     9283.630052        1.448186
  28   2  19     1617.130006        0.437961
  28   2  20      166.933997        1.019957
  28   2  21     1368.510016        0.437320
  28   2  23     1239.970018        0.516753
  28   2  24      312.196989        0.651562
  28   2  25      543.735000        0.507604
  28   2  26       54.261801        2.632191
  28   2  27      790.770000        0.851757
  28   4   0      937.430020        0.251027
  28   4   1      812.340005        0.194447
  28   4   2     1276.289986        0.275017
  28   4   3      721.762989        0.193276
  28   4   4    15417.500013        2.055547
  28   4   5       58.389894        0.376316
  28   4   6     4946.220003        0.717780
  28   4   7      148.935004        0.203946
  28   4   8      117.626996        0.256050
  28   4   9      887.722003        0.305218
  28   4  10      262.145016        0.265357
  28   4  11      418.439999        0.241585
  28   4  12     2910.390049        0.504641
  28   4  13      843.567993        0.276453
  28   4  14    19560.600020        2.637207
  28   4  15     1953.569988        0.427678
  28   4  16     2678.459955        0.665590
  28   4  18      525.532013        0.377377
  28   4  20      167.145000        0.822591
  28   4  21      881.322006        0.480392
  28   4  22      917.363005        0.533749
  28   4  23      411.781011        0.617722
  28   4  24      491.849002        0.925717
  28   4  25     1116.480026        0.636486
  28   4  26      317.712016        0.657817
  28   6   0      392.054019        0.256227
  28   6   2     1417.829967        0.273847
  28   6   3      100.194995        0.241695
  28   6   4     2789.760033        0.443639
  28   6   5       18.405001        1.577541
  28   6   6     1729.860026        0.327360
  28   6   7     1239.590026        0.301403
  28   6   8      261.638001        0.539718
  28   6   9     2105.879985        0.404354
  28   6  10      613.006001        0.272920
  28   6  11     2090.440017        0.430770
  28   6  12     1638.009981        0.402268
  28   6  13      117.934995        1.300537
  28   6  14     2498.099961        0.550340
  28   6  15     4895.679993        0.918164
  28   6  16     4107.669996        0.764451
  28   6  17      894.000013        0.991259
  28   6  18      366.881999        0.536473
  28   6  20      625.054001        0.579849
  28   6  21      369.790016        0.682084
  28   6  23      936.878007        0.759162
  28   8   0     3313.409977        0.912720
  28   8   2      421.387001        0.346392
  28   8   4      279.203012        0.319937
  28   8   5      470.895989        0.382122
  28   8   6      114.432997        0.734651
  28   8   7     1295.989992        0.374455
  28   8   8     1757.939994        0.449558
  28   8   9     1494.289970        0.550263
  28   8  10      260.327996        0.447334
  28   8  13      249.375010        0.781152
  28   8  14      319.692004        0.704250
  28   8  16       43.618601        3.302765
  28   8  17     2023.309973        0.733738
  28   8  18     3435.450008        1.202935
  28   8  19     1393.249984        0.847714
  28   8  20     3335.749991        0.898594
  28   8  21      760.493025        0.818598
  28   8  22      200.790997        1.294184
  28  10   0      505.749004        0.786097
  28  10   4      483.910992        0.479308
  28  10   5      689.217016        0.404972
  28  10   6       60.853994        2.629985
  28  10   9     1567.659971        0.566265
  28  10  10     1529.179987        0.627742
  28  10  12     1400.170036        0.630466
  28  10  13      283.036007        1.578501
  28  10  14      144.342011        1.128862
  28  10  16      848.575019        0.511791
  28  10  17      469.412003        0.602089
  28  10  18      652.441988        1.155466
  28  10  19      834.082991        0.626279
  28  12   1      512.317014        0.438408
  28  12   3       50.862600        2.300561
  28  12   4      193.359009        0.798374
  28  12   5     1869.110015        0.775405
  28  12   6     1223.500009        1.193405
  28  12   7      559.704986        0.784123
  28  12   8     1326.510001        0.876259
  28  12   9      108.102995        1.405230
  28  12  11      108.345990        1.293131
  28  12  12      649.681016        0.610252
  28  12  13       79.202204        1.468268
  29   1   1     2260.789956        0.381186
  29   1   2       91.747509        0.204108
  29   1   3     6124.760017        1.014879
  29   1   4     1473.960023        0.274050
  29   1   5      149.459989        0.149574
  29   1   6     3473.180053        0.503746
  29   1   7      886.604995        0.195775
  29   1   8      606.280015        0.166741
  29   1   9     1169.649986        0.232466
  29   1  10      669.608985        0.185742
  29   1  11     1393.980032        0.293944
  29   1  12     3630.239999        0.583650
  29   1  13       39.747099        1.977294
  29   1  14     5384.209958        0.843765
  29   1  15     4249.240019        0.701869
  29   1  16     5458.300058        0.869911
  29   1  17     1871.269964        0.463397
  29   1  18     1482.630019        0.505150
  29   1  19     8844.959906        1.423924
  29   1  20      631.633006        0.410641
  29   1  21      883.063003        0.410242
  29   1  22     2066.940016        0.523821
  29   1  23     1438.959982        0.462008
  29   1  24     1073.829972        0.553728
  29   1  25      268.914016        0.587256
  29   1  26      525.991978        0.486975
  29   3   1      198.195011        0.152914
  29   3   2       87.879994        0.226893
  29   3   3     2300.250039        0.500070
  29   3   4      528.776004        0.191514
  29   3   5     4703.070051        0.704893
  29   3   6     1144.789969        0.223739
  29   3   7     1798.240000        0.304820
  29   3   8     3706.109942        0.552095
  29   3   9      656.789002        0.191149
  29   3  10     8580.469925        1.202551
  29   3  11      816.648015        0.285672
  29   3  12      643.768019        0.265453
  29   3  13     7580.409997        1.227411
  29   3  14      611.925996        0.299313
  29   3  15     1837.309980        0.436287
  29   3  16      183.149992        0.907342
  29   3  17     3898.529943        0.732382
  29   3  18     1603.499992        0.425739
  29   3  19      292.010988        0.662987
  29   3  20     1011.519987        0.476063
  29   3  21      964.835978        0.489135
  29   3  23     3015.609998        0.797703
  29   3  24       69.120301        2.942467
  29   3  25       57.278302        2.259869
  29   3  26       81.833807        1.736515
  29   5   1      437.706986        0.182802
  29   5   2    13111.599990        1.850280
  29   5   3      541.048022        0.219462
  29   5   4       81.256397        0.279088
  29   5   5     3344.270038        0.508296
  29   5   6    18335.900057        2.438873
  29   5   7      499.871981        0.213742
  29   5   8      177.239990        0.305171
  29   5   9       20.423304        2.149358
  29   5  10       30.983495        1.471806
  29   5  11     1735.069962        0.377793
  29   5  12    15091.899897        2.064337
  29   5  13     2467.919978        0.490403
  29   5  14      732.586978        0.314562
  29   5  15      483.085980        0.308948
  29   5  16     9967.770011        1.661356
  29   5  17     3515.509958        0.749551
  29   5  18     1781.580012        0.603505
  29   5  23      389.088999        0.770385
  29   5  25       48.667394        3.271913
  29   7   2     1251.090026        0.343705
  29   7   3      491.827002        0.526799
  29   7   5       66.872504        1.497280
  29   7   6     3062.930000        0.569806
  29   7   7      222.252012        0.757339
  29   7   8     2079.570039        0.440340
  29   7   9      706.387001        0.423322
  29   7  10     5595.760048        1.012837
  29   7  11     6437.060056        1.157288
  29   7  12      573.953996        0.525110
  29   7  13     1281.850011        0.534417
  29   7  14      442.193985        0.558166
  29   7  15      121.783011        3.089203
  29   7  16     2912.709953        0.738488
  29   7  18      472.457000        0.793799
  29   7  19     1773.579984        0.729929
  29   7  20      533.467021        1.263500
  29   7  21     1693.789996        0.843626
  29   7  22       51.944698        5.033238
  29   9   3     1674.569981        0.584176
  29   9   4     1429.020009        0.493383
  29   9   5      724.718974        0.392135
  29   9   6      149.280990        0.864686
  29   9   7     1286.809998        0.431745
  29   9   8      217.531998        0.528743
  29   9   9      454.386990        0.431979
  29   9  11      615.783977        0.596991
  29   9  12     2525.030039        0.721963
  29   9  14      991.775982        0.639208
  29   9  15      374.574994        0.689503
  29   9  16      919.339027        0.588777
  29   9  17      390.550991        0.809449
  29   9  18     2367.010001        0.707402
  29   9  19      635.818011        0.576026
  29   9  20      106.283007        1.427755
  29  11   1      260.153996        0.730305
  29  11   2      609.249995        0.461656
  29  11   3     1842.799962        0.535258
  29  11   4      271.916010        0.602136
  29  11   5      940.321005        0.511347
  29  11   6      452.820993        0.606914
  29  11   7      256.174014        1.620017
  29  11   8       53.662994        2.774107
  29  11   9      163.521000        1.851518
  29  11  10      776.204006        0.738876
  29  11  12      114.280996        2.339496
  29  11  13      249.183999        0.748178
  29  11  14      726.411975        0.530993
  29  11  15     1137.660012        0.574129
  29  11  16      365.990990        0.538584
  29  13   1      139.255010        0.873343
  29  13   6       38.425196        3.606615
  29  13   8      552.282994        0.607943
  30   0   0     1711.300006        2.293005
  30   0   2     1234.869991        0.352714
  30   0   4      393.475981        0.265108
  30   0   6       38.684494        2.214382
  30   0   8     1742.339966        0.357531
  30   0  10    13433.399937        2.340796
  30   0  12    12619.999919        1.886884
  30   0  14       78.827691        2.069369
  30   0  16      184.987990        1.846745
  30   0  18      172.198012        5.747714
  30   0  20     1140.520021        0.761347
  30   0  26       48.301694        4.798334
  30   2   0      491.528011        0.347351
  30   2   1      806.472985        0.171408
  30   2   2      151.659989        0.124817
  30   2   3      549.414989        0.153688
  30   2   4     8144.559996        1.245188
  30   2   5     6851.829920        0.926160
  30   2   6     1173.999973        0.227169
  30   2   7      750.128015        0.197470
  30   2   8     2809.999987        0.436185
  30   2   9       45.103904        0.959828
  30   2  10      985.692992        0.245831
  30   2  11       19.747003        2.102451
  30   2  12       59.420602        0.672484
  30   2  14     3701.420059        0.630193
  30   2  15      416.327011        0.313448
  30   2  16      311.663010        0.440166
  30   2  17     3266.280007        0.629996
  30   2  18     1244.839988        0.376811
  30   2  19      303.244993        0.472245
  30   2  21      529.151995        0.429227
  30   2  25      178.645011        0.798094
  30   2  26      134.391992        1.214653
  30   4   0      445.303984        0.268798
  30   4   1     2883.609988        0.427907
  30   4   2     1480.840003        0.270554
  30   4   3     1639.509986        0.283996
  30   4   4     2152.230004        0.385978
  30   4   5       83.766609        0.366648
  30   4   6      371.946016        0.218466
  30   4   7       55.507194        1.049713
  30   4   8     2311.619954        0.394640
  30   4   9      106.095006        0.325048
  30   4  10      223.600015        0.268763
  30   4  11      108.796999        0.481964
  30   4  13      210.490014        0.483188
  30   4  14      549.440023        0.444682
  30   4  15      614.978002        0.295945
  30   4  16      702.813980        0.357435
  30   4  17      235.975006        0.485724
  30   4  18     1275.620013        0.605220
  30   4  19      118.545996        1.238693
  30   4  20      621.612004        0.532890
  30   4  21     1342.710035        0.616379
  30   4  22      745.002013        0.610000
  30   4  23      369.291014        0.714453
  30   4  24      136.304995        1.219441
  30   4  25      673.407015        0.553215
  30   6   1      426.092990        0.230699
  30   6   3      279.063005        0.197154
  30   6   6      273.529987        0.277199
  30   6   7      579.208022        0.225184
  30   6   8     1495.520026        0.345966
  30   6   9      993.381992        0.295950
  30   6  10      844.012022        0.440690
  30   6  11      213.331993        0.437924
  30   6  12      238.994996        0.632849
  30   6  13     2010.239994        0.463724
  30   6  14      334.908996        0.617324
  30   6  15     3248.180050        0.778033
  30   6  16       76.583799        1.029182
  30   6  17       72.259707        1.990865
  30   6  18      599.326999        0.598760
  30   6  20      213.232013        0.917942
  30   6  21      147.800989        1.254436
  30   6  23      350.177005        1.745469
  30   8   0       95.383995        2.763122
  30   8   2      217.715012        0.391096
  30   8   4      654.007022        0.323972
  30   8   5      651.916012        0.371033
  30   8   6      484.696991        0.337546
  30   8   7     1474.419997        0.400360
  30   8   8     1722.509966        0.428145
  30   8   9      185.846992        0.605860
  30   8  10       38.997602        2.620348
  30   8  11      417.060984        0.574714
  30   8  13      114.645995        1.434253
  30   8  14     1307.719969        0.603594
  30   8  15      333.482017        0.745371
  30   8  16      712.422987        0.610819
  30   8  17     1375.689983        0.609675
  30   8  18      124.160008        1.718325
  30   8  20       75.715493        4.674612
  30   8  21      467.229019        1.268536
  30  10   0     5313.490042        1.198016
  30  10   1      164.444999        0.786308
  30  10   2      861.405007        0.645439
  30  10   3       44.953807        2.661394
  30  10   4       65.096997        3.474459
  30  10   6       56.799601        3.184808
  30  10   7       49.843205        2.840486
  30  10   9      145.342000        2.259794
  30  10  10      435.964002        0.684784
  30  10  11       54.016694        3.261361
  30  10  12      484.137994        0.667850
  30  10  16       80.711106        1.427444
  30  10  17       83.428805        5.960048
  30  12   0      282.405000        1.091386
  30  12   1       55.112495        3.058977
  30  12   4       88.854491        1.324069
  30  12   5      979.037003        0.820977
  30  12   6      393.147998        0.630525
  30  12   7      531.597996        0.935103
  30  12   8      127.566995        1.475268
  31   1   1     1289.229992        0.291450
  31   1   2     2551.340007        0.460596
  31   1   3      541.967014        0.176351
  31   1   4      327.563991        0.161541
  31   1   6       21.938797        0.978738
  31   1   7     4758.810054        0.662972
  31   1   8     8815.720058        1.217033
  31   1   9     5081.469960        0.728971
  31   1  10     6902.510053        0.963876
  31   1  11      907.455978        0.269717
  31   1  12      528.177012        0.333400
  31   1  13      476.636006        0.254831
  31   1  14      120.234010        1.049451
  31   1  15     1319.789992        0.362379
  31   1  17      830.998985        0.393456
  31   1  18      243.438006        0.618825
  31   1  19      290.664002        0.527936
  31   1  20      812.114973        0.544759
  31   1  21      495.673985        0.447180
  31   1  22      843.368994        0.581734
  31   1  23      124.677010        1.095292
  31   1  25       58.756303        1.692065
  31   1  26      147.864992        0.747082
  31   3   1    16661.400116        2.273422
  31   3   2    16834.400003        2.193503
  31   3   4      494.241993        0.168762
  31   3   5     3414.440031        0.521085
  31   3   6      343.730006        0.159037
  31   3   7      700.064975        0.199984
  31   3   8      403.789011        0.203630
  31   3   9       88.980093        0.430862
  31   3  10     5869.480059        0.879073
  31   3  11     3591.480007        0.589835
  31   3  12     5506.849972        0.923304
  31   3  13      796.389001        0.403713
  31   3  14     3134.789957        0.588278
  31   3  15     4083.360039        0.719759
  31   3  17      205.570014        0.523600
  31   3  18     1810.460035        0.484323
  31   3  19       58.700007        1.912672
  31   3  21     1065.700008        1.046644
  31   3  23      548.847991        0.581290
  31   3  24     1909.859997        0.608824
  31   3  25       89.822608        1.619221
  31   5   1      553.160013        0.168287
  31   5   2     1915.209972        0.378384
  31   5   4     7113.639932        1.076431
  31   5   5      418.408989        0.194254
  31   5   6      265.497010        0.197534
  31   5   7     1163.000013        0.281868
  31   5   8     1000.819982        0.270360
  31   5  10     2564.009965        0.512895
  31   5  11      379.319017        0.293688
  31   5  12     8888.029981        1.295228
  31   5  13      275.854995        0.402456
  31   5  14     2524.210030        0.572814
  31   5  15     1293.049969        0.508052
  31   5  17      399.554004        0.697275
  31   5  18       63.252293        2.700116
  31   5  19       76.363602        2.475364
  31   5  20      591.573013        1.294698
  31   5  22      894.095994        0.661733
  31   5  24       52.329599        5.422788
  31   7   1      921.562020        0.316520
  31   7   2      105.445994        0.699165
  31   7   3      281.801992        0.351060
  31   7   5     1016.479969        0.381199
  31   7   6      159.343007        0.732021
  31   7   8      192.976995        0.434467
  31   7   9      869.872972        0.333879
  31   7  10      380.520981        0.740137
  31   7  11     5314.780047        1.164129
  31   7  12     1191.400025        0.529368
  31   7  13      390.503010        2.329985
  31   7  14     2707.060025        0.708784
  31   7  15     1160.459994        0.582526
  31   7  16      388.564008        1.115216
  31   7  17      106.969002        2.049029
  31   7  18      411.572999        1.000404
  31   7  19      145.732001        1.971149
  31   7  20      193.413995        1.512585
  31   7  21       73.344100        3.214458
  31   7  22       91.801808        2.282665
  31   9   1      181.751004        0.579730
  31   9   2     2040.720001        0.508951
  31   9   3      821.537015        0.410721
  31   9   4     1702.890019        0.566640
  31   9   5      857.816994        0.455791
  31   9   6      104.999001        1.492871
  31   9   8      162.814002        0.683168
  31   9  10      890.542994        0.589041
  31   9  12      211.867995        1.112472
  31   9  16      174.903006        1.018787
  31   9  17      278.976012        1.672033
  31   9  19      560.152024        0.669225
  31  11   1      956.238979        0.464033
  31  11   2      516.762010        0.969709
  31  11   3     1076.510011        0.494431
  31  11   4       67.509097        2.210268
  31  11   6       41.415995        4.303861
  31  11   7      249.830015        0.783776
  31  11   8      263.808996        0.895268
  31  11  10      776.465024        0.970582
  31  11  12      209.432995        0.918245
  31  11  13      110.077993        1.236055
  31  11  14      202.106001        1.999421
  31  11  15      115.036994        0.948031
  31  13   1       49.436297        1.571330
  31  13   2      369.858016        0.455288
  31  13   3       66.722906        3.214157
  31  13   4      128.936002        0.889025
  31  13   6      102.644010        1.423247
  32   0   0     5974.510068        5.634718
  32   0   2      543.029995        0.280654
  32   0   6       36.757895        1.018618
  32   0   8      255.513991        0.293253
  32   0  10      695.295999        0.341078
  32   0  12     4647.949932        0.911160
  32   0  14      870.937014        0.696067
  32   0  16     1254.249991        0.783524
  32   0  18     2292.219960        0.779482
  32   0  20     8035.580056        1.877870
  32   0  22      348.411007        0.869288
  32   0  24       57.895207        3.287480
  32   0  26      133.262989        2.307349
  32   2   0      263.613996        0.209788
  32   2   1     1447.439982        0.239852
  32   2   2     2023.059975        0.365698
  32   2   3     8590.159991        1.143978
  32   2   4     2952.789955        0.454892
  32   2   5     4213.300051        0.641000
  32   2   6     6457.830050        0.893161
  32   2   7      231.986986        0.193481
  32   2   8     6661.430018        0.986931
  32   2   9     1436.930035        0.301884
  32   2  10      802.410997        0.249215
  32   2  11     1211.899991        0.311145
  32   2  12      211.323991        0.325007
  32   2  13      745.780989        0.324701
  32   2  14      659.049992        0.506229
  32   2  15      321.414009        0.353105
  32   2  16     1977.289988        0.458095
  32   2  17     1302.939986        0.402226
  32   2  18      233.133994        0.516291
  32   2  20      455.831979        0.794822
  32   2  21      128.570993        1.046263
  32   2  22      861.122980        0.551122
  32   2  23      104.586006        2.049121
  32   2  24      211.490007        2.230521
  32   4   0     7386.589951        1.062279
  32   4   1     3901.919951        0.623258
  32   4   2     3727.019961        0.541851
  32   4   3     5964.509970        0.899241
  32   4   4     3956.810054        0.579757
  32   4   5      335.882008        0.217854
  32   4   6     6827.970081        0.976668
  32   4   7      390.057010        0.269103
  32   4   9      235.798997        0.246537
  32   4  10     2508.150031        0.481154
  32   4  11      716.938003        0.332561
  32   4  12      682.261975        0.324084
  32   4  13      563.499006        0.346728
  32   4  14    18639.400010        2.756174
  32   4  15     1174.520016        0.457008
  32   4  16      993.822031        0.420830
  32   4  17      144.516005        0.743053
  32   4  19      479.924010        0.513089
  32   4  20     2618.990038        0.642388
  32   4  21      169.457988        2.233817
  32   4  23       69.166601        2.580376
  32   4  25      130.305010        1.308617
  32   6   0      231.376012        0.332526
  32   6   1      821.883007        0.218464
  32   6   2     1523.090025        0.297434
  32   6   3     2607.059980        0.448620
  32   6   4     1558.079993        0.324622
  32   6   5      329.154987        0.224667
  32   6   6     1289.439978        0.296320
  32   6   7      145.753007        0.333487
  32   6   8     7908.060061        1.126820
  32   6   9     3967.219946        0.653523
  32   6  10      242.881004        0.416683
  32   6  11     1120.430013        0.341076
  32   6  12      105.973992        0.773812
  32   6  13     6811.299936        1.253036
  32   6  14      420.754985        0.604035
  32   6  15      644.526019        0.560296
  32   6  16     2458.950008        0.805504
  32   6  17     1033.229986        0.579272
  32   6  18     1163.439981        0.623517
  32   6  20      366.784012        0.765343
  32   6  21      145.273001        1.103842
  32   6  22       99.994500        2.079999
  32   6  23       53.187207        5.441648
  32   8   0     2738.510012        0.806779
  32   8   1      127.162001        1.588573
  32   8   2      591.161016        0.371276
  32   8   3      201.981996        0.786710
  32   8   5       75.400793        1.093284
  32   8   6      787.070008        0.390790
  32   8   7     2127.480017        0.485274
  32   8   8     1978.759975        0.494994
  32   8   9      765.988984        0.420891
  32   8  10       56.999903        2.270467
  32   8  11       47.219395        3.588634
  32   8  12      276.003996        0.724225
  32   8  13      203.483007        0.992237
  32   8  14      538.667011        0.786207
  32   8  15     2144.909993        0.674874
  32   8  16      593.550019        0.531354
  32   8  18     1218.409987        0.810196
  32   8  19     1118.380005        0.821325
  32   8  20     1771.999970        0.898495
  32  10   0     9762.810009        2.377847
  32  10   1      741.567990        0.621385
  32  10   2     1675.399972        0.507800
  32  10   3      561.196011        0.622365
  32  10   4       70.885808        1.815748
  32  10   5      529.526003        0.797692
  32  10   6       77.436797        3.223095
  32  10   7      318.174016        0.702490
  32  10   8      194.618013        1.760966
  32  10   9     1962.779999        0.779798
  32  10  10       68.875592        2.371548
  32  10  11      260.779995        0.856571
  32  10  12      135.526990        1.334665
  32  10  13      210.857001        0.895302
  32  10  14      127.236009        2.530486
  32  10  15       84.581792        2.532064
  32  10  17      344.785998        0.611055
  32  12   0      463.132006        0.918272
  32  12   1      128.830990        0.891138
  32  12   2       43.830398        3.342655
  32  12   3      496.673017        0.621294
  32  12   4      123.474010        1.291144
  32  12   5       64.942098        3.101766
  32  12   6       66.399405        1.906912
  32  12   8       71.208805        2.438407
  32  12  11      297.567986        0.719267
  33   1   1       89.898994        0.205496
  33   1   2       76.161000        0.305923
  33   1   4      941.318975        0.210802
  33   1   5       31.630805        0.663704
  33   1   6     5408.330013        0.830732
  33   1   7    15626.500036        2.152570
  33   1   8      536.284998        0.193676
  33   1   9     2569.670044        0.428014
  33   1  10     1860.050002        0.369911
  33   1  11     6114.450049        1.050053
  33   1  12      453.006017        0.336006
  33   1  13      789.870003        0.310255
  33   1  14      408.351988        0.339927
  33   1  15      671.177001        0.351917
  33   1  17      832.185007        0.435428
  33   1  18     2515.420005        0.601166
  33   1  19     2414.010024        0.577775
  33   1  20     1581.589984        0.502724
  33   1  21     1486.820002        0.496854
  33   1  24      456.173989        0.578795
  33   1  25       97.013793        1.303335
  33   3   1     8611.559932        1.249857
  33   3   2      661.899985        0.179874
  33   3   3      143.570001        0.173766
  33   3   4       71.587793        0.496468
  33   3   5     1512.780030        0.303649
  33   3   6       78.461808        0.647402
  33   3   7       85.105902        0.763946
  33   3   8     2466.040018        0.431004
  33   3   9      358.399004        0.300733
  33   3  10     4511.809975        0.745646
  33   3  11      967.850019        0.352451
  33   3  12     1487.410018        0.546292
  33   3  13    10236.500012        1.709326
  33   3  14      567.496022        0.324974
  33   3  15      703.942991        0.361712
  33   3  17      850.037991        0.387947
  33   3  18      623.657022        0.485119
  33   3  19       59.001494        2.315464
  33   3  20      382.913982        0.773835
  33   3  22      883.609987        0.533667
  33   3  24      126.248999        1.625276
  33   3  25      359.828007        1.818857
  33   5   1      828.231014        0.210466
  33   5   3       76.656399        0.425081
  33   5   4      419.020982        0.215432
  33   5   5     2335.609986        0.414936
  33   5   6      135.053010        0.341933
  33   5   7     2855.890033        0.556291
  33   5   8      509.592022        0.317426
  33   5   9      480.878980        0.351696
  33   5  10     1421.779991        0.352544
  33   5  11       60.724397        1.055754
  33   5  12     1267.960002        0.391225
  33   5  13      949.261030        0.338456
  33   5  14     1540.009988        0.411540
  33   5  15      521.470017        0.348388
  33   5  16      817.995979        0.544210
  33   5  17      739.165974        0.868341
  33   5  18      428.963995        0.653001
  33   5  19      274.209986        1.336387
  33   5  20       70.261294        2.213111
  33   5  23      107.743009        1.489994
  33   7   1     1099.660012        0.358637
  33   7   2     3237.460013        0.589288
  33   7   3      731.582024        0.396166
  33   7   4      538.154999        0.396554
  33   7   5      115.949006        0.739280
  33   7   6      131.503006        0.831361
  33   7   7     2786.319990        0.596715
  33   7   8      235.919002        0.647217
  33   7   9      738.593025        0.479459
  33   7  10     1191.530018        0.435380
  33   7  11      306.171010        0.578887
  33   7  12      618.331981        0.549764
  33   7  13       80.624596        2.525862
  33   7  14      844.165016        0.567630
  33   7  15       82.409503        2.560086
  33   7  16      187.494990        0.977087
  33   7  19      108.961990        2.373464
  33   7  20       80.268394        3.941777
  33   7  21     1409.000018        1.377748
  33   9   2      323.084016        0.697285
  33   9   3      563.763005        0.506165
  33   9   4     7173.579946        1.206340
  33   9   5      945.261973        0.490122
  33   9   6     1331.550022        0.510656
  33   9   7      948.076013        0.498461
  33   9   8     2899.480024        0.714767
  33   9   9      259.562001        0.634183
  33   9  10     1070.990029        0.607513
  33   9  11       76.205497        2.091269
  33   9  15      113.612000        1.547735
  33   9  16      635.699000        0.820528
  33   9  17       59.657195        3.303204
  33   9  18      469.870999        0.705913
  33  11   1      219.448996        0.662718
  33  11   2     1278.789973        0.523884
  33  11   3     1492.329978        0.553981
  33  11   4      303.696007        0.858211
  33  11   5      134.281999        1.131207
  33  11   7      553.422002        0.848381
  33  11   9       91.264891        3.760345
  33  11  10      125.758999        2.317577
  33  11  11      260.268010        1.502598
  33  11  12       58.030907        3.228508
  33  11  13      790.944977        1.469574
  33  13   1       65.073295        1.192350
  34   0   0    34394.799956       13.520322
  34   0   2      412.056019        0.280623
  34   0   4     3262.320046        0.636413
  34   0   6    18041.100008        2.845534
  34   0   8     4340.550056        0.868395
  34   0  10      277.064015        0.454179
  34   0  12     1016.780004        0.490763
  34   0  14     1529.610012        0.755608
  34   0  16     1466.119965        0.870831
  34   0  18     1278.420025        0.753381
  34   0  22     5748.340010        1.475360
  34   0  24      930.221025        1.018773
  34   2   0     4102.480001        0.739335
  34   2   1     2744.890019        0.422336
  34   2   2      194.791010        0.181826
  34   2   3      233.485001        0.224540
  34   2   5     5925.180029        0.837919
  34   2   6     4235.680001        0.668740
  34   2   7     3133.749988        0.504994
  34   2   8     1517.260018        0.329459
  34   2   9     4555.739984        0.707453
  34   2  10     1209.070008        0.310995
  34   2  11       70.951292        0.838611
  34   2  12     1246.660019        0.355571
  34   2  13      212.318004        0.749139
  34   2  14     1149.640028        0.375512
  34   2  15     2597.749970        0.555904
  34   2  16     5525.980054        0.960173
  34   2  17      286.929010        0.871407
  34   2  18     5020.310005        0.958218
  34   2  19       52.291497        3.442424
  34   2  20      257.091016        0.983530
  34   2  23      565.892019        0.639907
  34   2  24      208.250990        0.921433
  34   2  25      258.727000        0.770535
  34   4   0       87.292994        0.561443
  34   4   1     2420.590013        0.388680
  34   4   2      746.138015        0.208246
  34   4   3      359.392986        0.172385
  34   4   4     1841.570027        0.324292
  34   4   5      120.477998        0.349376
  34   4   6      444.160009        0.203534
  34   4   7      165.418002        0.295598
  34   4   8      410.997002        0.266383
  34   4   9     4735.830001        0.746726
  34   4  10     4644.560028        0.781698
  34   4  11     1168.219968        0.395288
  34   4  12     5121.380047        0.870427
  34   4  13     3830.599982        0.716655
  34   4  15      275.520991        0.376948
  34   4  16     1637.739961        0.545670
  34   4  18      554.217006        0.471648
  34   4  20      114.107004        1.569385
  34   4  21      426.367986        1.324060
  34   4  22       92.278406        3.986404
  34   4  24      149.089008        2.098935
  34   6   0     1361.950018        0.386750
  34   6   1      220.451998        0.220107
  34   6   2     1211.580017        0.282312
  34   6   3     1217.379997        0.286086
  34   6   6      199.897013        0.628903
  34   6   7     1238.329977        0.364792
  34   6   8       66.043204        1.357279
  34   6   9       24.338899        1.924623
  34   6  10      179.352012        0.901771
  34   6  11      266.155014        0.376499
  34   6  14     2298.560015        0.561623
  34   6  15       84.437592        1.130175
  34   6  16     1173.570003        0.566082
  34   6  18      961.237971        0.563794
  34   6  19      939.410976        0.579159
  34   6  20     1531.550025        0.888879
  34   6  21      323.560985        0.831002
  34   6  22      224.655012        3.909185
  34   8   1      487.274985        0.356979
  34   8   3      914.706976        0.409066
  34   8   4     1226.680016        0.506083
  34   8   5      211.315996        0.707197
  34   8   6     5467.060012        0.936507
  34   8   7      515.954007        0.431328
  34   8   8     3953.239972        0.748865
  34   8   9      152.453990        1.285496
  34   8  12      546.126987        0.712414
  34   8  13       60.510507        2.659036
  34   8  14      178.823997        1.026092
  34   8  15      203.443011        0.927947
  34   8  16       60.235806        5.670556
  34   8  19      733.651992        0.778157
  34   8  20      190.384004        1.245603
  34  10   0     1677.250020        0.896222
  34  10   1       77.443203        1.600086
  34  10   2      276.501990        0.770171
  34  10   5      335.284994        0.998095
  34  10   6      585.588988        0.536937
  34  10   7      108.265003        1.675583
  34  10   8      932.004027        0.561355
  34  10   9     1415.699998        0.814378
  34  10  10      851.095028        0.944090
  34  10  12     3858.790039        1.222705
  34  10  13      355.572985        0.704208
  34  10  14      510.776995        0.611085
  34  10  16      117.827009        0.891884
  34  12   1       50.076003        3.031903
  34  12   4      660.560985        0.537065
  34  12   5      397.741996        0.613716
  34  12   6     1383.899967        0.565782
  34  12   8      101.114005        1.652027
  35   1   1      565.678989        0.236771
  35   1   2     4410.149968        0.696235
  35   1   3     3484.330048        0.535037
  35   1   4     9165.659907        1.271809
  35   1   5     3154.289983        0.559094
  35   1   6     1882.099960        0.333294
  35   1   7      144.717989        0.254230
  35   1   8       58.080403        0.598522
  35   1  10      639.083001        0.246072
  35   1  11      717.529976        0.323282
  35   1  12      479.198981        0.322616
  35   1  13       57.173696        2.334952
  35   1  14     1076.299971        0.370507
  35   1  16      649.946993        0.428574
  35   1  17     2090.250003        0.555144
  35   1  18      837.420982        0.486464
  35   1  19      937.692002        0.503019
  35   1  20     1666.549988        0.554460
  35   1  21      210.622002        0.702891
  35   1  22      175.095007        1.297146
  35   1  25      147.706007        0.920588
  35   3   1      442.986017        0.171041
  35   3   2      754.550026        0.208495
  35   3   3      268.032004        0.230602
  35   3   4      260.375014        0.334542
  35   3   5      647.513013        0.198359
  35   3   6      719.194987        0.230631
  35   3   8      106.958991        0.511226
  35   3   9     1227.599988        0.346398
  35   3  11    13238.700046        1.895259
  35   3  12     3760.939970        1.015276
  35   3  13      773.314007        0.486805
  35   3  14     4261.300057        0.885496
  35   3  15      121.358998        1.019995
  35   3  16       38.854503        3.660020
  35   3  17      219.451011        0.631739
  35   3  19      372.817014        0.603195
  35   3  20      155.221996        1.022855
  35   3  22      722.957983        0.600346
  35   3  23      801.077980        0.579858
  35   3  24      100.767005        2.558032
  35   5   1       17.447697        1.917164
  35   5   2      258.397009        0.207215
  35   5   3      418.648020        0.214436
  35   5   4      233.460003        0.254258
  35   5   5     9313.869919        1.304415
  35   5   6       55.625105        0.802622
  35   5   7     2659.360008        0.484185
  35   5   8      146.315998        0.469018
  35   5   9      200.512992        0.401021
  35   5  10     1075.770006        0.515286
  35   5  11      770.830978        0.383892
  35   5  12     2346.520018        0.517498
  35   5  13      321.663005        0.403207
  35   5  14      921.953974        0.389894
  35   5  15       90.979091        1.129412
  35   5  16      776.830992        0.492067
  35   5  17     4957.100025        1.007372
  35   5  18      407.408994        0.707606
  35   5  20      337.886013        0.707363
  35   5  22      571.677006        0.778399
  35   5  23       73.057004        6.064295
  35   7   1     7124.560050        1.101740
  35   7   2     1075.849971        0.368309
  35   7   4     1787.600007        0.464054
  35   7   5       62.660808        2.514695
  35   7   6      235.334990        0.929581
  35   7   7       41.807902        2.399221
  35   7   8      560.606011        0.544706
  35   7   9      241.758993        0.644273
  35   7  10     3369.109999        0.658586
  35   7  11     1572.499991        0.481685
  35   7  12       41.108999        4.294659
  35   7  13       80.592400        1.869351
  35   7  14      190.031987        1.373896
  35   7  16      535.700977        0.713564
  35   7  17      224.015010        1.695147
  35   7  18      297.447005        1.309340
  35   7  20       75.990203        4.607909
  35   9   1       93.709602        1.200992
  35   9   2      289.861998        1.136465
  35   9   3      225.497014        0.713229
  35   9   4      237.666992        0.700880
  35   9   5      462.091000        0.564480
  35   9   6     3939.520041        0.812169
  35   9   7      933.942021        0.556844
  35   9   8     3807.470002        0.833100
  35   9   9      316.815009        0.727227
  35   9  12      761.883984        0.607048
  35   9  13       78.803402        2.048803
  35   9  14      298.149013        1.308649
  35   9  15      907.896987        0.506079
  35   9  16     1420.800018        0.722854
  35   9  17      281.590986        1.562090
  35  11   1      109.301003        1.294484
  35  11   2       67.472999        2.091101
  35  11   3      157.679002        0.966159
  35  11   4       40.714596        3.982818
  35  11   7      651.581985        0.576471
  35  11   8     2188.500041        0.926266
  35  11   9     1820.880040        1.177403
  35  11  10     2304.300010        1.202510
  35  11  12      102.594007        2.922630
  36   0   0    54703.000131        8.359945
  36   0   2    22170.899991        3.037401
  36   0   4     4169.270049        0.738647
  36   0   6     4406.809965        0.935470
  36   0   8    19439.999871        2.723507
  36   0  10      653.060989        0.382201
  36   0  12     3407.930054        0.886761
  36   0  14      501.165994        0.799063
  36   0  16     1938.550023        0.746672
  36   0  18      388.345985        1.011394
  36   0  20      545.160998        0.888022
  36   0  22     1643.010020        0.905442
  36   0  24      907.626970        0.903125
  36   2   0     5988.929939        1.401276
  36   2   1       75.790797        0.664223
  36   2   2     4938.150049        0.742549
  36   2   4      257.535993        0.206448
  36   2   5     9017.149958        1.307533
  36   2   6     6421.239993        0.927550
  36   2   7     8926.630072        1.248952
  36   2   8     3558.549965        0.579725
  36   2   9     4108.760002        0.657403
  36   2  10     3562.179975        0.652497
  36   2  11     1541.009982        0.419791
  36   2  13      332.842004        0.344465
  36   2  14      105.795007        1.054936
  36   2  15     3650.689990        0.720587
  36   2  16     5126.880057        1.013153
  36   2  17     1004.319988        0.713195
  36   2  18      833.590016        0.534583
  36   2  19     1682.719980        0.580772
  36   2  20      127.978991        1.765319
  36   2  21      222.647014        0.984262
  36   2  22      660.171975        0.538769
  36   2  24      257.815014        0.791961
  36   4   0     1450.420000        0.380310
  36   4   1      232.604012        0.205052
  36   4   2     2022.369975        0.359053
  36   4   4      594.888002        0.199722
  36   4   6      163.537011        0.356402
  36   4   7       76.644597        1.109906
  36   4   8     4560.469997        0.721409
  36   4   9     5947.969931        0.992667
  36   4  10     2918.609972        0.585582
  36   4  11       49.955394        1.662735
  36   4  12      192.288004        0.731945
  36   4  13     4904.269950        0.894481
  36   4  14      123.601008        1.204317
  36   4  16      368.335014        0.591535
  36   4  18      370.459019        1.105749
  36   4  20      115.175008        2.101079
  36   4  21      761.768004        0.789894
  36   4  22      189.754014        2.011192
  36   6   0     3996.069976        0.728344
  36   6   1     3031.190003        0.500948
  36   6   2      673.259004        0.255267
  36   6   3     8540.649962        1.279211
  36   6   4     2922.600046        0.502892
  36   6   5     1471.330027        0.337638
  36   6   6     1007.399986        0.524189
  36   6   9      580.472023        0.341525
  36   6  10     2216.900043        0.458867
  36   6  11     2473.760017        0.517705
  36   6  12      394.557997        0.587780
  36   6  15      852.915028        0.483222
  36   6  16      103.349996        1.735148
  36   6  18      758.433975        0.948507
  36   6  19      365.109014        1.762896
  36   6  20      989.492015        1.214508
  36   6  21       71.365308        3.585872
  36   8   0      840.881974        1.064933
  36   8   1      559.281019        0.382080
  36   8   2     6187.299950        1.035640
  36   8   3     1386.239993        0.802802
  36   8   4     7589.449920        1.306687
  36   8   5     8072.490058        1.268007
  36   8   6      176.084009        0.907129
  36   8   7      124.730992        0.977822
  36   8   8     2538.320028        0.587206
  36   8   9     1783.130001        0.613985
  36   8  16      586.639014        0.815163
  36   8  17      180.114007        1.792688
  36   8  18     1878.819973        1.466177
  36  10   0      144.657990        7.183032
  36  10   1      246.735012        0.804713
  36  10   2      951.940992        0.500183
  36  10   3      122.728000        1.214968
  36  10   4      269.484990        0.704938
  36  10   5     1496.109986        0.545109
  36  10   6      260.008014        0.704896
  36  10   8      479.634003        0.581024
  36  10   9      265.764007        1.135190
  36  10  10     4184.979951        1.031559
  36  10  12     4043.459942        1.062716
  36  10  13      237.813995        0.956347
  36  12   0      144.069008        2.059575
  36  12   3      428.118019        0.468651
  36  12   4      923.626982        0.525093
  36  12   5     1280.150008        1.261956
  36  12   6     2461.190002        1.923153
  37   1   1      192.778007        0.592369
  37   1   2     6426.250062        1.057210
  37   1   3    34001.199973        4.668348
  37   1   4    25870.900102        3.487452
  37   1   5       65.258107        1.550478
  37   1   6     3592.370007        0.575651
  37   1   7     9338.359946        1.370035
  37   1   8     3120.749961        0.552288
  37   1   9      993.358984        0.274823
  37   1  10     3357.249985        0.557444
  37   1  11      190.351994        0.530950
  37   1  12     2976.880024        0.559084
  37   1  14      257.411990        0.633505
  37   1  15      763.552017        0.693166
  37   1  16      193.487989        0.633635
  37   1  17     1151.359993        0.502454
  37   1  18       71.723995        2.034101
  37   1  19     2330.450039        0.578017
  37   1  20       64.794499        3.996857
  37   1  21       72.710207        1.840597
  37   1  23       88.902194        1.384051
  37   1  24      131.321011        1.188479
  37   3   1     1955.059962        0.350146
  37   3   2     1991.350016        0.468420
  37   3   3     1633.680040        0.315860
  37   3   4     1867.909967        0.346998
  37   3   5       43.652806        1.448212
  37   3   6       41.762704        1.868145
  37   3   7      474.691017        0.249704
  37   3   9    10754.299972        1.545226
  37   3  10     4571.310064        0.872470
  37   3  11     5519.019998        0.920024
  37   3  12      583.582004        0.788388
  37   3  13      193.866999        0.907012
  37   3  14     1466.180004        0.457855
  37   3  15       65.269498        2.095056
  37   3  16      554.578008        0.519809
  37   3  17      239.009992        0.878616
  37   3  23      330.328008        0.665334
  37   5   1     1965.280030        0.364898
  37   5   2      627.439025        0.220386
  37   5   3       74.494593        0.972210
  37   5   4      520.493015        0.241832
  37   5   5     6081.500045        0.897843
  37   5   6     6007.990001        0.889485
  37   5   7     4026.509993        0.725863
  37   5   8      577.246994        0.442769
  37   5   9      703.213022        0.445033
  37   5  10     3370.239979        0.719201
  37   5  13      642.610991        0.422534
  37   5  14      276.504984        0.542509
  37   5  15      102.580010        0.939325
  37   5  16      988.708974        0.556283
  37   5  17     2685.839954        0.801231
  37   5  18      131.002995        1.646181
  37   5  19      252.774989        1.269854
  37   5  20       85.144505        2.642816
  37   7   1    14671.400074        2.137239
  37   7   2       61.219905        1.891084
  37   7   3     1789.530018        0.475569
  37   7   4      110.006996        0.829855
  37   7   5      475.707987        0.970337
  37   7   6      362.402991        0.527199
  37   7   7     3552.080017        0.713515
  37   7   8       67.961294        2.156765
  37   7   9      655.393997        0.436082
  37   7  10      593.012014        0.442165
  37   7  11      756.560012        0.916940
  37   7  12     1131.249992        0.650152
  37   7  13      426.902996        0.787103
  37   7  15      445.277016        0.751271
  37   7  17      432.731982        1.790041
  37   9   2       73.033501        1.971578
  37   9   4     2443.960018        0.633263
  37   9   5       89.081998        2.018960
  37   9   6     4248.299955        0.855042
  37   9   7     1394.760017        0.533170
  37   9   8       79.563492        1.887340
  37   9   9      935.961019        0.541334
  37   9  10      812.620998        0.700139
  37   9  12      503.267979        0.775384
  37   9  13      169.511000        1.197346
  37   9  14     2468.100015        1.200826
  37   9  15     1701.009960        2.574205
  37   9  16     1026.130002        0.718383
  37  11   1      258.506007        0.708036
  37  11   2      217.077997        1.008221
  37  11   4      286.134005        0.659162
  37  11   5       87.139200        1.589037
  37  11   6       72.728694        2.099097
  37  11   7     2935.109947        1.570300
  37  11   8     2250.399992        0.871829
  37  11   9     2463.740041        0.812515
  37  11  10      166.895006        1.158071
  38   0   0    27505.300050        4.642189
  38   0   2     3896.630055        1.213256
  38   0   4     5936.169942        1.121312
  38   0   6     4770.829979        1.332607
  38   0   8       42.621195        3.520134
  38   0  12      280.601998        1.146722
  38   0  14     5251.860027        1.125513
  38   0  16     3085.429993        0.899508
  38   0  22     4371.939960        1.103019
  38   2   0       73.078306        1.310897
  38   2   1     1078.920022        0.276629
  38   2   2     2961.810030        0.540751
  38   2   3     2290.139979        0.427031
  38   2   4     3781.639945        0.586764
  38   2   5     2427.250000        0.424373
  38   2   6     2373.799958        0.423090
  38   2   7     3381.529962        0.567719
  38   2   8     4158.760054        0.684943
  38   2  10       71.404596        1.004738
  38   2  11     1331.240017        0.389131
  38   2  12     1916.850039        0.462185
  38   2  13     1095.710030        0.623099
  38   2  14      135.552999        0.842895
  38   2  15     2083.490034        0.546059
  38   2  16      724.218014        0.589168
  38   2  19      888.954976        0.488656
  38   2  20      108.102995        1.306785
  38   2  22      152.870994        1.625207
  38   4   0    24898.100036        5.050497
  38   4   1      674.334998        0.275690
  38   4   2     1095.499978        0.262872
  38   4   3      153.024000        0.305246
  38   4   4      335.964998        0.246027
  38   4   5      820.978994        0.250791
  38   4   6      106.441995        0.716649
  38   4   7      282.035984        0.272703
  38   4   8     9227.450018        1.356554
  38   4   9     5663.919941        0.972281
  38   4  10     8397.260045        1.294293
  38   4  12     1058.140005        0.459782
  38   4  13     5374.249948        1.023432
  38   4  14      962.571970        0.531804
  38   4  15      642.288025        0.536151
  38   4  16       81.582100        1.755569
  38   4  17      298.449983        0.665827
  38   4  18       64.314305        2.294289
  38   4  20     1241.759987        0.890028
  38   4  22       73.386002        7.551636
  38   6   0     2832.580007        0.689981
  38   6   1    11697.499915        1.929954
  38   6   2    13472.600077        2.168533
  38   6   3    13346.499975        1.999891
  38   6   4     3939.089983        0.675441
  38   6   6     1716.579964        0.377884
  38   6   7       92.328192        0.571442
  38   6   8       45.626702        3.403044
  38   6   9       57.497294        1.176585
  38   6  10       69.214396        1.142750
  38   6  11     1597.159981        0.455047
  38   6  12      677.510975        0.356282
  38   6  13      383.018013        0.375575
  38   6  14      444.099019        0.511389
  38   6  15      124.178996        1.143368
  38   6  17      833.757020        0.886091
  38   6  19       93.898193        3.102956
  38   6  20      230.769003        1.113394
  38   8   0      420.914011        0.911991
  38   8   1      215.529999        1.026769
  38   8   2      188.640995        2.267373
  38   8   3     4032.300038        0.774620
  38   8   4      767.040000        0.481850
  38   8   5     7151.139946        1.193036
  38   8   6      123.864991        0.898241
  38   8   7      729.228978        0.542529
  38   8   8       89.880506        1.380592
  38   8   9      108.474995        1.003405
  38   8  12      110.917000        2.242692
  38   8  13      652.488988        0.863141
  38   8  14      751.925006        0.822758
  38   8  15      140.939991        1.314547
  38   8  16     1059.879983        0.970737
  38   8  17       68.283697        4.085702
  38  10   0      183.580008        2.205124
  38  10   1      133.750011        1.880398
  38  10   2      171.815994        1.373422
  38  10   3      416.363984        0.579843
  38  10   4      825.497024        0.525092
  38  10   5      659.767976        0.544359
  38  10   6      280.407986        0.682073
  38  10   7      233.516999        0.873167
  38  10   9      132.961009        1.776156
  38  10  10     2590.869961        0.823202
  38  10  11      174.120006        3.868908
  38  10  12     3230.209950        0.876935
  38  10  13     1075.559972        1.027142
  38  12   0     1123.209980        0.942055
  38  12   1       95.832998        1.284754
  38  12   2      800.683989        0.526236
  39   1   1      785.243973        0.513216
  39   1   2     2177.010023        0.408202
  39   1   3     5063.850063        0.819992
  39   1   4      153.606997        0.724998
  39   1   5       40.308595        1.273368
  39   1   6     5872.500054        0.900671
  39   1   7       42.730696        1.510859
  39   1   8     2499.510024        0.510720
  39   1  11      951.971969        0.429743
  39   1  12     1166.049981        0.385680
  39   1  13      567.973995        0.365360
  39   1  15      476.508996        0.660821
  39   1  16      696.457012        0.471476
  39   1  18      663.850014        0.516912
  39   1  19     2095.439979        0.583757
  39   1  20     1878.070000        0.596857
  39   1  21      295.207997        0.607358
  39   3   1      766.984001        0.327524
  39   3   2     2972.499968        0.487796
  39   3   3      763.674986        0.239157
  39   3   4     6449.710074        0.950662
  39   3   5      292.684998        0.243575
  39   3   6      835.973019        0.316173
  39   3   8     5071.509995        0.818725
  39   3   9     2123.270002        0.666166
  39   3  10     5764.740013        1.045521
  39   3  11     9078.419987        1.412725
  39   3  12     4387.449991        1.014883
  39   3  13     2852.710032        0.625061
  39   3  14     2911.379971        0.639557
  39   3  15      815.449020        0.500224
  39   3  16      635.068023        0.685443
  39   3  17      293.426005        0.701879
  39   3  19      177.250001        3.740650
  39   3  22       98.499710        2.103350
  39   5   1       53.432504        0.981994
  39   5   2     3320.309981        0.540978
  39   5   4     7636.189957        1.115863
  39   5   5     4562.130066        0.883299
  39   5   6    10826.299907        1.534524
  39   5   7     3025.950035        0.572964
  39   5   8     2082.209973        0.441911
  39   5   9       33.819401        2.951129
  39   5  10       73.338208        1.071639
  39   5  12       85.582296        1.368378
  39   5  14      747.505018        0.606922
  39   5  15       64.625698        1.701746
  39   5  16      620.853002        0.598454
  39   5  17     1744.260012        1.322008
  39   5  19      372.454991        0.772166
  39   5  20       50.124800        4.642935
  39   7   1    12866.099929        1.918934
  39   7   2     5722.040001        1.069613
  39   7   3      234.725993        0.813976
  39   7   4     1369.349968        0.633535
  39   7   5      523.041977        0.405266
  39   7   6      508.677007        0.424142
  39   7   7       65.743799        1.609047
  39   7   8     1255.050010        0.434402
  39   7   9      124.207994        1.615144
  39   7  13      473.613980        0.879887
  39   7  15      542.364013        0.726293
  39   9   2      205.707995        1.066114
  39   9   4     1592.570006        0.553914
  39   9   5      127.486004        1.445448
  39   9   6      313.232017        0.639651
  39   9   7     1736.690020        0.599228
  39   9   8      672.780000        0.607090
  39   9   9      511.848000        0.492293
  39   9  11      339.907998        1.045604
  39   9  12      565.580004        1.250094
  39   9  13      107.427006        2.178706
  39   9  14     1148.839977        0.957705
  39   9  15     1148.169980        2.417966
  39  11   1      220.791991        0.971628
  39  11   2      414.296999        0.648627
  39  11   3       47.449393        2.912306
  39  11   4      770.166011        0.482739
  39  11   6      160.636993        0.855015
  39  11   7     1037.410018        0.920894
  39  11   8      143.230008        3.321437
  40   0   0    30005.999862        8.523270
  40   0   2      228.517007        0.762524
  40   0   4     4208.549983        0.878693
  40   0   6     5128.900012        0.948388
  40   0  10       71.470995        1.503253
  40   0  12     2031.539992        1.092410
  40   0  16       93.729196        4.704708
  40   0  20      440.535980        1.487849
  40   0  22     4620.869946        2.138295
  40   2   0     9826.929982        1.543319
  40   2   1      119.289997        0.493981
  40   2   2      132.362011        0.421714
  40   2   3      712.738993        0.288338
  40   2   4      232.762013        0.285881
  40   2   6    11026.199973        1.555293
  40   2   7     6609.979919        0.974420
  40   2   8      689.900024        0.296284
  40   2   9       48.098095        1.423535
  40   2  10     1486.629988        0.446269
  40   2  11      160.499000        0.519545
  40   2  13      144.251990        0.912396
  40   2  14      336.410989        0.543750
  40   2  15     2165.679990        0.577129
  40   2  16     1661.849960        1.227531
  40   2  17     1897.939982        0.605146
  40   2  18      185.675997        0.954300
  40   2  19       55.099994        5.787859
  40   2  21      132.647992        1.028642
  40   2  22       63.725399        2.216591
  40   4   0     1276.229969        0.536003
  40   4   1     1130.379979        0.321015
  40   4   2      235.398014        0.353970
  40   4   4     1896.420030        0.378957
  40   4   5      309.029995        0.265303
  40   4   6      309.412990        0.311334
  40   4   7       31.543196        2.070071
  40   4   8     2465.069971        0.491038
  40   4   9     3418.360037        0.630560
  40   4  10     1030.729998        0.456938
  40   4  11      648.215012        0.427925
  40   4  12     1769.590002        0.598670
  40   4  13     3978.950022        0.774548
  40   4  14     2253.260011        0.544119
  40   4  15      475.367015        0.564494
  40   4  18      514.928997        0.552641
  40   4  21      149.619989        1.104986
  40   6   0     2227.139985        0.650120
  40   6   1       63.923399        1.093972
  40   6   2     2633.549954        0.515860
  40   6   3     1185.610003        0.317315
  40   6   4      741.250012        0.274236
  40   6   5      358.700001        0.287761
  40   6   7      551.749000        0.364745
  40   6  10      151.547007        0.628629
  40   6  11      124.939994        1.030942
  40   6  14      313.650015        0.409142
  40   6  18       98.493993        3.982998
  40   6  19      346.555009        0.881047
  40   8   0      852.607004        0.995559
  40   8   1       58.453196        5.407676
  40   8   3      500.616997        0.480080
  40   8   4     1246.890026        0.686505
  40   8   5      292.056000        0.642481
  40   8   6     1140.570003        0.424387
  40   8   8       63.067692        2.457473
  40   8   9       41.088805        3.403549
  40   8  11      112.595995        5.167879
  40   8  14       83.448901        2.679913
  40   8  15      245.270993        2.768916
  40   8  16      110.539990        7.807202
  40  10   0      756.152983        2.600895
  40  10   1       56.497893        3.006038
  40  10   2      121.328000        1.520735
  40  10   4       60.068003        3.591988
  40  10   5       82.752498        1.764880
  40  10   7      196.250008        1.026262
  40  10   8       53.957002        2.410430
  40  10   9      416.109002        0.747251
  40  10  10     1135.079977        0.665497
  40  10  11      121.833007        3.594418
  41   1   1       71.846797        2.195355
  41   1   2      332.074012        0.306917
  41   1   3      270.709995        0.340116
  41   1   4     4550.750006        0.741147
  41   1   5     4726.609938        0.763970
  41   1   6     2956.649978        0.613728
  41   1   7      599.160979        0.315544
  41   1   9      171.353991        0.507293
  41   1  11      224.633010        0.499005
  41   1  12      144.381012        0.809372
  41   1  14       84.670804        1.351583
  41   1  15      421.756992        0.484830
  41   1  16      151.796002        0.901319
  41   1  17       56.015600        4.418236
  41   1  18     1227.410024        0.721178
  41   1  19     2184.020022        0.592797
  41   1  20      221.981989        0.710130
  41   1  21      978.806976        0.454778
  41   1  22       62.114007        2.586967
  41   3   1     6805.169953        1.132645
  41   3   2     2798.440047        0.488703
  41   3   3     3585.440032        0.668525
  41   3   4     4358.380021        0.675319
  41   3   5      142.286989        0.482539
  41   3   6     2102.809971        0.411826
  41   3   7      309.607990        0.288203
  41   3   8       65.176203        0.928361
  41   3   9       81.619209        0.880195
  41   3  10     1354.949965        0.447964
  41   3  11     2021.459959        0.588534
  41   3  12       48.749301        2.159704
  41   3  13     3810.160062        0.874528
  41   3  14      372.694994        0.535511
  41   3  15      669.126987        0.630361
  41   3  16       65.847399        2.991475
  41   3  17      140.990000        3.657503
  41   3  18      335.798002        0.645707
  41   3  19      542.924997        0.523137
  41   3  21       48.885295        4.725789
  41   5   1     1607.950011        0.386920
  41   5   2    11744.600057        1.763103
  41   5   3     1656.960037        0.382044
  41   5   4      349.384995        0.387246
  41   5   5     2664.859999        0.504917
  41   5   6      384.757013        0.418121
  41   5   7     2212.729989        0.465483
  41   5   8      852.440984        0.351580
  41   5   9     1166.630013        0.504944
  41   5  12     1553.530006        0.440459
  41   5  13      231.963988        0.525205
  41   5  14       64.083195        1.607512
  41   5  15      350.066008        1.344496
  41   5  16     2263.669985        0.668893
  41   5  17      863.060010        0.730013
  41   5  18      737.567990        0.648906
  41   5  20      192.688991        0.903943
  41   7   1      619.512996        0.519893
  41   7   2     3357.359960        0.762483
  41   7   3       96.735093        1.503755
  41   7   4     2435.409965        0.578240
  41   7   5      689.010998        0.460788
  41   7   6     1437.239978        0.510602
  41   7   7      150.659005        0.869724
  41   7  10      841.715988        0.519132
  41   7  11      752.186025        0.578201
  41   7  12      145.958003        1.898614
  41   7  14      152.178006        2.172352
  41   7  15      378.885018        2.455994
  41   7  16      120.481994        3.637835
  41   9   2      147.899990        1.741080
  41   9   4      883.383017        0.508256
  41   9   5      232.667005        1.235257
  41   9   6     1026.049985        0.511441
  41   9   7     1310.280001        0.570910
  41   9   8     3430.219995        0.855410
  41   9   9      388.777006        0.855004
  41   9  10      101.654003        1.979565
  41   9  11      185.204990        2.274064
  41   9  12       59.514698        3.001629
  41  11   1      297.693994        1.081400
  41  11   2      130.221009        1.139787
  41  11   4      401.533988        0.545462
  41  11   5      397.885003        0.548399
  42   0   0    19219.199910        3.710011
  42   0   2     2037.799983        1.225573
  42   0   4      351.947018        1.054415
  42   0   6     2490.859969        0.766695
  42   0  10       50.642295        3.058134
  42   0  14     1385.610021        1.614790
  42   0  16      313.395005        1.354284
  42   0  20      241.483985        7.201757
  42   2   0     1266.809968        0.691334
  42   2   1      222.080006        0.783696
  42   2   2     4772.029959        0.766418
  42   2   3     3761.060048        0.637162
  42   2   4     1114.349979        0.391782
  42   2   5     1083.259974        0.312729
  42   2   6     2989.850017        0.608945
  42   2   7     1284.800007        0.356696
  42   2   8     1894.799958        0.408333
  42   2   9      495.400980        0.344991
  42   2  10      155.212005        1.315529
  42   2  11      652.240010        0.466138
  42   2  12      173.071995        0.761645
  42   2  13      522.682018        0.455555
  42   2  14      894.415011        0.523044
  42   2  15     1227.169980        0.536489
  42   2  16      935.778996        0.637237
  42   2  17     1290.789999        0.551733
  42   2  18       87.614392        7.056658
  42   2  20      208.667992        0.728892
  42   2  21       61.842496        1.641835
  42   4   0    18330.599946        3.164485
  42   4   1     1068.019982        0.357670
  42   4   2     7752.299919        1.373422
  42   4   3      633.391983        0.265192
  42   4   6      590.870988        0.307316
  42   4   8      359.045993        0.400695
  42   4   9     1096.890020        0.376204
  42   4  10      647.052975        0.366412
  42   4  11      582.262016        0.378638
  42   4  13      438.861984        0.946394
  42   4  14     2190.800045        0.547135
  42   4  15      306.828017        1.039450
  42   4  16       58.756104        2.059099
  42   4  18      771.830023        0.673389
  42   4  19       58.094305        3.741857
  42   6   0     3782.429951        0.848447
  42   6   1       36.421599        1.931955
  42   6   2      954.666011        0.297439
  42   6   4       47.314794        1.304084
  42   6   5       44.849595        1.873857
  42   6   7      143.703009        0.544377
  42   6   8     1530.279966        0.420577
  42   6  10      883.745006        0.379093
  42   6  11      431.998018        0.389482
  42   6  12      178.452007        1.008143
  42   6  13      378.526986        0.397326
  42   6  14      327.853997        0.472783
  42   6  15      101.541999        2.278153
  42   6  17      303.268990        1.368935
  42   6  18      160.598010        6.306994
  42   8   0       79.834296        6.783457
  42   8   1       70.942600        2.880773
  42   8   2      686.866026        0.512705
  42   8   4     2184.680043        0.564353
  42   8   5      127.839995        1.075693
  42   8   6     1469.319992        0.489293
  42   8   7      148.283006        0.872907
  42   8   8      182.429000        1.147510
  42   8  10       87.080308        1.952981
  42   8  12      602.479018        0.856746
  42   8  14      524.399008        1.329291
  42   8  15       94.836103        3.016849
  42  10   1      110.298998        1.396833
  42  10   2      181.811002        1.372016
  42  10   3      467.358980        0.653352
  42  10   4      328.846997        0.736068
  42  10   5      223.796005        1.407604
  42  10   6       41.756100        3.007124
  42  10   8       53.861699        4.211882
  42  10   9      348.293982        1.481873
  43   1   1      830.897978        0.421378
  43   1   2      136.218007        1.193121
  43   1   3     1028.629990        0.347456
  43   1   4       92.033803        0.918624
  43   1   5       45.332400        1.568426
  43   1   6      553.715020        0.338039
  43   1   7     1319.399994        0.395368
  43   1   8      139.401990        0.633153
  43   1   9     2977.949948        0.590523
  43   1  10     2848.609986        0.745195
  43   1  11      974.825024        0.693409
  43   1  12      492.315021        0.730001
  43   1  14      142.287991        1.064380
  43   1  15      362.058010        0.606517
  43   1  16      335.443987        0.688847
  43   1  17      185.707012        0.901607
  43   1  18      203.464007        1.070714
  43   1  19      293.538010        0.664849
  43   1  20      459.094988        0.623129
  43   1  21      150.576999        0.966971
  43   3   1      505.800010        0.490402
  43   3   2     1372.909988        0.501737
  43   3   3     3476.879952        0.650031
  43   3   4      217.039986        0.330605
  43   3   5      253.415994        0.311826
  43   3   6     1791.730018        0.399768
  43   3   7     3184.819945        0.589572
  43   3   8      223.421987        0.392412
  43   3  10      792.316997        0.367811
  43   3  11      776.399988        0.447532
  43   3  12      737.477013        0.599025
  43   3  13      940.580016        0.529731
  43   3  14      808.545983        0.534267
  43   3  18       93.886992        1.369876
  43   3  19      144.687001        0.900081
  43   5   1       79.060604        0.781633
  43   5   3      472.499995        0.299565
  43   5   4     3310.659995        0.592891
  43   5   5      611.869003        0.308348
  43   5   6     1618.529982        0.436856
  43   5  14      189.439988        0.722973
  43   5  16       63.591103        2.685993
  43   5  17      450.108006        1.135614
  43   7   1       47.502297        4.033843
  43   7   2       49.532698        4.296579
  43   7   3       86.358994        2.717312
  43   7   4      105.947990        1.571187
  43   7   6      121.655010        1.334358
  43   7   7      446.942008        0.495412
  43   7   8      664.691981        0.477778
  43   7   9      692.308977        0.587996
  43   7  10      557.643996        0.896180
  43   7  12      237.091998        1.637453
  43   9   1      105.994005        1.517785
  43   9   2      165.155989        1.490543
  43   9   3      171.424004        1.306332
  43   9   4      673.005005        0.580929
  43   9   5       66.261895        1.699488
  43   9   6      185.755992        1.943936
  43   9   7      130.193006        1.341372
  43   9   8      753.517982        0.591407
  43   9   9      187.833000        2.010474
  43   9  10     1716.340001        0.818473
  44   0   0     8663.130048        2.632844
  44   0   2      726.010984        1.338799
  44   0   4      130.900989        5.105331
  44   0   8     4271.150021        1.004120
  44   0  10     3816.200045        1.696066
  44   0  12      627.785998        2.230701
  44   0  16      208.287011        1.706080
  44   0  18      164.048988        1.951844
  44   0  20      215.469988        1.336424
  44   2   0       69.286595        2.854360
  44   2   1       50.994095        1.693621
  44   2   2     2990.240004        0.589887
  44   2   3      177.194009        0.502118
  44   2   4     2583.789951        0.530383
  44   2   5     2378.529970        0.532102
  44   2   6     1413.019978        0.402306
  44   2   7      260.138996        0.418952
  44   2   8      691.053003        0.353574
  44   2   9      505.205010        0.419352
  44   2  10       99.570901        1.694069
  44   2  12      304.793985        0.603271
  44   2  14       55.259197        3.879604
  44   2  16      317.854984        0.898590
  44   2  17      303.604000        0.655677
  44   2  18     1038.180017        0.505791
  44   4   0     4771.550004        0.990799
  44   4   2      300.185009        0.340616
  44   4   3      352.591014        0.309401
  44   4   4     1529.959991        0.412796
  44   4   5      670.836004        0.461931
  44   4   6      963.470984        0.342299
  44   4   8      162.944995        0.673706
  44   4   9      174.606995        0.626146
  44   4  10     1240.329993        0.479414
  44   4  12       59.528493        1.685277
  44   4  13       57.726398        2.140641
  44   4  14       87.572594        1.071761
  44   4  16       42.986499        3.148499
  44   4  18       76.154298        2.611624
  44   6   0       80.793905        2.591991
  44   6   1     1190.910007        0.394132
  44   6   2      970.713970        0.352391
  44   6   3       37.360101        2.751724
  44   6   5     1458.939993        0.397592
  44   6   6      645.937982        0.341662
  44   6   8      143.566000        0.655826
  44   6  11       58.218701        1.425786
  44   6  12      144.843993        0.591378
  44   6  13      233.354007        0.602960
  44   6  14      337.867999        0.588370
  44   6  15      294.429016        0.933799
  44   6  16      129.817995        4.814729
  44   6  17      152.646000        1.842681
  44   8   0     1072.880002        0.999272
  44   8   1      459.883993        0.622680
  44   8   2      518.679991        0.602626
  44   8   5      122.183001        1.170566
  44   8   6      585.526024        0.506705
  44   8   7     1023.659996        0.548340
  44   8   8     1597.779971        0.652662
  44   8  10      214.143010        1.529254
  44   8  11      308.544015        0.792226
  44  10   0     1899.960035        0.979286
  44  10   1      383.163008        0.624761
  44  10   2      683.008013        0.607241
  44  10   3       72.847795        1.804038
  44  10   4       78.885092        1.582008
  44  10   6      114.749001        1.178497
  45   1   1      403.809990        1.133175
  45   1   2     1784.780028        0.522955
  45   1   3      429.195001        0.505443
  45   1   4      982.917994        0.375378
  45   1   5      114.967996        0.743873
  45   1   6     1704.230027        0.454125
  45   1   7      323.805017        0.412479
  45   1   8     4314.760030        0.762681
  45   1   9      530.794000        0.398349
  45   1  10     1898.980029        0.550744
  45   1  11      448.536021        0.685779
  45   1  13       46.169198        4.044234
  45   1  14      868.254998        0.633005
  45   1  15       86.154299        1.957724
  45   1  16      444.763003        0.674670
  45   1  17       98.439694        1.766568
  45   1  18      106.540009        1.458964
  45   1  19      234.003012        0.789203
  45   3   1      256.359998        0.407413
  45   3   2      162.016011        0.513262
  45   3   3      401.814012        0.352303
  45   3   4     2446.390026        0.550393
  45   3   5       30.378705        2.062986
  45   3   6     2949.639969        0.570523
  45   3   9       65.585702        2.296483
  45   3  11      195.137990        1.018624
  45   3  12      236.593003        1.197720
  45   3  13     1109.700004        0.453633
  45   3  14       91.062303        2.451720
  45   3  15      102.985009        1.651120
  45   3  17      337.779003        0.803167
  45   3  18       78.977791        1.741574
  45   5   1      171.280013        1.285097
  45   5   2     1114.770030        0.456646
  45   5   3      148.018004        0.662196
  45   5   4      140.864995        0.610308
  45   5   5      255.563994        0.540706
  45   5   8      365.478003        0.431112
  45   5  12       64.503900        1.335439
  45   5  13      346.988003        0.412154
  45   5  14      354.117011        0.401198
  45   5  15      100.211992        1.774608
  45   5  16     1172.060011        0.577150
  45   5  17      573.384001        0.520883
  45   7   1      410.712985        0.689013
  45   7   3      151.409998        4.173175
  45   7   4      645.585977        0.783583
  45   7   6     1357.719980        0.500742
  45   7   7      398.043000        0.576787
  45   7   8       99.683191        2.544462
  45   7   9      157.754002        2.237845
  45   7  11     2197.729993        0.772121
  45   7  12      530.067001        0.723270
  45   7  13      354.950988        0.728688
  45   9   2      920.671008        0.955090
  45   9   3      451.165000        0.705997
  45   9   4      694.967012        0.909054
  45   9   6      342.188990        0.681809
  45   9   7      357.344014        0.970871
  45   9   8     1038.849996        0.655352
  45   9   9       84.889706        2.225330
  46   0   0     5813.899936        1.956166
  46   0   2      656.942984        0.959459
  46   0   4      137.418999        2.298238
  46   0   6     3108.720050        0.872175
  46   0   8     8083.160042        3.315356
  46   0  10     3678.560055        1.174937
  46   0  12     8799.680080        1.861192
  46   0  16      770.596003        1.295440
  46   0  18      700.983977        2.890204
  46   2   0       53.806201        5.168679
  46   2   2       93.146607        1.294416
  46   2   3       46.410197        3.286037
  46   2   4     1625.659984        0.425459
  46   2   5       29.588998        3.153011
  46   2   6      870.068997        0.392688
  46   2   7      139.240000        0.649741
  46   2   8      148.792009        0.748938
  46   2   9     2684.160047        0.632396
  46   2  10      279.685988        0.713758
  46   2  11      370.072018        0.540660
  46   2  13      628.949018        0.507142
  46   2  14     3214.820033        0.741590
  46   2  15      494.302020        0.638853
  46   2  16      180.930988        1.033598
  46   2  17      989.471003        0.629098
  46   2  19      647.043004        0.541144
  46   4   0       76.800597        2.104855
  46   4   1      755.122975        0.336391
  46   4   2      264.080993        0.454133
  46   4   3      275.149005        0.501220
  46   4   4      267.758994        0.449038
  46   4   5      243.123998        0.484577
  46   4   8      106.485992        0.990548
  46   4   9      316.127013        0.476676
  46   4  10      517.055981        0.419532
  46   4  11      105.256007        0.919196
  46   4  12      941.219019        0.493822
  46   4  13      141.182993        0.791789
  46   4  14      174.301993        0.728114
  46   4  15      372.715999        0.727522
  46   4  16      757.499015        0.502733
  46   4  17       50.721104        2.081542
  46   6   1      360.518017        0.458089
  46   6   4      130.313001        0.682183
  46   6   5      338.995999        0.379845
  46   6   6      158.090010        0.560935
  46   6   7      187.231002        1.067147
  46   6   8       93.828805        0.875853
  46   6   9     1397.830017        0.421629
  46   6  10      476.123005        0.380920
  46   6  11      388.317017        0.383960
  46   6  12      143.530991        0.563217
  46   6  13      445.836004        0.675866
  46   6  14       81.018595        1.238215
  46   6  15     1255.940015        0.913445
  46   8   2      180.860996        1.258525
  46   8   3      184.794008        2.376688
  46   8   4      548.575000        0.580435
  46   8   5       46.060003        3.439849
  46   8   6      459.868982        0.548089
  46   8   7      116.486000        1.266984
  46   8   8      288.210991        0.721999
  46   8   9      566.959006        1.408649
  47   1   1      330.087997        0.981958
  47   1   2      140.706997        1.533989
  47   1   3     2497.439956        0.677652
  47   1   4      604.632986        0.540166
  47   1   5      229.193015        0.889932
  47   1   6      152.593002        0.698528
  47   1   7       41.571597        2.697543
  47   1   8      974.858994        0.424583
  47   1  10     2122.120027        0.630658
  47   1  11      237.111985        0.867918
  47   1  12      372.214987        0.651343
  47   1  13       69.914498        1.909899
  47   1  15      627.450998        0.497897
  47   1  16      187.997993        0.944595
  47   1  18      816.293984        0.642053
  47   3   1      412.231990        0.406401
  47   3   2      573.530988        0.443877
  47   3   3      434.776003        0.453750
  47   3   4      416.254009        0.461747
  47   3   5      396.890985        0.494366
  47   3   7      407.016987        0.650868
  47   3   8      518.048008        0.483003
  47   3   9      689.316991        0.664300
  47   3  10      230.157997        0.676551
  47   3  11     1254.010027        0.508627
  47   3  12     1412.919990        0.516155
  47   3  13     1409.460030        0.514205
  47   3  14     1209.469985        0.497861
  47   3  15       61.707199        1.903765
  47   3  16      157.929992        1.176327
  47   3  17       54.949604        1.726415
  47   5   3      163.079004        0.678592
  47   5   4      215.435993        0.552019
  47   5   5      182.243007        0.602102
  47   5   6     2751.809975        0.601521
  47   5   7       46.234003        3.083181
  47   5   8      576.193984        0.398179
  47   5  10      179.670004        0.606400
  47   5  13      276.901015        0.473147
  47   5  14      777.580977        0.428916
  47   5  15      188.300008        0.596702
  47   5  16     2140.169961        1.533855
  47   7   1      206.458994        1.464393
  47   7   2      376.616007        0.867526
  47   7   4     1028.940024        0.608503
  47   7   5       48.906804        3.288445
  47   7   7      362.488014        0.684448
  47   7  11     1057.210008        0.726910
  47   7  12      835.273003        0.610073
  47   9   2      253.137996        1.751041
  47   9   3      159.743007        1.197492
  48   0   0     2033.730029        1.745252
  48   0   4      241.016000        3.584085
  48   0   8      275.270008        1.767344
  48   0  10       85.699399        4.059282
  48   0  14      418.571008        2.127890
  48   0  16      238.766993        2.791279
  48   0  18     1043.750003        0.914898
  48   2   0      756.517984        0.916052
  48   2   1      937.561006        0.523677
  48   2   2      412.522016        0.572292
  48   2   3      396.080011        0.571961
  48   2   4       91.805200        1.759180
  48   2   5     2671.419958        0.626827
  48   2   6      240.721990        0.624827
  48   2   7     1667.250019        0.572091
  48   2   8      240.135004        0.579858
  48   2   9      212.948002        1.084726
  48   2  12      204.725989        1.069896
  48   2  13      213.179010        0.751592
  48   2  15     1263.129983        0.507794
  48   2  16      199.465004        0.729437
  48   2  17     1967.249994        0.558430
  48   4   0       51.851794        4.264200
  48   4   1      139.539007        1.030339
  48   4   2      411.407999        0.421224
  48   4   3      134.374000        0.802949
  48   4   4     1207.000033        0.440365
  48   4   5       77.051704        1.366009
  48   4   6       55.912498        1.792171
  48   4   7       46.605403        2.427928
  48   4   8      780.717978        0.583989
  48   4   9      907.201991        0.502127
  48   4  10     1107.479994        0.523552
  48   4  12      829.084013        0.494196
  48   4  13      892.342000        0.460716
  48   4  14      951.921987        0.499000
  48   4  16      483.708016        0.583028
  48   6   2     1288.859973        0.450146
  48   6   3      169.938000        0.793491
  48   6   4     1982.880022        0.534503
  48   6   7       43.882901        2.648001
  48   6   8      302.333015        0.506211
  48   6   9      485.583004        0.418569
  48   6  12      110.776004        0.808314
  48   6  13       68.445408        3.919937
  48   8   0     1511.779985        1.301908
  48   8   1      247.647000        1.167424
  48   8   4      873.995979        0.972697
  48   8   5      998.785005        1.585643
  48   8   6       83.060093        3.818515
  48   8   7      262.267984        0.695134
  48   8   8      112.816007        1.115033
  49   1   2      471.737983        0.559909
  49   1   3     2726.950019        0.682225
  49   1   4     1586.150023        0.574479
  49   1   5     1194.600001        0.539774
  49   1   6      294.625004        0.536228
  49   1   7     2246.579978        0.630444
  49   1   8      790.796996        0.541933
  49   1   9      113.277004        1.353804
  49   1  10     1843.540027        0.617128
  49   1  11     1743.499984        0.602102
  49   1  12     1147.360009        0.564049
  49   1  13      451.939001        0.610786
  49   1  14      926.398003        0.770485
  49   1  15      309.980990        0.738687
  49   1  16      287.009001        0.655975
  49   1  17     1426.710008        0.541327
  49   3   1       90.330502        1.366947
  49   3   5      215.406991        1.139635
  49   3   6      150.076000        0.877484
  49   3   8      646.433981        0.503333
  49   3   9      561.953006        0.482636
  49   3  10     1502.720030        0.632381
  49   3  11     2706.809978        0.651335
  49   3  12      807.990005        0.482337
  49   3  13       41.296098        2.916195
  49   5   2      287.810987        0.501035
  49   5   4      497.242993        0.436739
  49   5   5      698.791989        0.453953
  49   5   6     1524.840021        0.497063
  49   5   7       84.062602        1.180065
  49   5   8      638.273991        0.438489
  49   5  10      219.935989        0.569734
  49   5  11      217.121993        0.816081
  49   5  12      222.467994        0.533145
  49   5  13       55.621898        1.458416
  49   5  14      323.907991        0.451888
  49   7   1     1093.429994        0.966840
  49   7   3      203.740995        0.983314
  49   7   4       76.473608        2.393215
  49   7   7      135.704000        4.428899
  49   7   8      203.167992        0.633759
  49   7   9       44.823199        2.152655
  49   7  10      443.685019        0.539492
  50   0   0    14431.499928        3.469964
  50   0   2      989.331029        0.973770
  50   0   4     1007.740009        1.810995
  50   0   6      879.561019        0.990407
  50   0   8     1567.909976        0.794072
  50   0  14      419.935999        1.210066
  50   0  16     3278.920038        1.111947
  50   2   1      334.106999        0.618109
  50   2   3      525.940010        0.541337
  50   2   4      528.620016        0.547189
  50   2   5      454.954993        0.596001
  50   2   6     2546.070011        0.668561
  50   2   7      418.305983        0.521875
  50   2   8      730.840995        0.517138
  50   2   9       79.867002        2.135889
  50   2  10      832.663023        0.537304
  50   2  11      166.256990        0.897883
  50   2  13      122.752994        1.113099
  50   2  14      358.343007        0.611704
  50   2  15      327.839005        0.806652
  50   2  16      188.657999        0.760895
  50   4   0      497.644009        0.852403
  50   4   2      119.400006        1.543463
  50   4   3      178.732006        0.828998
  50   4   4      130.526009        0.917751
  50   4   5      107.255000        1.116308
  50   4   9     1451.459966        0.538143
  50   4  10      710.242008        1.010554
  50   4  12      159.505988        0.708427
  50   4  13      984.063976        0.519155
  50   6   0      155.663002        3.689976
  50   6   1     1053.190004        0.592410
  50   6   2      415.864008        0.759230
  50   6   3     2655.279992        0.972161
  50   6   4      401.445984        1.269838
  50   6   6       56.130199        1.536988
  50   6   7      156.128998        0.751233
  50   6   8      104.749002        0.944127
  50   6   9       53.663507        1.938126
  50   6  10      168.669987        1.105015
  50   6  11      366.443002        0.784464
  50   8   0      228.547998        4.907935
  50   8   2      264.535001        0.993345
  50   8   3      323.828015        1.081136
  50   8   4       97.024194        2.553163
  51   1   1      645.429014        1.593313
  51   1   2     2245.050039        0.641953
  51   1   3      700.396013        0.566804
  51   1   4     1251.809995        0.667778
  51   1   6       91.983099        1.835927
  51   1   8       85.078708        1.945311
  51   1   9       66.738100        2.131215
  51   1  12      181.091010        0.902447
  51   1  13      346.161988        0.608773
  51   1  15      886.717016        0.513649
  51   3   1      454.456015        0.565832
  51   3   2      215.919014        0.730300
  51   3   3      544.538000        0.530259
  51   3   4      290.603993        1.567466
  51   3   5      392.500010        1.475683
  51   3   6      112.828010        6.074416
  51   3   9      714.433988        0.533012
  51   3  10       67.766104        4.408228
  51   3  11      977.743982        0.647217
  51   3  12     1149.330009        0.524654
  51   3  14      406.498986        0.520249
  51   5   1      131.558010        1.472240
  51   5   2      884.186996        0.438489
  51   5   4      255.644987        0.590615
  51   5   5     1323.150010        0.701684
  51   5   6       99.499209        2.667310
  51   5   7      679.201991        0.705592
  51   5  10      683.778987        0.659039
  51   5  12      362.705016        0.535741
  51   7   1     2963.999961        1.006800
  51   7   2      120.668995        1.655257
  51   7   5      319.292012        1.751530
  51   7   6       98.649610        3.827329
  52   0   0     4634.799939        2.465057
  52   0   2     1139.560029        0.930881
  52   0   8      638.122011        1.551494
  52   0  10      228.472989        1.572325
  52   0  12      970.192983        0.962508
  52   0  14      588.462014        1.930010
  52   2   0       76.989692        4.098434
  52   2   1       48.819902        3.767198
  52   2   4       57.873706        6.153312
  52   2   5       40.737404        4.015611
  52   2   7      151.479012        1.374939
  52   2   8      171.469990        0.924923
  52   2   9       74.323900        1.693600
  52   2  10      476.104981        0.554017
  52   2  11      451.416992        0.890085
  52   2  14     1627.559989        0.549536
  52   4   1       44.245299        3.632996
  52   4   2      170.779994        0.939188
  52   4   3       67.772904        2.045921
  52   4   4      205.194996        0.757408
  52   4   5       60.960804        2.378254
  52   4   6      989.562982        0.589769
  52   4   7       85.518698        1.734394
  52   4   8     3828.960024        0.870780
  52   4   9       59.475700        2.034839
  52   4  10      131.915010        0.832153
  52   4  11       37.918094        2.711120
  52   4  12      264.325003        0.570011
  52   6   0      103.467997        2.788229
  52   6   1      333.091007        1.750146
  52   6   2      284.347009        1.596882
  52   6   3      461.265008        0.698901
  52   6   5       78.820003        3.532678
  52   6   6      404.457992        0.845221
  52   6   7       58.520496        3.088662
  53   1   3      505.516991        0.579094
  53   1   4      725.022024        0.553773
  53   1   5       42.696305        4.232940
  53   1   6       90.129504        2.299891
  53   1   7      483.906988        0.698506
  53   1   8      271.514993        1.807637
  53   1   9      190.611987        2.072897
  53   1  12      589.474017        0.529154
  53   1  13     1255.270019        0.532518
  53   3   1     1830.740034        0.595038
  53   3   2      769.786024        0.937622
  53   3   6       49.223498        4.483666
  53   3   7     1019.169997        0.956022
  53   3   8      117.927003        3.093877
  53   3   9       85.562001        1.835442
  53   3  10       70.289192        2.754803
  53   3  11      200.887989        1.158992
  53   3  12      764.996992        0.535568
  53   5   1       69.427807        3.588221
  53   5   2      363.138987        0.577716
  53   5   4       54.065506        5.451651
  53   5   5      601.355998        0.500171
  53   5   6      100.079996        2.317169
  53   5   7     1056.589977        0.515958
  53   5   8      748.573978        0.504319
  54   0   0     2474.519956        1.838554
  54   0   2       64.463396        4.947933
  54   0   6      245.213990        1.733467
  54   0  10      816.117997        0.949791
  54   0  12     2724.620034        1.398730
  54   2   2      214.539999        0.736387
  54   2   3     1185.679971        0.553237
  54   2   4      157.658008        1.094495
  54   2   5     1253.540012        0.636372
  54   2   6     2568.070050        0.743832
  54   2   8      240.779989        1.382179
  54   4   0     4979.810022        1.570989
  54   4   1     1088.730011        0.585315
  54   4   2     1707.860014        0.846761
  54   4   3      629.109985        1.332711
  54   4   8       79.371493        1.657219
  54   6   0      207.379008        2.275980
  55   1   2       67.946505        2.238516
  55   1   3      301.000015        0.935723
  55   1   5      361.455992        0.765819
  55   1   6      810.842995        0.637190
  55   1   7     2519.040015        0.823418
  55   1   8      816.397985        0.710202
  55   1   9      830.761986        0.833991
  55   3   1     3164.799980        1.309457
  55   3   2     1452.509985        0.723167
  55   3   3      366.670988        1.767004
  55   3   4      939.079006        0.913412
  55   3   6       83.337107        2.034015
  55   3   7      799.415005        0.861435
  55   3   8      194.721986        1.027930
  55   3   9      445.271994        0.682555
  55   5   2       96.589309        2.304115
  55   5   4     1349.340031        0.991488
  55   5   5      997.457970        0.979516
  56   0   0      805.657984        4.920252
  56   0   2     1643.049987        0.967089
  56   0   4      112.701006        4.704982
  56   0   6      418.074984        1.115856
  56   0   8      247.608006        1.828312
  56   2   2      521.996010        0.538348
  56   2   3     1565.589984        0.565140
  56   2   4     2966.440038        0.799451
  56   2   5     4257.400029        0.949617
  56   2   6      763.775027        0.709559
  56   2   8      218.314987        0.935754
  56   4   0       76.407406        3.806288
  56   4   1      558.463011        0.631434
  56   4   2      620.931991        0.531123
  56   4   3      810.142027        0.946369
  56   4   4      213.136991        1.324854
  56   4   5      131.852009        2.082743
  57   1   1      530.414018        0.720692
  57   1   2     1144.789969        0.527037
  57   1   3      332.654008        0.803818
  57   1   4      705.161014        0.577700
  57   1   6     1257.010012        0.683469
  57   1   7      494.056022        0.752072
  57   3   1     2167.419981        0.979445
  57   3   2     1216.520017        0.574825
  57   3   3      679.294981        1.031736
  57   3   4      192.279989        0.734559
  57   3   5      196.958012        1.097874
  58   0   0     2138.430032        3.115737
  58   0   4      923.892986        0.891878
  58   2   0      176.694012        5.901280
  58   2   1      137.411004        1.882389
  58   2   2      317.369985        0.574479
  58   2   3      708.363974        0.555858
  58   2   4     1004.750018        0.555803
