# Supplementary material for: Probing the accuracy and precision of Hirshfeld atom refinement with HARt interfaced with Olex2
Source: IUCrJ. 2018 Jan 1;5(Pt 1):32–44. doi: 10.1107/S2052252517015548 (PMC5755575; doi:10.1107/S2052252517015548)
Supplement: Supplementary file 3 [file m-05-00032-sup3.zip › rubrene_iam.cif]

data_rubrene_iam
_audit_creation_date              2017-07-04
_audit_creation_method
;
Olex2 1.2-alpha
(compiled Jul  5 2016 14:30:11 for OlexSys, GUI svn.r5199)
;

_chemical_name_systematic         5,6,11,12-tetraphenyltetracene
_chemical_name_common             Rubrene 
_chemical_formula_moiety          'C42 H28' 
_chemical_formula_sum             'C42 H28'
_chemical_formula_structural      'C42 H28' 
_chemical_formula_weight          532.64 

loop_
  _atom_type_symbol
  _atom_type_description
  _atom_type_scat_dispersion_real
  _atom_type_scat_dispersion_imag
  _atom_type_scat_source
 'C' 'C' 0.0033 0.0016 'International Tables Vol C Tables 4.2.6.8 and 6.1.1.4'
 'H' 'H' 0.0000 0.0000 'International Tables Vol C Tables 4.2.6.8 and 6.1.1.4'

_space_group_crystal_system       'orthorhombic'
_space_group_IT_number            64
_space_group_name_H-M_alt         'C m c e'
_space_group_name_Hall            '-C 2bc 2'
loop_
  _space_group_symop_id
  _space_group_symop_operation_xyz
 1 'x, y, z'
 2 '-x, -y+1/2, z+1/2'
 3 'x, -y, -z'
 4 '-x, y+1/2, -z+1/2'
 5 'x+1/2, y+1/2, z'
 6 '-x+1/2, -y+1, z+1/2'
 7 'x+1/2, -y+1/2, -z'
 8 '-x+1/2, y+1, -z+1/2'
 9 '-x, -y, -z'
 10 'x, y-1/2, -z-1/2'
 11 '-x, y, z'
 12 'x, -y-1/2, z-1/2'
 13 '-x+1/2, -y+1/2, -z'
 14 'x+1/2, y, -z-1/2'
 15 '-x+1/2, y+1/2, z'
 16 'x+1/2, -y, z-1/2'

_cell_length_a                    26.811(5)
_cell_length_b                    7.1602(14)
_cell_length_c                    14.203(3)
_cell_angle_alpha                 90.00
_cell_angle_beta                  90.00
_cell_angle_gamma                 90.00
_cell_volume                      2726.5(9)
_cell_formula_units_Z             4
_cell_measurement_temperature     100(2)
_exptl_absorpt_coefficient_mu     0.077
_diffrn_reflns_av_R_equivalents   0.0000
_diffrn_reflns_av_unetI/netI      0.0281
_diffrn_reflns_limit_h_max        58
_diffrn_reflns_limit_h_min        0
_diffrn_reflns_limit_k_max        15
_diffrn_reflns_limit_k_min        0
_diffrn_reflns_limit_l_max        31
_diffrn_reflns_limit_l_min        0
_diffrn_reflns_number             6457
_diffrn_reflns_theta_full         26.00
_diffrn_reflns_theta_max          51.42
_diffrn_reflns_theta_min          2.87
_diffrn_ambient_temperature       100(2)
_diffrn_measured_fraction_theta_full 0.969
_diffrn_measured_fraction_theta_max 0.838
_diffrn_radiation_type            MoK\a
_diffrn_radiation_wavelength      0.71073
_reflns_number_gt                 6291
_reflns_number_total              6457
_reflns_threshold_expression      >2sigma(I)
_refine_diff_density_max          0.672
_refine_diff_density_min          -0.225
_refine_ls_goodness_of_fit_ref    1.197
_refine_ls_hydrogen_treatment     refall
_refine_ls_matrix_type            full
_refine_ls_number_parameters      124
_refine_ls_number_reflns          6457
_refine_ls_number_restraints      0
_refine_ls_R_factor_all           0.0428
_refine_ls_R_factor_gt            0.0418
_refine_ls_restrained_S_all       1.197
_refine_ls_shift/su_max           0.002
_refine_ls_shift/su_mean          0.000
_refine_ls_structure_factor_coef  Fsqd
_refine_ls_weighting_details
'calc w=1/[\s^2^(Fo^2^)+(0.0708P)^2^+0.3621P] where P=(Fo^2^+2Fc^2^)/3'
_refine_ls_weighting_scheme       calc
_refine_ls_wR_factor_gt           0.1305
_refine_ls_wR_factor_ref          0.1317
_refine_special_details
;
 Refinement of F^2^ against ALL reflections.  The weighted R-factor wR and 
 goodness of fit S are based on F^2^, conventional R-factors R are based 
 on F, with F set to zero for negative F^2^. The threshold expression of 
 F^2^ > 2sigma(F^2^) is used only for calculating R-factors(gt) etc. and is 
 not relevant to the choice of reflections for refinement.  R-factors based 
 on F^2^ are statistically about twice as large as those based on F, and R- 
 factors based on ALL data will be even larger. 
;
_olex2_refinement_description
;
;
_atom_sites_solution_hydrogens    geom
_atom_sites_solution_primary      direct
_atom_sites_solution_secondary    difmap
loop_
  _atom_site_label
  _atom_site_type_symbol
  _atom_site_fract_x
  _atom_site_fract_y
  _atom_site_fract_z
  _atom_site_U_iso_or_equiv
  _atom_site_adp_type
  _atom_site_occupancy
  _atom_site_calc_flag
  _atom_site_disorder_assembly
  _atom_site_disorder_group
  _atom_site_site_symmetry_order
  _atom_site_refinement_flags_posn
  _atom_site_refinement_flags_adp
  _atom_site_refinement_flags_occupancy
 C1  C 0.472692(16) 0.0000     0.5000     0.01003(6) Uani 1 d . . 2 S T P
 C2  C 0.446797(12) 0.14440(4) 0.45101(2) 0.01058(5) Uani 1 d . . 1 . . .
 C3  C 0.473152(12) 0.29589(4) 0.41238(2) 0.01078(5) Uani 1 d . . 1 . . .
 C4  C 0.447890(14) 0.44719(5) 0.36600(3) 0.01363(6) Uani 1 d . . 1 . . .
 C5  C 0.473463(15) 0.58998(5) 0.32449(3) 0.01525(6) Uani 1 d . . 1 . . .
 C6  C 0.392443(12) 0.13457(5) 0.42730(2) 0.01157(5) Uani 1 d . . 1 . . .
 C7  C 0.357127(14) 0.24856(6) 0.47137(3) 0.01485(6) Uani 1 d . . 1 . . .
 C8  C 0.307873(15) 0.25152(7) 0.44031(4) 0.01901(7) Uani 1 d . . 1 . . .
 C9  C 0.292902(16) 0.13947(8) 0.36551(4) 0.02120(8) Uani 1 d . . 1 . . .
 C10 C 0.327682(17) 0.02469(8) 0.32111(3) 0.02042(8) Uani 1 d . . 1 . . .
 C11 C 0.377157(15) 0.02344(6) 0.35167(3) 0.01564(6) Uani 1 d . . 1 . . .
 H4  H 0.4111(4)    0.4472(14) 0.3644(7) 0.022(2)    Uiso 1 d . . 1 . . .
 H5  H 0.4554(4)    0.6906(18) 0.2937(9) 0.043(3)    Uiso 1 d . . 1 . . .
 H7  H 0.3659(4)    0.3232(16) 0.5234(8) 0.030(2)    Uiso 1 d . . 1 . . .
 H8  H 0.2828(4)    0.3383(17) 0.4736(8) 0.033(3)    Uiso 1 d . . 1 . . .
 H9  H 0.2573(4)    0.1385(14) 0.3452(8) 0.029(3)    Uiso 1 d . . 1 . . .
 H10 H 0.3197(4)   -0.0578(16) 0.2691(9) 0.031(3)    Uiso 1 d . . 1 . . .
 H11 H 0.4022(4)   -0.0534(14) 0.3220(8) 0.023(2)    Uiso 1 d . . 1 . . .

loop_
  _atom_site_aniso_label
  _atom_site_aniso_U_11
  _atom_site_aniso_U_22
  _atom_site_aniso_U_33
  _atom_site_aniso_U_23
  _atom_site_aniso_U_13
  _atom_site_aniso_U_12
 C1  0.01014(13) 0.00929(13) 0.01065(13)  0.00102(10)  0.000        0.000
 C2  0.01080(10) 0.00999(10) 0.01095(10)  0.00112(7)  -0.00002(7)   0.00082(7)
 C3  0.01246(11) 0.00946(10) 0.01041(10)  0.00113(7)   0.00021(7)   0.00084(7)
 C4  0.01538(12) 0.01186(11) 0.01366(11)  0.00294(9)   0.00094(9)   0.00291(9)
 C5  0.01903(14) 0.01152(11) 0.01520(13)  0.00363(9)   0.00071(10)  0.00216(9)
 C6  0.01105(10) 0.01185(10) 0.01183(10)  0.00087(8)  -0.00015(8)   0.00121(8)
 C7  0.01257(11) 0.01445(12) 0.01752(13) -0.00068(10)  0.00216(9)   0.00167(9)
 C8  0.01188(12) 0.02010(16) 0.02504(17)  0.00220(13)  0.00250(11)  0.00266(11)
 C9  0.01262(13) 0.0273(2)   0.02365(18)  0.00449(15) -0.00312(11)  0.00001(12)
 C10 0.01724(14) 0.0271(2)   0.01695(15) -0.00100(13) -0.00491(11) -0.00160(13)
 C11 0.01496(12) 0.01863(14) 0.01332(12) -0.00200(10) -0.00164(9)   0.00102(10)

_geom_special_details
;
 All esds (except the esd in the dihedral angle between two l.s. planes) 
 are estimated using the full covariance matrix.  The cell esds are taken 
 into account individually in the estimation of esds in distances, angles 
 and torsion angles; correlations between esds in cell parameters are only 
 used when they are defined by crystal symmetry.  An approximate (isotropic) 
 treatment of cell esds is used for estimating esds involving l.s. planes. 
;
loop_
  _geom_bond_atom_site_label_1
  _geom_bond_atom_site_label_2
  _geom_bond_distance
  _geom_bond_site_symmetry_2
  _geom_bond_publ_flag
 C1 C1 1.4644(9) 9_656 ?
 C1 C2 1.4266(4) . ?
 C1 C2 1.4266(4) 3_556 ?
 C2 C3 1.4060(5) . ?
 C2 C6 1.4973(5) . ?
 C3 C3 1.4395(7) 11_655 ?
 C3 C4 1.4375(5) . ?
 C4 C5 1.3649(6) . ?
 C4 H4 0.988(10) . ?
 C6 C7 1.3980(5) . ?
 C6 C11 1.3981(6) . ?
 C5 C5 1.4230(9) 11_655 ?
 C5 H5 0.972(13) . ?
 C7 C8 1.3924(6) . ?
 C7 H7 0.942(12) . ?
 C11 C10 1.3957(6) . ?
 C11 H11 0.966(10) . ?
 C8 C9 1.3905(8) . ?
 C8 H8 1.030(11) . ?
 C10 C9 1.3937(8) . ?
 C10 H10 0.969(12) . ?
 C9 H9 0.999(11) . ?

loop_
  _geom_angle_atom_site_label_1
  _geom_angle_atom_site_label_2
  _geom_angle_atom_site_label_3
  _geom_angle
  _geom_angle_site_symmetry_1
  _geom_angle_site_symmetry_3
  _geom_angle_publ_flag
 C2 C1 C1 119.12(2) . 9_656 ?
 C2 C1 C1 119.12(2) 3_556 9_656 ?
 C2 C1 C2 121.76(4) . 3_556 ?
 C1 C2 C6 123.32(3) . . ?
 C3 C2 C1 120.32(3) . . ?
 C3 C2 C6 115.95(3) . . ?
 C2 C3 C3 120.17(2) . 11_655 ?
 C2 C3 C4 121.57(3) . . ?
 C4 C3 C3 118.11(2) . 11_655 ?
 C3 C4 H4 118.8(6) . . ?
 C5 C4 C3 121.72(4) . . ?
 C5 C4 H4 119.5(6) . . ?
 C7 C6 C2 122.07(3) . . ?
 C7 C6 C11 118.54(3) . . ?
 C11 C6 C2 119.00(3) . . ?
 C4 C5 C5 120.15(2) . 11_655 ?
 C4 C5 H5 120.0(7) . . ?
 C5 C5 H5 119.9(7) 11_655 . ?
 C6 C7 H7 120.8(7) . . ?
 C8 C7 C6 120.62(4) . . ?
 C8 C7 H7 118.5(7) . . ?
 C6 C11 H11 117.1(6) . . ?
 C10 C11 C6 120.92(4) . . ?
 C10 C11 H11 122.0(6) . . ?
 C7 C8 H8 118.9(6) . . ?
 C9 C8 C7 120.46(4) . . ?
 C9 C8 H8 120.7(6) . . ?
 C11 C10 H10 116.3(6) . . ?
 C9 C10 C11 119.93(4) . . ?
 C9 C10 H10 123.8(7) . . ?
 C8 C9 C10 119.52(4) . . ?
 C8 C9 H9 120.1(6) . . ?
 C10 C9 H9 120.3(6) . . ?

loop_
  _geom_torsion_atom_site_label_1
  _geom_torsion_atom_site_label_2
  _geom_torsion_atom_site_label_3
  _geom_torsion_atom_site_label_4
  _geom_torsion
  _geom_torsion_site_symmetry_1
  _geom_torsion_site_symmetry_2
  _geom_torsion_site_symmetry_3
  _geom_torsion_site_symmetry_4
  _geom_torsion_publ_flag
 C1 C1 C2 C3 -7.12(3) 9_656 . . . ?
 C1 C1 C2 C6 165.24(2) 9_656 . . . ?
 C1 C2 C3 C3 7.19(3) . . . 11_655 ?
 C1 C2 C3 C4 -177.44(3) . . . . ?
 C1 C2 C6 C7 110.04(4) . . . . ?
 C1 C2 C6 C11 -77.23(5) . . . . ?
 C2 C1 C2 C3 172.88(3) 3_556 . . . ?
 C2 C1 C2 C6 -14.76(2) 3_556 . . . ?
 C2 C3 C4 C5 -176.81(4) . . . . ?
 C2 C6 C7 C8 172.56(4) . . . . ?
 C2 C6 C11 C10 -173.50(4) . . . . ?
 C3 C2 C6 C7 -77.29(5) . . . . ?
 C3 C2 C6 C11 95.43(4) . . . . ?
 C3 C3 C4 C5 -1.35(4) 11_655 . . . ?
 C3 C4 C5 C5 1.38(5) . . . 11_655 ?
 C6 C2 C3 C3 -165.71(2) . . . 11_655 ?
 C6 C2 C3 C4 9.66(5) . . . . ?
 C6 C7 C8 C9 0.70(7) . . . . ?
 C6 C11 C10 C9 0.73(7) . . . . ?
 C7 C6 C11 C10 -0.51(6) . . . . ?
 C7 C8 C9 C10 -0.48(7) . . . . ?
 C11 C6 C7 C8 -0.20(6) . . . . ?
 C11 C10 C9 C8 -0.23(8) . . . . ?
