# Supplementary material for: Probing the accuracy and precision of Hirshfeld atom refinement with HARt interfaced with Olex2
Source: IUCrJ. 2018 Jan 1;5(Pt 1):32–44. doi: 10.1107/S2052252517015548 (PMC5755575; doi:10.1107/S2052252517015548)
Supplement: Supplementary file 3 [file m-05-00032-sup3.zip › rubrene_mm.cif]

data_rubrene_mm
 
_audit_creation_date           '16-May-05 T13:47:08-00:00'
_audit_creation_method         'XD routine XDCIF'
 
_chemical_name_systematic         5,6,11,12-tetraphenyltetracene
_chemical_name_common             Rubrene 
_chemical_formula_moiety          'C42 H28' 
_chemical_formula_sum             'C42 H28'
_chemical_formula_structural      'C42 H28' 
_chemical_formula_weight          532.64 
 
_space_group_crystal_system       'orthorhombic'
_space_group_IT_number            64
_space_group_name_H-M_alt         'C m c e'
_space_group_name_Hall            '-C 2bc 2'

loop_
_symmetry_equiv_pos_site_id                      
_symmetry_equiv_pos_as_xyz                       
   1 x,y,z                         
   2 -x,1/2-y,1/2+z                
   3 x,-y,-z                       
   4 -x,1/2+y,1/2-z                
   5 -x,-y,-z                      
   6 x,1/2+y,1/2-z                 
   7 -x,y,z                        
   8 x,1/2-y,1/2+z                 
   9 1/2+x,1/2+y,z                 
  10 1/2-x,-y,1/2+z                
  11 1/2+x,1/2-y,-z                
  12 1/2-x,y,1/2-z                 
  13 1/2-x,1/2-y,-z                
  14 1/2+x,y,1/2-z                 
  15 1/2-x,1/2+y,z                 
  16 1/2+x,-y,1/2+z                
 
_cell_length_a                          26.8106(3)
_cell_length_b                          7.16020(10)
_cell_length_c                          14.20290(10)
_cell_angle_alpha                       90
_cell_angle_beta                        90
_cell_angle_gamma                       90
_cell_volume                            2726.52(5)
_cell_formula_units_Z                   4
_cell_measurement_temperature           100(2)
_exptl_absorpt_coefficient_mu           0.077
_diffrn_radiation_wavelength            0.71073
 
_computing_structure_refinement         'Volkov et al, (2006)'
_computing_molecular_graphics           'Volkov et al, (2006)'
_computing_publication_material         'Volkov et al, (2006)'
 
_refine_ls_structure_factor_coef        F
_refine_ls_matrix_type                  full
_refine_ls_weighting_scheme             calc
_refine_ls_weighting_details
;
        calc w1 = 1/[s^2^(Fo)]
;
_refine_ls_extinction_method            none
_refine_ls_number_reflns                6457
_refine_ls_number_parameters            383
_refine_ls_number_restraints            0
_refine_ls_R_factor_all                 0.025
_refine_ls_R_factor_gt                  0.025
_refine_ls_wR_factor_ref                0.031
_refine_ls_goodness_of_fit_ref          1.63
_refine_ls_shift/su_max                 0
_refine_diff_density_max                0.18
_refine_diff_density_min               -0.19
 
loop_
    _atom_site_label
    _atom_site_fract_x
    _atom_site_fract_y
    _atom_site_fract_z
    _atom_site_U_iso_or_equiv
    _atom_site_occupancy
    _atom_site_symmetry_multiplicity
C(1)  0.027310(10)   0           0             0.01  1 8
C(2)  0.053209(8)   -0.14439(3)  0.048945(15)  0.01  1 16
C(3)  0.026844(8)   -0.29590(3)  0.087627(15)  0.011 1 16
C(4)  0.052124(9)   -0.44714(3)  0.133975(17)  0.013 1 16
C(5)  0.026530(10)  -0.59003(4)  0.175531(18)  0.015 1 16
C(6)  0.107551(8)   -0.13459(3)  0.072683(16)  0.011 1 16
C(7)  0.142864(9)   -0.24862(4)  0.028643(19)  0.015 1 16
C(8)  0.192095(10)  -0.25180(5)  0.05956(2)    0.019 1 16
C(9)  0.207173(11)  -0.13946(5)  0.13447(2)    0.021 1 16
C(10) 0.172326(12)  -0.02459(5)  0.17890(2)    0.02  1 16
C(11) 0.122820(10)  -0.02347(4)  0.148320(19)  0.016 1 16
H(4)  0.092541      -0.447865    0.135765      0.029 1 16
H(5)  0.046636      -0.7024      0.210363      0.032 1 16
H(7)  0.132795      -0.335432   -0.031124      0.032 1 16
H(8)  0.218465      -0.343627    0.024631      0.038 1 16
H(9)  0.245965      -0.138968    0.156428      0.038 1 16
H(10) 0.181133       0.068495    0.236964      0.04  1 16
H(11) 0.094773       0.063071    0.181715      0.032 1 16
 
loop_
    _atom_site_aniso_label
    _atom_site_aniso_U_11
    _atom_site_aniso_U_22
    _atom_site_aniso_U_33
    _atom_site_aniso_U_23
    _atom_site_aniso_U_13
    _atom_site_aniso_U_12
C(1) 0.00998(9)   0.00910(9)  0.01081(10)  0.00125(8)   0           0
C(2) 0.01054(7)   0.00972(7)  0.01108(7)   0.00129(6)  -0.00007(5)  0.00075(5)
C(3) 0.01219(8)   0.00926(7)  0.01055(7)   0.00134(6)   0.00019(5)  0.00080(5)
C(4) 0.01505(9)   0.01165(8)  0.01380(8)   0.00331(6)   0.00108(6)  0.00274(6)
C(5) 0.01874(10)  0.01127(8)  0.01533(9)   0.00393(7)   0.00075(7)  0.00204(7)
C(6) 0.01083(7)   0.01184(8)  0.01174(7)   0.00060(6)  -0.00026(6)  0.00135(6)
C(7) 0.01219(8)   0.01442(9)  0.01763(9)  -0.00101(7)   0.00203(7)  0.00173(7)
C(8) 0.01155(9)   0.02026(12) 0.02488(12)  0.00168(10)  0.00222(8)  0.00272(8)
C(9) 0.01243(9)   0.02714(14) 0.02339(13)  0.00378(11) -0.00325(8)  0.00033(9)
C(10) 0.01675(10) 0.02705(14) 0.01691(11) -0.00137(9)  -0.00506(8) -0.00130(10)
C(11) 0.01449(9)  0.01874(10) 0.01328(9)  -0.00236(7)  -0.00175(7)  0.00124(7)
H(4) 0.020528     0.029586    0.036105     0.003129    -0.001335    0.006668
H(5) 0.035014     0.024093    0.038192     0.006032    -0.003162    0.012973
H(7) 0.026733     0.035666    0.03504     -0.000367     0.002014   -0.014106
H(8) 0.022902     0.038456    0.052812     0.008128     0.005226   -0.007858
H(9) 0.018521     0.051708    0.043601     0.002817    -0.008475    0.002324
H(10) 0.029899    0.056191    0.032861    -0.00233     -0.008727   -0.015203
H(11) 0.023989    0.038364    0.034177     0.004924    -0.001371   -0.013843
 
 
#----------------------------------------------------------------------------#
#                   MULTIPOLE PARAMETERS                                     #
#----------------------------------------------------------------------------#
 
loop_
    _atom_rho_multipole_atom_label
    _atom_rho_multipole_coeff_Pv
    _atom_rho_multipole_coeff_P00
    _atom_rho_multipole_coeff_P11
    _atom_rho_multipole_coeff_P1-1
    _atom_rho_multipole_coeff_P10
    _atom_rho_multipole_coeff_P20
    _atom_rho_multipole_coeff_P21
    _atom_rho_multipole_coeff_P2-1
    _atom_rho_multipole_coeff_P22
    _atom_rho_multipole_coeff_P2-2
    _atom_rho_multipole_coeff_P30
    _atom_rho_multipole_coeff_P31
    _atom_rho_multipole_coeff_P3-1
    _atom_rho_multipole_coeff_P32
    _atom_rho_multipole_coeff_P3-2
    _atom_rho_multipole_coeff_P33
    _atom_rho_multipole_coeff_P3-3
    _atom_rho_multipole_coeff_P40
    _atom_rho_multipole_coeff_P41
    _atom_rho_multipole_coeff_P4-1
    _atom_rho_multipole_coeff_P42
    _atom_rho_multipole_coeff_P4-2
    _atom_rho_multipole_coeff_P43
    _atom_rho_multipole_coeff_P4-3
    _atom_rho_multipole_coeff_P44
    _atom_rho_multipole_coeff_P4-4
    _atom_rho_multipole_kappa
    _atom_rho_multipole_kappa_prime0
    _atom_rho_multipole_kappa_prime1
    _atom_rho_multipole_kappa_prime2
    _atom_rho_multipole_kappa_prime3
    _atom_rho_multipole_kappa_prime4
    _atom_rho_multipole_radial_slater_n0
    _atom_rho_multipole_radial_slater_zeta0
    _atom_rho_multipole_radial_slater_n1
    _atom_rho_multipole_radial_slater_zeta1
    _atom_rho_multipole_radial_slater_n2
    _atom_rho_multipole_radial_slater_zeta2
    _atom_rho_multipole_radial_slater_n3
    _atom_rho_multipole_radial_slater_zeta3
    _atom_rho_multipole_radial_slater_n4
    _atom_rho_multipole_radial_slater_zeta4
C(1) 2.04(3) 0 0 0 0.05(2) 0.060(17) 0 0 -0.122(12) -0.017(18) 0.153(17) 0 0
0.107(15) -0.046(18) 0 0 0.01(3) 0 0 0.04(2) -0.012(16) 0 0 0.037(18) 0.00(2)
0.963(4) 0.847(12) 0.846534 0.846534 0.846534 0.846534 2 3.1762 2 3.1762 2
3.1762 3 3.1762 4 3.1762
C(2) 4.07(5) 0 0.010(16) 0.016(19) 0.08(2) 0.128(15) -0.021(14) -0.013(14)
-0.190(14) 0.025(13) 0.33(2) -0.012(15) 0.019(16) 0.241(18) 0.034(16) -0.005(14)
0.045(14) 0.01(2) 0.043(18) -0.03(2) -0.02(2) -0.01(2) 0.007(18) -0.05(2)
0.047(17) -0.023(17) 0.963(4) 0.847(12) 0.846534 0.846534 0.846534 0.846534 2
3.1762 2 3.1762 2 3.1762 3 3.1762 4 3.1762
C(3) 4.03(4) 0 -0.013(16) -0.007(17) 0.011(18) 0.128(15) 0.031(14) 0.012(14)
-0.212(15) -0.032(12) 0.32(2) -0.022(15) 0.001(14) 0.244(17) -0.001(15)
-0.015(13) -0.038(13) -0.02(2) 0.020(16) -0.01(2) -0.009(19) 0.007(19) 0.009(17)
-0.059(18) 0.093(15) 0.039(14) 0.963(4) 0.847(12) 0.846534 0.846534 0.846534
0.846534 2 3.1762 2 3.1762 2 3.1762 3 3.1762 4 3.1762
C(4) 4.18(5) 0 0.045(16) 0.03(2) -0.05(2) 0.141(17) -0.032(12) -0.031(15)
-0.215(16) 0.001(15) 0.37(2) 0.030(13) 0.007(15) 0.258(18) 0.006(16) -0.033(16)
-0.016(16) 0.09(2) -0.020(15) -0.01(2) -0.053(19) -0.012(19) 0.011(18)
-0.002(18) 0.036(19) 0.016(19) 0.964(3) 0.843(9) 0.843401 0.843401 0.843401
0.843401 2 3.1762 2 3.1762 2 3.1762 3 3.1762 4 3.1762
C(5) 4.03(5) 0 0.029(16) 0.022(17) -0.05(2) 0.090(16) 0.011(12) 0.004(14)
-0.228(15) -0.012(13) 0.324(19) -0.001(14) -0.029(14) 0.197(16) -0.039(14)
-0.014(14) 0.026(14) 0.01(2) -0.030(14) -0.001(17) 0.005(17) 0.005(16)
-0.008(16) -0.041(17) 0.058(16) 0.021(15) 0.964(3) 0.843(9) 0.843401 0.843401
0.843401 0.843401 2 3.1762 2 3.1762 2 3.1762 3 3.1762 4 3.1762
C(6) 4.03(5) 0 0.028(17) 0.03(2) 0.07(2) 0.060(16) -0.039(14) 0.004(16)
-0.181(14) 0.009(13) 0.30(2) 0.002(16) -0.041(18) 0.210(19) 0.039(16) -0.019(14)
-0.021(15) 0.05(2) 0.056(19) -0.07(2) 0.05(2) 0.05(2) 0.053(19) -0.05(2)
0.063(17) 0.025(17) 0.963(4) 0.847(12) 0.846534 0.846534 0.846534 0.846534 2
3.1762 2 3.1762 2 3.1762 3 3.1762 4 3.1762
C(7) 4.12(5) 0 0.046(17) -0.01(2) -0.02(2) 0.059(18) -0.025(14) -0.022(16)
-0.257(17) -0.019(14) 0.33(2) -0.006(14) -0.003(18) 0.223(19) 0.002(16)
-0.031(15) -0.031(16) 0.01(3) 0.007(17) -0.06(2) -0.03(2) 0.00(2) 0.056(18)
0.03(2) 0.089(18) 0.039(19) 0.964(3) 0.843(9) 0.843401 0.843401 0.843401
0.843401 2 3.1762 2 3.1762 2 3.1762 3 3.1762 4 3.1762
C(8) 4.12(6) 0 -0.018(19) -0.13(3) -0.10(3) 0.065(18) 0.007(14) -0.005(18)
-0.241(19) 0.000(17) 0.33(2) -0.003(15) -0.05(2) 0.29(2) -0.048(18) 0.034(18)
0.099(19) -0.04(2) 0.037(18) 0.03(2) -0.09(2) 0.02(2) 0.01(2) -0.06(2) 0.10(2)
-0.020(19) 0.964(3) 0.843(9) 0.843401 0.843401 0.843401 0.843401 2 3.1762 2
3.1762 2 3.1762 3 3.1762 4 3.1762
C(9) 4.05(6) 0 0.005(19) -0.18(3) -0.04(3) 0.113(19) 0.024(14) 0.08(2)
-0.214(19) 0.055(19) 0.38(2) 0.033(15) 0.00(2) 0.19(2) -0.016(19) 0.039(19)
0.15(2) 0.05(3) -0.011(18) 0.02(3) -0.05(2) 0.01(2) -0.01(2) -0.07(2) 0.01(2)
-0.05(2) 0.964(3) 0.843(9) 0.843401 0.843401 0.843401 0.843401 2 3.1762 2 3.1762
2 3.1762 3 3.1762 4 3.1762
C(10) 3.86(6) 0 0.002(19) 0.09(2) 0.00(3) 0.088(19) -0.003(15) -0.032(18)
-0.231(19) 0.027(17) 0.28(2) -0.011(15) -0.08(2) 0.141(19) -0.037(18) -0.010(17)
-0.043(18) 0.00(3) -0.036(19) -0.09(2) 0.03(2) 0.01(2) -0.04(2) 0.01(2) 0.02(2)
-0.04(2) 0.964(3) 0.843(9) 0.843401 0.843401 0.843401 0.843401 2 3.1762 2 3.1762
2 3.1762 3 3.1762 4 3.1762
C(11) 3.98(5) 0 -0.004(17) 0.02(2) -0.08(2) 0.082(17) -0.004(13) -0.036(17)
-0.179(16) -0.023(15) 0.34(2) -0.047(14) 0.042(19) 0.225(19) -0.055(16)
0.000(16) 0.034(17) -0.05(2) 0.010(17) 0.04(2) -0.03(2) -0.01(2) -0.001(18)
0.02(2) 0.041(19) -0.002(18) 0.964(3) 0.843(9) 0.843401 0.843401 0.843401
0.843401 2 3.1762 2 3.1762 2 3.1762 3 3.1762 4 3.1762
H(4) 0.90(3) 0 0 0 0.148(14) 0.072(17) 0 0 0 0 0 0 0 0 0 0 0 0 0 0 0 0 0 0 0 0
1.107481 1.2 1.2 1.2 1.2 1.2 0 2 1 2 2 2 3 2 4 2
H(5) 0.96(3) 0 0 0 0.182(13) 0.091(19) 0 0 0 0 0 0 0 0 0 0 0 0 0 0 0 0 0 0 0 0
1.107481 1.2 1.2 1.2 1.2 1.2 0 2 1 2 2 2 3 2 4 2
H(7) 0.93(3) 0 0 0 0.180(16) 0.10(2) 0 0 0 0 0 0 0 0 0 0 0 0 0 0 0 0 0 0 0 0
1.107481 1.2 1.2 1.2 1.2 1.2 0 2 1 2 2 2 3 2 4 2
H(8) 0.95(3) 0 0 0 0.219(17) 0.03(2) 0 0 0 0 0 0 0 0 0 0 0 0 0 0 0 0 0 0 0 0
1.107481 1.2 1.2 1.2 1.2 1.2 0 2 1 2 2 2 3 2 4 2
H(9) 0.85(3) 0 0 0 0.145(14) 0.090(19) 0 0 0 0 0 0 0 0 0 0 0 0 0 0 0 0 0 0 0 0
1.107481 1.2 1.2 1.2 1.2 1.2 0 2 1 2 2 2 3 2 4 2
H(10) 0.95(3) 0 0 0 0.189(17) 0.06(2) 0 0 0 0 0 0 0 0 0 0 0 0 0 0 0 0 0 0 0 0
1.107481 1.2 1.2 1.2 1.2 1.2 0 2 1 2 2 2 3 2 4 2
H(11) 0.96(3) 0 0 0 0.224(16) 0.093(19) 0 0 0 0 0 0 0 0 0 0 0 0 0 0 0 0 0 0 0 0
1.107481 1.2 1.2 1.2 1.2 1.2 0 2 1 2 2 2 3 2 4 2
 
loop_
    _atom_local_axes_atom_label
    _atom_local_axes_atom0
    _atom_local_axes_ax1
    _atom_local_axes_atom1
    _atom_local_axes_atom2
    _atom_local_axes_ax2
C(1) C(2) Z C(1) DUM0 Y
C(2) C(3) Z C(2) C(1) Y
C(3) C(2) Z C(3) C(4) Y
C(4) H(4) Z C(4) C(5) Y
C(5) H(5) Z C(5) C(4) Y
C(6) C(11) Z C(6) C(7) Y
C(7) H(7) Z C(7) C(8) Y
C(8) H(8) Z C(8) C(7) Y
C(9) H(9) Z C(9) C(8) Y
C(10) H(10) Z C(10) C(11) Y
C(11) H(11) Z C(11) C(10) Y
H(4) C(4) Z H(4) C(5) Y
H(5) C(5) Z H(5) C(4) Y
H(7) C(7) Z H(7) C(6) Y
H(8) C(8) Z H(8) C(7) Y
H(9) C(9) Z H(9) C(8) Y
H(10) C(10) Z H(10) C(11) Y
H(11) C(11) Z H(11) C(10) Y
 
 
loop_
_geom_bond_atom_site_label_1                     
_geom_bond_atom_site_label_2                     
_geom_bond_distance                              
_geom_bond_site_symmetry_1                       
_geom_bond_site_symmetry_2                       
_geom_bond_publ_flag                             
 C1      C2        1.4263(3)                     .       .                   no 
 C1      C2        1.4263(3)                     .     3_555                 no 
 C1      C1        1.4644(4)                     .     5_555                 no 
 C2      C3        1.4066(3)                     .       .                   no 
 C2      C6        1.4971(3)                     .       .                   no 
 C3      C4        1.4372(3)                     .       .                   no 
 C3      C3        1.4394(3)                     .     7_555                 no 
 C4      C5        1.3660(4)                     .       .                   no 
 C5      C5        1.4226(4)                     .     7_555                 no 
 C6      C7        1.3979(3)                     .       .                   no 
 C6      C11       1.3981(4)                     .       .                   no 
 C7      C8        1.3912(4)                     .       .                   no 
 C8      C9        1.3937(4)                     .       .                   no 
 C9      C10       1.3956(5)                     .       .                   no 
 C10     C11       1.3966(4)                     .       .                   no 
 C4      H4           1.0800                     .       .                   no 
 C5      H5           1.0900                     .       .                   no 
 C7      H7           1.0900                     .       .                   no 
 C8      H8           1.0900                     .       .                   no 
 C9      H9           1.0900                     .       .                   no 
 C10     H10          1.0900                     .       .                   no 
 C11     H11          1.0800                     .       .                   no 

loop_
_geom_angle_atom_site_label_1                    
_geom_angle_atom_site_label_2                    
_geom_angle_atom_site_label_3                    
_geom_angle                                      
_geom_angle_site_symmetry_1                      
_geom_angle_site_symmetry_2                      
_geom_angle_site_symmetry_3                      
_geom_angle_publ_flag                            
 C2      C1      C2        121.73(2)             .       .     3_555         no 
 C1      C1      C2        119.13(1)           5_555     .       .           no 
 C1      C1      C2        119.13(1)           5_555     .     3_555         no 
 C1      C2      C3        120.32(2)             .       .       .           no 
 C1      C2      C6        123.34(2)             .       .       .           no 
 C3      C2      C6        115.93(2)             .       .       .           no 
 C2      C3      C4        121.54(2)             .       .       .           no 
 C2      C3      C3        120.17(2)             .       .     7_555         no 
 C3      C3      C4        118.14(2)           7_555     .       .           no 
 C3      C4      C5        121.69(2)             .       .       .           no 
 C4      C5      C5        120.15(2)             .       .     7_555         no 
 C2      C6      C7        122.07(2)             .       .       .           no 
 C2      C6      C11       118.99(2)             .       .       .           no 
 C7      C6      C11       118.55(2)             .       .       .           no 
 C6      C7      C8        120.72(3)             .       .       .           no 
 C7      C8      C9        120.44(3)             .       .       .           no 
 C8      C9      C10       119.42(3)             .       .       .           no 
 C9      C10     C11       119.94(3)             .       .       .           no 
 C6      C11     C10       120.93(3)             .       .       .           no 
 C3      C4      H4           119.00             .       .       .           no 
 C5      C4      H4           119.00             .       .       .           no 
 C4      C5      H5           120.00             .       .       .           no 
 C5      C5      H5           120.00           7_555     .       .           no 
 C6      C7      H7           121.00             .       .       .           no 
 C8      C7      H7           118.00             .       .       .           no 
 C7      C8      H8           119.00             .       .       .           no 
 C9      C8      H8           121.00             .       .       .           no 
 C8      C9      H9           120.00             .       .       .           no 
 C10     C9      H9           121.00             .       .       .           no 
 C9      C10     H10          124.00             .       .       .           no 
 C11     C10     H10          116.00             .       .       .           no 
 C6      C11     H11          117.00             .       .       .           no 
 C10     C11     H11          122.00             .       .       .           no 

loop_
_geom_torsion_atom_site_label_1                  
_geom_torsion_atom_site_label_2                  
_geom_torsion_atom_site_label_3                  
_geom_torsion_atom_site_label_4                  
_geom_torsion                                    
_geom_torsion_site_symmetry_1                    
_geom_torsion_site_symmetry_2                    
_geom_torsion_site_symmetry_3                    
_geom_torsion_site_symmetry_4                    
_geom_torsion_publ_flag                          
 C2      C1      C2      C3       -172.93(2)   3_555     .       .       .   no 
 C2      C1      C2      C6         14.77(3)   3_555     .       .       .   no 
 C1      C1      C2      C3          7.07(2)   5_555     .       .       .   no 
 C1      C1      C2      C6       -165.23(2)   5_555     .       .       .   no 
 C1      C2      C3      C4        177.45(2)     .       .       .       .   no 
 C1      C2      C3      C3         -7.14(3)     .       .       .     7_555 no 
 C6      C2      C3      C4         -9.71(3)     .       .       .       .   no 
 C6      C2      C3      C3        165.70(2)     .       .       .     7_555 no 
 C1      C2      C6      C7       -110.09(2)     .       .       .       .   no 
 C1      C2      C6      C11        77.21(3)     .       .       .       .   no 
 C3      C2      C6      C7         77.30(3)     .       .       .       .   no 
 C3      C2      C6      C11       -95.40(3)     .       .       .       .   no 
 C2      C3      C4      C5        176.84(2)     .       .       .       .   no 
 C3      C3      C4      C5          1.34(3)   7_555     .       .       .   no 
 C2      C3      C3      C2          0.02(7)     .       .     7_555   7_555 no 
 C2      C3      C3      C4       -175.57(2)     .       .     7_555   7_555 no 
 C4      C3      C3      C2        175.57(2)     .       .     7_555   7_555 no 
 C4      C3      C3      C4          0.02(7)     .       .     7_555   7_555 no 
 C3      C4      C5      C5         -1.36(4)     .       .       .     7_555 no 
 C4      C5      C5      C4          0.00(5)     .       .     7_555   7_555 no 
 C2      C6      C7      C8       -172.57(2)     .       .       .       .   no 
 C11     C6      C7      C8          0.16(4)     .       .       .       .   no 
 C2      C6      C11     C10       173.55(2)     .       .       .       .   no 
 C7      C6      C11     C10         0.59(4)     .       .       .       .   no 
 C6      C7      C8      C9         -0.73(5)     .       .       .       .   no 
 C7      C8      C9      C10         0.55(5)     .       .       .       .   no 
 C8      C9      C10     C11         0.20(5)     .       .       .       .   no 
 C9      C10     C11     C6         -0.77(5)     .       .       .       .   no 
 
