# Supplementary material for: Probing the accuracy and precision of Hirshfeld atom refinement with HARt interfaced with Olex2
Source: IUCrJ. 2018 Jan 1;5(Pt 1):32–44. doi: 10.1107/S2052252517015548 (PMC5755575; doi:10.1107/S2052252517015548)
Supplement: Supplementary file 3 [file m-05-00032-sup3.zip › rubrene_svp.cif]

data_rubrene_svp

_audit_creation_date               2016-8-30
_audit_creation_method             'Tonto 3.6.1 github v. 7a3f8a7'

_QCr_software                      'Tonto'
_QCr_software_version              '3.6.1 v. 7a3f8a7'
_QCr_software_platform             'Linux-3.19.0-26-generic'
_QCr_software_build_date           '2016-07-29 10:58'
_QCr_software_website              'https://github.com/dylan-jayatilaka/tonto'

_chemical_name_systematic         5,6,11,12-tetraphenyltetracene
_chemical_name_common             Rubrene 
_chemical_formula_moiety          'C42 H28' 
_chemical_formula_sum             'C42 H28'
_chemical_formula_structural      'C42 H28' 
_chemical_formula_weight          532.64 


_QCr_calc_method                    'Hartree-Fock'
_QCr_calc_spinorbital_kind          'restricted'
_QCr_calc_gaussian_basis_set        'def2-SVP'
_QCr_calc_gaussian_basis_set_kind   'cartesian'
_QCr_calc_basis_max_l               '2'

_QCr_calc_unit                      'See _atom_site_* in fragment.cif'
_QCr_calc_unit_spin_multiplicity    1
_QCr_calc_unit_n_electrons          280
_QCr_calc_unit_n_alpha_electrons    140
_QCr_calc_unit_n_beta_electrons     140


_space_group_crystal_system       'orthorhombic'
_space_group_IT_number            64
_space_group_name_H-M_alt         'C m c e'
_space_group_name_Hall            '-C 2bc 2'

loop_
_symmetry_equiv_pos_site_id                      
_symmetry_equiv_pos_as_xyz                       
   1 x,y,z                         
   2 -x,1/2-y,1/2+z                
   3 x,-y,-z                       
   4 -x,1/2+y,1/2-z                
   5 -x,-y,-z                      
   6 x,1/2+y,1/2-z                 
   7 -x,y,z                        
   8 x,1/2-y,1/2+z                 
   9 1/2+x,1/2+y,z                 
  10 1/2-x,-y,1/2+z                
  11 1/2+x,1/2-y,-z                
  12 1/2-x,y,1/2-z                 
  13 1/2-x,1/2-y,-z                
  14 1/2+x,y,1/2-z                 
  15 1/2-x,1/2+y,z                 
  16 1/2+x,-y,1/2+z                


_cell_length_a                      26.797(5)
_cell_length_b                      7.162(1)
_cell_length_c                      14.164(3)
_cell_angle_alpha                   90.000000(0)
_cell_angle_beta                    90.000000(0)
_cell_angle_gamma                   90.000000(0)
_cell_volume                        2718.2(9)

_cell_formula_units_Z               4.00000


_refine_ls_kind                    'Hirshfeld atom refinement (HAR)'
_refine_QCr_Psi_constraint         'none'

_refine_ls_SVD_threshold           0.1E-02
_refine_ls_coordinate_system       cartesian
_refine_ls_structure_factor_coeff  F
_refine_ls_matrix_type             full
_refine_ls_R_factor_gt             0.0262
_refine_ls_R_factor_all            0.0262
_refine_ls_wR_factor_gt            0.0337
_refine_ls_wR_factor_all           0.0337
_refine_ls_R_Fsqd_factor           0.0315
_refine_ls_goodness_of_fit_gt      1.7166
_refine_ls_goodness_of_fit_all     1.7166
_refine_ls_number_reflns           6457
_refine_ls_number_parameters       159
_refine_ls_number_restraints       0
_refine_ls_number_constraints      4
_refine_ls_hydrogen_treatment      refall
_refine_ls_weighting_scheme        sigma
_refine_ls_weighting_details       'w=1/\s(F)'
_refine_ls_shift/su_conv_tol       0.0100
_refine_ls_shift/su_max            0.0016
_refine_ls_shift/su_max_mean       0.0001
_refine_ls_shift/su_max_par        'H006 Uxx'
_refine_ls_extinction_method       none

_refine_diff_density_max           0.011
_refine_diff_density_min           -0.013

_refine_special_details
;
. If constraints were applied they are defined by zero
  eigenvalues of the least-squares hessian, see the
  value of _refine_ls_SVD_threshold
;


loop_
_atom_site_label
_atom_site_fract_x
_atom_site_fract_y
_atom_site_fract_z
_atom_site_U_iso_or_equiv
_atom_site_adp_type
_atom_site_occupancy
_atom_site_disorder_group
  C1   0.47268(1)   1.000000(0)  0.500000(0)  0.00981(9)  Uani  1.000000  0
  C2   0.446800(7)  0.85557(3)   0.54896(1)   0.01030(6)  Uani  1.000000  0
  C3   0.473158(7)  0.70412(3)   0.58762(1)   0.01053(7)  Uani  1.000000  0
  C4   0.447887(8)  0.55287(3)   0.63398(2)   0.01334(7)  Uani  1.000000  0
  C5   0.473466(9)  0.40998(3)   0.67550(2)   0.01497(8)  Uani  1.000000  0
  C6   0.392454(7)  0.86541(3)   0.57269(1)   0.01132(7)  Uani  1.000000  0
  C7   0.357132(8)  0.75146(3)   0.52863(2)   0.01459(8)  Uani  1.000000  0
  C8   0.307893(9)  0.74835(4)   0.55961(2)   0.01873(9)  Uani  1.000000  0
  C9   0.292858(9)  0.86069(4)   0.63454(2)   0.0208(1)   Uani  1.000000  0
  C10  0.32770(1)   0.97546(4)   0.67889(2)   0.0201(1)   Uani  1.000000  0
  C11  0.377172(9)  0.97650(4)   0.64833(2)   0.01540(8)  Uani  1.000000  0
  H4   0.4075(2)    0.5518(8)    0.6361(4)    0.029(3)    Uani  1.000000  0
  H5   0.4535(2)    0.2986(8)    0.7104(5)    0.036(4)    Uani  1.000000  0
  H7   0.3684(2)    0.6657(9)    0.4702(5)    0.038(3)    Uani  1.000000  0
  H8   0.2813(2)    0.6566(9)    0.5246(5)    0.043(4)    Uani  1.000000  0
  H9   0.2542(2)     0.858(1)    0.6584(5)    0.046(4)    Uani  1.000000  0
  H10  0.3171(2)     1.063(1)    0.7382(5)    0.044(4)    Uani  1.000000  0
  H11  0.4041(2)    1.0639(9)    0.6821(4)    0.036(3)    Uani  1.000000  0


loop_
_atom_site_aniso_label
_atom_site_aniso_U_11
_atom_site_aniso_U_22
_atom_site_aniso_U_33
_atom_site_aniso_U_12
_atom_site_aniso_U_13
_atom_site_aniso_U_23
  C1   0.00993(8)  0.00908(9)  0.01042(9)  0.000000(0)  0.000000(0)   0.00123(7)
  C2   0.01044(6)  0.00967(6)  0.01079(6) -0.00073(5)   0.00005(5)    0.00129(5)
  C3   0.01212(7)  0.00920(7)  0.01027(7) -0.00085(5)  -0.00022(5)    0.00137(5)
  C4   0.01493(7)  0.01150(7)  0.01359(7) -0.00266(6)  -0.00107(6)    0.00329(6)
  C5   0.01867(9)  0.01115(8)  0.01511(8) -0.00206(6)  -0.00077(6)    0.00398(6)
  C6   0.01079(6)  0.01172(7)  0.01145(7) -0.00133(5)   0.00023(5)    0.00048(5)
  C7   0.01219(7)  0.01432(8)  0.01727(8) -0.00168(6)  -0.00207(6)   -0.00110(6)
  C8   0.01146(7)  0.0201(1)   0.0246(1)  -0.00278(7)  -0.00226(7)    0.00165(8)
  C9   0.01230(8)  0.0272(1)   0.0230(1)  -0.00016(8)   0.00329(7)    0.00385(9)
  C10  0.01677(9)  0.0270(1)   0.01668(9)  0.00136(8)   0.00499(7)   -0.00139(8)
  C11  0.01442(8)  0.01874(9)  0.01306(8) -0.00130(6)   0.00178(6)   -0.00246(6)
  H4   0.028(3)    0.025(3)    0.035(3)   -0.007(2)    -0.002(2)      0.016(3)
  H5   0.032(3)    0.033(3)    0.045(4)   -0.008(3)    -0.002(3)      0.016(3)
  H7   0.031(3)    0.041(4)    0.041(4)    0.006(3)    -0.007(3)     -0.004(3)
  H8   0.022(3)    0.048(4)    0.059(4)   -0.004(3)    -0.008(3)     -0.006(4)
  H9   0.032(3)    0.064(5)    0.042(4)    0.002(3)     0.005(3)      0.000(4)
  H10  0.043(4)    0.057(5)    0.033(4)    0.012(3)     0.011(3)     -0.010(3)
  H11  0.025(3)    0.048(4)    0.034(3)   -0.004(3)     0.008(3)     -0.005(3)

loop_
_geom_bond_atom_site_label_1                     
_geom_bond_atom_site_label_2                     
_geom_bond_distance                              
_geom_bond_site_symmetry_1                       
_geom_bond_site_symmetry_2                       
_geom_bond_publ_flag                             
 C1      C2        1.4254(4)                     .       .                   no 
 C1      C2        1.4254(4)                     .     3_576                 no 
 C1      C1        1.4642(5)                     .     5_676                 no 
 C2      C3        1.4054(4)                     .       .                   no 
 C2      C6        1.4963(4)                     .       .                   no 
 C3      C4        1.4364(4)                     .       .                   no 
 C3      C3        1.4386(4)                     .     7_655                 no 
 C4      C5        1.3649(4)                     .       .                   no 
 C5      C5        1.4221(5)                     .     7_655                 no 
 C6      C7        1.3969(4)                     .       .                   no 
 C6      C11       1.3959(4)                     .       .                   no 
 C7      C8        1.3907(4)                     .       .                   no 
 C8      C9        1.3914(5)                     .       .                   no 
 C9      C10       1.3936(5)                     .       .                   no 
 C10     C11       1.3946(5)                     .       .                   no 
 C4      H4         1.083(5)                     .       .                   no 
 C5      H5         1.080(6)                     .       .                   no 
 C7      H7         1.074(7)                     .       .                   no 
 C8      H8         1.089(6)                     .       .                   no 
 C9      H9         1.090(6)                     .       .                   no 
 C10     H10        1.086(7)                     .       .                   no 
 C11     H11        1.068(6)                     .       .                   no 

loop_
_geom_angle_atom_site_label_1                    
_geom_angle_atom_site_label_2                    
_geom_angle_atom_site_label_3                    
_geom_angle                                      
_geom_angle_site_symmetry_1                      
_geom_angle_site_symmetry_2                      
_geom_angle_site_symmetry_3                      
_geom_angle_publ_flag                            
 C2      C1      C2        121.78(2)             .       .     3_576         no 
 C1      C1      C2        119.11(1)           5_676     .       .           no 
 C1      C1      C2        119.11(1)           5_676     .     3_576         no 
 C1      C2      C3        120.34(2)             .       .       .           no 
 C1      C2      C6        123.27(2)             .       .       .           no 
 C3      C2      C6        115.97(2)             .       .       .           no 
 C2      C3      C4        121.55(2)             .       .       .           no 
 C2      C3      C3        120.17(2)             .       .     7_655         no 
 C3      C3      C4        118.13(2)           7_655     .       .           no 
 C3      C4      C5        121.71(2)             .       .       .           no 
 C4      C5      C5        120.15(2)             .       .     7_655         no 
 C2      C6      C7        122.12(2)             .       .       .           no 
 C2      C6      C11       119.00(2)             .       .       .           no 
 C7      C6      C11       118.50(2)             .       .       .           no 
 C6      C7      C8        120.75(2)             .       .       .           no 
 C7      C8      C9        120.41(2)             .       .       .           no 
 C8      C9      C10       119.40(2)             .       .       .           no 
 C9      C10     C11       120.01(3)             .       .       .           no 
 C6      C11     C10       120.93(2)             .       .       .           no 
 C3      C4      H4         119.3(3)             .       .       .           no 
 C5      C4      H4         119.0(3)             .       .       .           no 
 C4      C5      H5         120.1(3)             .       .       .           no 
 C5      C5      H5         119.7(3)           7_655     .       .           no 
 C6      C7      H7         119.2(3)             .       .       .           no 
 C8      C7      H7         120.1(3)             .       .       .           no 
 C7      C8      H8         119.1(3)             .       .       .           no 
 C9      C8      H8         120.5(3)             .       .       .           no 
 C8      C9      H9         120.1(4)             .       .       .           no 
 C10     C9      H9         120.5(4)             .       .       .           no 
 C9      C10     H10        120.9(3)             .       .       .           no 
 C11     C10     H10        119.1(3)             .       .       .           no 
 C6      C11     H11        118.7(3)             .       .       .           no 
 C10     C11     H11        120.4(3)             .       .       .           no 

loop_
_geom_torsion_atom_site_label_1                  
_geom_torsion_atom_site_label_2                  
_geom_torsion_atom_site_label_3                  
_geom_torsion_atom_site_label_4                  
_geom_torsion                                    
_geom_torsion_site_symmetry_1                    
_geom_torsion_site_symmetry_2                    
_geom_torsion_site_symmetry_3                    
_geom_torsion_site_symmetry_4                    
_geom_torsion_publ_flag                          
 C2      C1      C2      C3        172.94(1)   3_576     .       .       .   no 
 C2      C1      C2      C6        -14.75(2)   3_576     .       .       .   no 
 C1      C1      C2      C3         -7.06(2)   5_676     .       .       .   no 
 C1      C1      C2      C6        165.25(1)   5_676     .       .       .   no 
 C1      C2      C3      C4       -177.45(2)     .       .       .       .   no 
 C1      C2      C3      C3          7.14(2)     .       .       .     7_655 no 
 C6      C2      C3      C4          9.69(3)     .       .       .       .   no 
 C6      C2      C3      C3       -165.72(1)     .       .       .     7_655 no 
 C1      C2      C6      C7        110.21(2)     .       .       .       .   no 
 C1      C2      C6      C11       -77.08(2)     .       .       .       .   no 
 C3      C2      C6      C7        -77.17(2)     .       .       .       .   no 
 C3      C2      C6      C11        95.54(2)     .       .       .       .   no 
 C2      C3      C4      C5       -176.86(2)     .       .       .       .   no 
 C3      C3      C4      C5         -1.36(3)   7_655     .       .       .   no 
 C2      C3      C3      C2          0.00(5)     .       .     7_655   7_655 no 
 C2      C3      C3      C4        175.56(2)     .       .     7_655   7_655 no 
 C4      C3      C3      C2       -175.56(2)     .       .     7_655   7_655 no 
 C4      C3      C3      C4          0.02(7)     .       .     7_655   7_655 no 
 C3      C4      C5      C5          1.39(4)     .       .       .     7_655 no 
 C4      C5      C5      C4          0.02(8)     .       .     7_655   7_655 no 
 C2      C6      C7      C8        172.55(2)     .       .       .       .   no 
 C11     C6      C7      C8         -0.19(3)     .       .       .       .   no 
 C2      C6      C11     C10      -173.56(2)     .       .       .       .   no 
 C7      C6      C11     C10        -0.58(4)     .       .       .       .   no 
 C6      C7      C8      C9          0.75(4)     .       .       .       .   no 
 C7      C8      C9      C10        -0.52(4)     .       .       .       .   no 
 C8      C9      C10     C11        -0.24(4)     .       .       .       .   no 
 C9      C10     C11     C6          0.80(4)     .       .       .       .   no 
