# Supplementary material for: Probing the accuracy and precision of Hirshfeld atom refinement with HARt interfaced with Olex2
Source: IUCrJ. 2018 Jan 1;5(Pt 1):32–44. doi: 10.1107/S2052252517015548 (PMC5755575; doi:10.1107/S2052252517015548)
Supplement: Supplementary file 3 [file m-05-00032-sup3.zip › rubrene_tzvp_c.cif]

data_rubrene_tzvp_c

_audit_creation_date               2016-6-10
_audit_creation_method             'Tonto 3.2.0 github v. 5303760'


_chemical_name_systematic         5,6,11,12-tetraphenyltetracene
_chemical_name_common             Rubrene 
_chemical_formula_moiety          'C42 H28' 
_chemical_formula_sum             'C42 H28'
_chemical_formula_structural      'C42 H28' 
_chemical_formula_weight          532.64 


_chemical_formula_spin_mult         1
_chemical_formula_n_electrons       280
_chemical_formula_n_alpha_electrons 140
_chemical_formula_n_beta_electrons  140


_space_group_crystal_system       'orthorhombic'
_space_group_IT_number            64
_space_group_name_H-M_alt         'C m c e'
_space_group_name_Hall            '-C 2bc 2'

loop_
_symmetry_equiv_pos_site_id                      
_symmetry_equiv_pos_as_xyz                       
   1 x,y,z                         
   2 -x,1/2-y,1/2+z                
   3 x,-y,-z                       
   4 -x,1/2+y,1/2-z                
   5 -x,-y,-z                      
   6 x,1/2+y,1/2-z                 
   7 -x,y,z                        
   8 x,1/2-y,1/2+z                 
   9 1/2+x,1/2+y,z                 
  10 1/2-x,-y,1/2+z                
  11 1/2+x,1/2-y,-z                
  12 1/2-x,y,1/2-z                 
  13 1/2-x,1/2-y,-z                
  14 1/2+x,y,1/2-z                 
  15 1/2-x,1/2+y,z                 
  16 1/2+x,-y,1/2+z                


_cell_length_a                      26.7972(3)
_cell_length_b                      7.1617(1)
_cell_length_c                      14.1940(2)
_cell_angle_alpha                   90.00
_cell_angle_beta                    90.00
_cell_angle_gamma                   90.00
_cell_volume                        2724.01(5)
_cell_measurement_temperature       100(2)
_cell_measurement_reflns_used       1000
_cell_measurement_theta_min         2.87
_cell_measurement_theta_max         51.42

_cell_formula_units_Z               4.00000

_exptl_crystal_description          Block
_exptl_crystal_colour               Orange
_exptl_crystal_size_max             0.24
_exptl_crystal_size_mid             0.22
_exptl_crystal_size_min             0.18
_exptl_crystal_density_diffrn       1.298
_exptl_crystal_F_000                1120

_diffrn_ambient_temperature            100(2)
_diffrn_radiation_wavelength           0.71073
_diffrn_radiation_type                 'Mo K\a'
_diffrn_radiation_source               'SuperNova (Mo) X-ray Source'
_diffrn_radiation_monochromator        'mirror'
_diffrn_measurement_device_type        'SuperNova, Single source at offset, Atlas'
_diffrn_detector_area_resol_mean       10.3590
_diffrn_measurement_method             '\w scans'
_diffrn_reflns_number                  83536
_diffrn_reflns_av_R_equivalents        0.0328
_diffrn_reflns_av_sigmaI/netI          0.0297
_diffrn_reflns_limit_h_min             0
_diffrn_reflns_limit_h_max             58
_diffrn_reflns_limit_k_min             0
_diffrn_reflns_limit_k_max             15
_diffrn_reflns_limit_l_min             0
_diffrn_reflns_limit_l_max             31
_diffrn_reflns_theta_min               2.87
_diffrn_reflns_theta_max               51.42
_diffrn_measured_fraction_theta_max    1.000
_diffrn_reflns_theta_full              51.42
_diffrn_measured_fraction_theta_full   1.000


_refine_ls_software                'Tonto'
_refine_ls_software_version        '3.2.0 v. 5303760'
_refine_ls_software_platform       'GNU-mpif90-on-LINUX'
_refine_ls_software_build_date     'Do 22. Okt 15:27:15 CEST 2015'
_refine_ls_kind                    'Hirshfeld atom refinement (HAR)'

_refine_ls_QM_calc_method          'Hartree-Fock/SCCF L=1 R=8.0 A'
_refine_ls_QM_calc_ao_kind         'restricted'
_refine_ls_QM_calc_basis           'def2-TZVP'
_refine_ls_QM_calc_basis_kind      'cartesian'
_refine_ls_QM_calc_basis_max_l     '3'
_refine_ls_QM_calc_unit            'As listed in _atom_site_* block'

_refine_ls_SVD_threshold           0.1E-04
_refine_ls_coordinate_system       cartesian

_refine_ls_structure_factor_coeff  F
_refine_ls_matrix_type             full
_refine_ls_R_factor_gt             0.0256
_refine_ls_R_factor_all            0.0256
_refine_ls_wR_factor_gt            0.0334
_refine_ls_wR_factor_all           0.0334
_refine_ls_R_Fsqd_factor           0.0305
_refine_ls_goodness_of_fit_gt      1.7015
_refine_ls_goodness_of_fit_all     1.7015
_refine_ls_number_reflns           6457
_refine_ls_number_parameters       159
_refine_ls_number_restraints       0
_refine_ls_number_constraints      4
_refine_ls_hydrogen_treatment      refall
_refine_ls_weighting_scheme        sigma
_refine_ls_weighting_details       'w=1/\s(F)'
_refine_ls_shift/su_conv_tol       0.0100
_refine_ls_shift/su_max            0.0055
_refine_ls_shift/su_max_mean       0.0008
_refine_ls_shift/su_max_par        'H3 Uxx'
_refine_ls_extinction_method       none

_refine_diff_density_max           0.011
_refine_diff_density_min           -0.013

_refine_special_details
;
. If constraints were applied they are defined by zero
  eigenvalues of the least-squares hessian, see the
  value of _refine_ls_SVD_threshold
;


loop_                                                                           
_atom_site_label                                                                
_atom_site_fract_x                                                              
_atom_site_fract_y                                                              
_atom_site_fract_z                                                              
_atom_site_adp_type                                                             
_atom_site_occupancy                                                            
C1    0.02733(1)	0.500000000	0.500000000	Uani 1.000000000                       
C2    0.053201(7)	0.64444(3)	0.54896(1)	Uani 1.000000000                        
C3    0.026841(7)	0.79589(3)	0.58762(1)	Uani 1.000000000                        
C4    0.052111(8)	0.94712(3)	0.63398(2)	Uani 1.000000000                        
C5    0.026533(9)	1.09001(3)	0.67549(2)	Uani 1.000000000                        
C6    0.107543(7)	0.63460(3)	0.57268(1)	Uani 1.000000000                        
C7    0.142869(8)	0.74855(3)	0.52864(2)	Uani 1.000000000                        
C8    0.192103(9)	0.75165(4)	0.55960(2)	Uani 1.000000000                        
C9    0.207146(9)	0.63930(4)	0.63455(2)	Uani 1.000000000                        
C10   0.17230(1)	0.52455(4)	0.67889(2)	Uani 1.000000000                         
C11   0.122830(9)	0.52351(4)	0.64832(2)	Uani 1.000000000                        
H4    0.0924(2)	        0.9479(8)	0.6360(4)       Uani 1.000000000              
H5    0.0465(2) 	1.2015(8)	0.7106(5)       Uani 1.000000000                     
H7    0.1316(2)	        0.8350(9)       0.4700(4)       Uani 1.000000000        
H8    0.2187(2)	        0.8435(9)	0.5247(5)       Uani 1.000000000              
H9    0.2459(2)	        0.642(1)	0.6585(5)       Uani 1.000000000               
H10   0.1830(2)	        0.436(1)        0.7383(5)       Uani 1.000000000               
H11   0.0958(2)         0.4360(9)	0.6823(4)       Uani 1.000000000              
                                                                                
loop_                                                                           
_atom_site_aniso_label                                                          
_atom_site_aniso_U_11                                                           
_atom_site_aniso_U_22                                                           
_atom_site_aniso_U_33                                                           
_atom_site_aniso_U_12                                                           
_atom_site_aniso_U_13                                                           
_atom_site_aniso_U_23                                                           
C1   0.00987(8)  0.00900(8)  0.01044(9)  0.000000(0) 0.00000(0) -0.00126(7)       
C2   0.01038(6)  0.00960(6)  0.01082(6) -0.00072(5) -0.00007(5) -0.00133(5)       
C3   0.01205(7)  0.00913(6)  0.01030(6) -0.00075(5)  0.00018(5) -0.00140(5)       
C4   0.01485(7)  0.01144(7)  0.01364(7) -0.00264(6)  0.00106(6) -0.00334(6)       
C5   0.01859(9)  0.01108(8)  0.01519(8) -0.00206(6)  0.00079(6) -0.00406(6)       
C6   0.01072(6)  0.01166(7)  0.01147(7) -0.00136(5) -0.00024(5) -0.00040(5)       
C7   0.01210(7)  0.01429(8)  0.01733(8) -0.00171(6)  0.00206(6)  0.00117(6)       
C8   0.01137(7)  0.0201(1)   0.0247(1)  -0.00279(7)  0.00223(7) -0.00158(8)       
C9   0.01221(8)  0.0272(1)   0.0230(1)  -0.00020(8) -0.00334(7) -0.00376(9)       
C10  0.01665(9)  0.0269(1)   0.01669(9)  0.00133(8) -0.00500(7)  0.00148(8)       
C11  0.01432(8)  0.01871(9)  0.01309(8) -0.00134(6) -0.00181(6)  0.00255(6)       
H4   0.027(3)    0.027(3)    0.039(3)   -0.008(2)    0.002(2)   -0.016(3)         
H5   0.031(3)    0.035(3)    0.049(4)   -0.010(3)    0.000(3)   -0.018(3)         
H7   0.034(3)    0.042(3)    0.042(4)    0.007(3)    0.006(3)    0.007(3)         
H8   0.023(3)    0.051(4)    0.061(4)   -0.007(3)    0.008(3)    0.006(4)         
H9   0.032(3)    0.063(5)    0.044(4)    0.001(3)   -0.006(3)    0.000(4)  
H10  0.045(4)    0.059(5)    0.034(4)    0.015(3)   -0.012(3)    0.012(3)         
H11  0.026(3)    0.048(4)    0.037(3)   -0.004(3)   -0.006(3)    0.008(3)         


_reflns_d_resolution_high           7.097000
_reflns_d_resolution_low            0.454403
_reflns_limit_h_max                 58
_reflns_limit_h_min                 0
_reflns_limit_k_max                 15
_reflns_limit_k_min                 0
_reflns_limit_l_max                 31
_reflns_limit_l_min                 0
_reflns_number_gt                   6457
_reflns_number_total                6457
_reflns_threshold_expression        'F>0 & F/u(F)>3.0'

_reflns_special_details
;
* Specify symmetry and Friedel pair averaging *

. Only reflections which satisfy the threshold expression
  are listed below, and only they are considered observed,
  thus the *_gt, *_all, & *_total data are always the same
;

loop_
_geom_bond_atom_site_label_1                     
_geom_bond_atom_site_label_2                     
_geom_bond_distance                              
_geom_bond_site_symmetry_1                       
_geom_bond_site_symmetry_2                       
_geom_bond_publ_flag                             
 C1      C2        1.4261(2)                     .       .                   no 
 C1      C2        1.4261(2)                     .     3_566                 no 
 C1      C1        1.4647(4)                     .     5_566                 no 
 C2      C3        1.4059(3)                     .       .                   no 
 C2      C6        1.4963(3)                     .       .                   no 
 C3      C4        1.4369(3)                     .       .                   no 
 C3      C3        1.4385(3)                     .     7_555                 no 
 C4      C5        1.3653(3)                     .       .                   no 
 C5      C5        1.4220(3)                     .     7_555                 no 
 C6      C7        1.3975(3)                     .       .                   no 
 C6      C11       1.3977(3)                     .       .                   no 
 C7      C8        1.3908(3)                     .       .                   no 
 C8      C9        1.3934(4)                     .       .                   no 
 C9      C10       1.3941(4)                     .       .                   no 
 C10     C11       1.3949(4)                     .       .                   no 
 C4      H4         1.080(5)                     .       .                   no 
 C5      H5         1.083(6)                     .       .                   no 
 C7      H7         1.080(6)                     .       .                   no 
 C8      H8         1.089(6)                     .       .                   no 
 C9      H9         1.093(6)                     .       .                   no 
 C10     H10        1.093(7)                     .       .                   no 
 C11     H11        1.072(6)                     .       .                   no 

loop_
_geom_angle_atom_site_label_1                    
_geom_angle_atom_site_label_2                    
_geom_angle_atom_site_label_3                    
_geom_angle                                      
_geom_angle_site_symmetry_1                      
_geom_angle_site_symmetry_2                      
_geom_angle_site_symmetry_3                      
_geom_angle_publ_flag                            
 C2      C1      C2        121.83(2)             .       .     3_566         no 
 C1      C1      C2        119.09(1)           5_566     .       .           no 
 C1      C1      C2        119.09(1)           5_566     .     3_566         no 
 C1      C2      C3        120.37(2)             .       .       .           no 
 C1      C2      C6        123.27(2)             .       .       .           no 
 C3      C2      C6        115.94(2)             .       .       .           no 
 C2      C3      C4        121.57(2)             .       .       .           no 
 C2      C3      C3        120.16(2)             .       .     7_555         no 
 C3      C3      C4        118.12(2)           7_555     .       .           no 
 C3      C4      C5        121.74(2)             .       .       .           no 
 C4      C5      C5        120.13(2)             .       .     7_555         no 
 C2      C6      C7        122.08(2)             .       .       .           no 
 C2      C6      C11       119.01(2)             .       .       .           no 
 C7      C6      C11       118.52(2)             .       .       .           no 
 C6      C7      C8        120.70(2)             .       .       .           no 
 C7      C8      C9        120.43(2)             .       .       .           no 
 C8      C9      C10       119.43(2)             .       .       .           no 
 C9      C10     C11       119.95(3)             .       .       .           no 
 C6      C11     C10       120.96(2)             .       .       .           no 
 C3      C4      H4         119.2(3)             .       .       .           no 
 C5      C4      H4         119.1(3)             .       .       .           no 
 C4      C5      H5         120.2(3)             .       .       .           no 
 C5      C5      H5         119.6(3)           7_555     .       .           no 
 C6      C7      H7         119.3(3)             .       .       .           no 
 C8      C7      H7         120.0(3)             .       .       .           no 
 C7      C8      H8         119.1(3)             .       .       .           no 
 C9      C8      H8         120.5(3)             .       .       .           no 
 C8      C9      H9         120.1(4)             .       .       .           no 
 C10     C9      H9         120.4(4)             .       .       .           no 
 C9      C10     H10        121.0(3)             .       .       .           no 
 C11     C10     H10        119.1(3)             .       .       .           no 
 C6      C11     H11        118.7(3)             .       .       .           no 
 C10     C11     H11        120.3(3)             .       .       .           no 

loop_
_geom_torsion_atom_site_label_1                  
_geom_torsion_atom_site_label_2                  
_geom_torsion_atom_site_label_3                  
_geom_torsion_atom_site_label_4                  
_geom_torsion                                    
_geom_torsion_site_symmetry_1                    
_geom_torsion_site_symmetry_2                    
_geom_torsion_site_symmetry_3                    
_geom_torsion_site_symmetry_4                    
_geom_torsion_publ_flag                          
 C2      C1      C2      C3        172.93(1)   3_566     .       .       .   no 
 C2      C1      C2      C6        -14.76(2)   3_566     .       .       .   no 
 C1      C1      C2      C3         -7.07(2)   5_566     .       .       .   no 
 C1      C1      C2      C6        165.24(1)   5_566     .       .       .   no 
 C1      C2      C3      C4       -177.45(2)     .       .       .       .   no 
 C1      C2      C3      C3          7.15(2)     .       .       .     7_555 no 
 C6      C2      C3      C4          9.69(3)     .       .       .       .   no 
 C6      C2      C3      C3       -165.70(1)     .       .       .     7_555 no 
 C1      C2      C6      C7        110.11(2)     .       .       .       .   no 
 C1      C2      C6      C11       -77.19(2)     .       .       .       .   no 
 C3      C2      C6      C7        -77.27(2)     .       .       .       .   no 
 C3      C2      C6      C11        95.43(2)     .       .       .       .   no 
 C2      C3      C4      C5       -176.86(2)     .       .       .       .   no 
 C3      C3      C4      C5         -1.37(3)   7_555     .       .       .   no 
 C2      C3      C3      C2          0.00(4)     .       .     7_555   7_555 no 
 C2      C3      C3      C4        175.55(2)     .       .     7_555   7_555 no 
 C4      C3      C3      C2       -175.55(2)     .       .     7_555   7_555 no 
 C4      C3      C3      C4          0.02(6)     .       .     7_555   7_555 no 
 C3      C4      C5      C5          1.40(4)     .       .       .     7_555 no 
 C4      C5      C5      C4          0.00(5)     .       .     7_555   7_555 no 
 C2      C6      C7      C8        172.56(2)     .       .       .       .   no 
 C11     C6      C7      C8         -0.18(3)     .       .       .       .   no 
 C2      C6      C11     C10      -173.54(2)     .       .       .       .   no 
 C7      C6      C11     C10        -0.58(4)     .       .       .       .   no 
 C6      C7      C8      C9          0.73(4)     .       .       .       .   no 
 C7      C8      C9      C10        -0.51(4)     .       .       .       .   no 
 C8      C9      C10     C11        -0.24(4)     .       .       .       .   no 
 C9      C10     C11     C6          0.80(4)     .       .       .       .   no 


loop_
    _refln_index_h
    _refln_index_k
    _refln_index_l
    _refln_F_calc
    _refln_F_meas
    _refln_F_sigma
       0       0       2      607.834763      629.630844        7.477567
       0       0       4      535.383340      550.576970        6.109827
       0       0       6      311.847877      327.640046        3.850979
       0       0       8      239.050020      247.961691        3.022841
       0       0      10      284.556106      288.170956        3.364022
       0       0      12       57.627096       70.298009        0.990700
       0       0      14       84.992719       93.411027        1.624225
       0       0      16       89.328593       90.701213        2.486010
       0       0      18       77.733392       83.371878        1.191990
       0       0      20       55.470566       61.559077        1.753810
       0       0      22      140.109509      144.400485        3.448954
       0       0      24       17.911744       28.383375        3.086617
       0       0      26       39.403648       44.795535        2.863734
       0       0      28       39.326656       45.024438        2.658603
       0       0      30       10.317546       17.884770        2.015076
       0       2       0       65.367154       67.429370        1.049283
       0       2       1      453.054423      459.923907        5.051133
       0       2       2      708.667255      714.499125        8.427245
       0       2       3      266.437694      270.951472        2.924869
       0       2       4      327.515440      332.986486        4.146860
       0       2       5       15.680522       16.292299        1.389105
       0       2       6      566.085489      580.430013        6.917868
       0       2       7      316.670174      322.062106        3.677684
       0       2       8      204.276323      207.865341        2.365139
       0       2      11      146.291507      147.165553        1.684503
       0       2      12       93.719632       93.283010        1.108366
       0       2      13       49.711910       49.566521        0.673845
       0       2      14       50.819870       50.258532        0.691209
       0       2      15       93.341607       91.077604        1.275021
       0       2      16      102.461114      102.075462        1.376445
       0       2      17        4.352344        7.073252        1.273546
       0       2      18       39.740060       40.373011        0.698104
       0       2      19       64.432940       64.367849        0.895430
       0       2      20       18.995091       18.769017        0.800962
       0       2      21        9.807246       10.923049        1.819451
       0       2      22       68.886821       70.243861        1.483698
       0       2      24       14.296184       12.081846        1.794076
       0       2      25        9.078943        7.989925        2.041892
       0       2      26        8.303712        8.709506        1.843554
       0       2      27       14.180817       16.694640        1.237117
       0       2      28       66.478417       67.372769        1.814947
       0       2      29       43.336180       45.299007        1.048254
       0       4       0      158.600308      159.873075        1.805871
       0       4       1       54.475889       56.741343        0.777774
       0       4       2       82.730920       82.018534        0.976922
       0       4       3       44.807030       46.710277        0.918222
       0       4       4      109.544585      111.547299        1.690037
       0       4       5       68.913173       69.105716        0.964158
       0       4       6      148.163606      147.939853        1.709616
       0       4       7       83.060916       82.315794        1.031817
       0       4       8       69.800169       70.529994        0.903375
       0       4       9      190.337923      190.016841        2.164218
       0       4      10       50.889952       51.277675        0.698523
       0       4      11       68.683974       69.455885        0.938369
       0       4      12       48.948843       47.264892        0.717507
       0       4      13      217.803960      213.243288        2.623631
       0       4      14       11.359822       13.144467        0.751089
       0       4      15       37.478785       36.735133        0.843635
       0       4      16       60.946340       59.583303        0.807941
       0       4      17       49.189434       49.360409        0.722004
       0       4      18       32.181232       33.510595        1.313328
       0       4      20       35.151655       34.551556        0.832717
       0       4      21       20.711173       19.811310        0.945815
       0       4      22        4.996281        7.366458        2.245393
       0       4      24       33.704363       34.515359        0.939890
       0       4      29       21.498494       20.757746        1.950872
       0       6       0        5.437083        7.052921        1.111928
       0       6       1      125.992607      124.396543        1.412825
       0       6       2        2.559094        8.181467        1.036308
       0       6       3      261.511918      262.587319        2.985547
       0       6       4       35.400213       34.268353        0.577112
       0       6       5       98.444679       96.190696        1.133229
       0       6       6        8.911900       48.950281        1.822402
       0       6       7       85.637438       85.880091        1.139788
       0       6       8       62.984949       62.653891        0.828928
       0       6       9       15.787527       22.841541        0.878238
       0       6      10       20.778665       20.408822        0.562129
       0       6      11       45.980571       46.282178        0.722283
       0       6      12       32.690903       37.328541        0.898791
       0       6      13       93.725156       92.943477        1.181933
       0       6      14       96.916263       96.048894        1.149847
       0       6      15       24.124973       23.261449        0.589166
       0       6      16       26.206082       25.478010        0.589125
       0       6      17       64.959699       64.632886        0.893919
       0       6      18       22.437927       38.308615        2.198741
       0       6      19       17.533156       18.313765        0.988241
       0       6      20       81.127345       82.076550        1.466414
       0       6      21       71.036561       73.418867        1.231783
       0       6      22       40.987997       41.334852        0.943968
       0       6      24       31.217236       32.808383        1.210309
       0       6      25       70.983100       70.665975        1.985009
       0       6      26       47.529835       48.337770        2.099615
       0       6      27       15.592708       14.830880        1.539973
       0       8       0      183.584096      182.631870        2.264298
       0       8       1       73.104917       71.627299        1.012761
       0       8       2      161.782506      159.920293        2.096749
       0       8       3      132.929481      130.510919        1.872799
       0       8       4      101.726917      101.602165        1.698937
       0       8       5       63.690125       62.910174        0.844668
       0       8       6       20.642241       19.635122        0.586444
       0       8       8       71.767878       79.283605        1.983728
       0       8       9       10.458090       10.122203        0.845658
       0       8      10       84.889061       85.996046        1.143026
       0       8      11       61.699019       61.898708        0.886996
       0       8      12        9.873070       15.995437        0.726138
       0       8      13       44.360884       45.721658        0.735797
       0       8      14       31.400799       30.881694        0.924182
       0       8      15       35.549841       34.210963        0.956669
       0       8      16       36.212879       38.075320        1.018998
       0       8      17       16.031544       15.186573        1.477281
       0       8      18       48.845530       49.607862        1.029060
       0       8      19       67.054825       65.450821        1.131555
       0       8      20       10.353669       10.882876        2.588131
       0       8      22       38.550521       39.873801        1.018010
       0       8      23       22.767196       22.829761        1.567525
       0       8      24       16.479931       24.499224        1.874378
       0       8      26       24.636450       25.283493        1.117728
       0      10       0       99.813628      102.445107        1.853284
       0      10       1       61.444802       62.423153        0.874400
       0      10       2       86.866384       88.044250        1.112041
       0      10       3       60.929675       61.026961        0.974484
       0      10       5       16.478380       14.913115        1.121030
       0      10       6       31.104581       31.039120        1.015085
       0      10       7       22.151558       21.571694        0.650552
       0      10       8        9.453280        9.352444        1.229421
       0      10       9       37.299916       37.067776        1.313327
       0      10      10      146.344897      149.573728        2.121542
       0      10      11       56.854864       57.267705        1.125920
       0      10      12      162.445854      166.510660        2.070769
       0      10      13       56.077066       55.533413        0.930208
       0      10      14       18.072369       15.877657        1.008713
       0      10      15       33.932094       34.387062        0.852936
       0      10      16       38.353474       38.831559        0.863627
       0      10      17       26.127635       23.176410        1.039019
       0      10      18       21.801717       21.021727        1.076700
       0      10      19       10.102961        9.163302        2.612058
       0      10      21       11.619078       11.848038        1.620849
       0      10      22       22.319810       21.656939        1.082921
       0      10      24       26.994285       25.559108        1.036902
       0      12       0        4.193369        9.055893        2.075442
       0      12       1       29.081511       27.425317        1.145667
       0      12       2       16.444361       16.350474        1.099166
       0      12       3       53.911386       55.048706        1.109796
       0      12       4       95.001003       97.829852        1.572390
       0      12       5      115.217211      118.005085        2.178279
       0      12       6       90.343903       91.886016        1.215409
       0      12       8        7.227709        9.683310        2.317559
       0      12       9       31.167779       31.395398        1.307556
       0      12      12        8.703403       10.392738        3.090307
       0      12      13       19.970431       19.514738        1.639249
       0      12      14       50.969826       50.439072        0.961707
       0      12      15       11.857908       13.538390        1.227488
       0      12      16       15.387775       15.147343        2.375562
       0      12      18       45.169077       45.372238        1.113956
       0      14       0       39.715736       42.458333        2.438213
       0      14       1       59.970040       58.601024        1.230709
       0      14       2       32.407425       31.692586        0.941809
       0      14       3       20.715779       19.475780        1.116997
       0      14       5       50.496261       49.206097        1.098177
       0      14       6       34.476249       35.291359        1.261932
       0      14       7       13.731807       14.560666        1.846819
       0      14       8       12.047790       11.466429        1.711113
       0      14      10       13.647866       12.633210        1.729261
       0      14      12       16.980161       12.659739        1.334745
       0      14      13       18.092096       14.793715        1.363756
       0      14      14       27.050980       26.640364        0.957302
       1       1       1      260.154683      266.484521        2.870523
       1       1       2      623.331723      634.204226        6.955942
       1       1       3      296.604480      304.864724        3.527604
       1       1       4      689.891229      707.850267        8.024074
       1       1       5      115.996851      120.074977        1.357017
       1       1       6      118.912947      122.283687        1.405727
       1       1       7       51.719310       53.805669        0.716537
       1       1       8        3.160742        3.892660        1.104849
       1       1       9       79.142516       78.398724        0.909996
       1       1      11       13.220336       12.503480        0.335116
       1       1      12       87.747027       88.123777        1.024563
       1       1      13       82.183959       80.875522        0.950626
       1       1      15       42.182288       41.970228        0.569380
       1       1      16       73.012222       72.488068        0.904159
       1       1      17       13.897468       14.523808        0.470983
       1       1      18       32.714447       32.977113        0.532425
       1       1      19       94.883757       95.963691        1.135926
       1       1      20       63.806300       65.375684        0.898238
       1       1      21       41.490334       42.322098        0.684050
       1       1      22       10.098918        9.515508        1.021093
       1       1      23       44.799421       45.581356        0.704882
       1       1      24       11.688693       11.478197        0.801835
       1       1      25       35.045062       36.763705        0.657239
       1       1      26       27.719183       28.999552        0.689209
       1       1      27       60.129970       61.272588        0.898777
       1       1      28       11.405296       13.229021        1.050413
       1       1      29        8.746533       10.422332        1.752055
       1       1      30       14.552762       16.396280        0.948025
       1       1      31       10.789519        9.355448        1.364409
       1       3       1        6.537519        7.895828        0.705216
       1       3       2       27.459091       28.325995        0.454203
       1       3       3      109.553533      112.574864        1.342517
       1       3       4       17.294163       16.836864        0.776363
       1       3       5      154.814090      156.802105        1.824622
       1       3       6      187.693632      190.236169        2.165852
       1       3       7      102.743858      104.243465        1.271639
       1       3       8       26.577421       25.910673        0.452802
       1       3       9      100.403763       99.949787        1.138396
       1       3      10      115.920398      115.424001        1.324728
       1       3      11      219.050862      216.695408        2.451995
       1       3      12      161.367421      161.711162        1.842866
       1       3      13       98.704374       97.247108        1.138518
       1       3      14      114.072752      113.358723        1.322068
       1       3      15       67.446050       66.862620        0.855030
       1       3      16       67.844324       68.268953        0.822612
       1       3      17       45.903021       46.519781        0.617287
       1       3      19       18.080895       16.683075        0.666056
       1       3      21       35.438574       36.063971        0.664718
       1       3      22       39.030578       40.180966        0.707349
       1       3      23       12.083390       10.558172        1.656582
       1       3      27       20.211407       20.513483        0.792408
       1       3      28       12.989205       12.616537        1.252774
       1       3      30       16.891641       16.620590        0.868920
       1       5       1        3.941551        4.071130        0.544334
       1       5       2       61.834256       61.672036        0.718718
       1       5       3      119.047750      117.123012        1.328094
       1       5       4       97.559652       96.443196        1.101201
       1       5       5      212.050500      210.954971        2.380299
       1       5       6      117.715857      118.773734        1.425160
       1       5       7      189.779484      189.446562        2.184738
       1       5       8       75.853258       74.865012        0.911635
       1       5       9       52.573628       50.953410        0.674794
       1       5      10      118.881539      117.912680        1.376625
       1       5      11       19.403817       19.328347        0.451592
       1       5      12       22.413872       22.032476        0.445871
       1       5      13       11.337180       11.881624        0.671598
       1       5      14       41.317603       40.856701        0.568731
       1       5      16       70.904294       70.989788        0.852387
       1       5      17       93.548299       93.757080        1.137525
       1       5      18        4.958754        6.448597        1.077880
       1       5      19       29.449164       30.209469        0.731574
       1       5      20       37.672310       37.745066        0.686036
       1       5      21        8.353198        7.260427        1.860936
       1       5      25       27.733478       26.518560        0.736455
       1       5      26       24.930822       23.611607        0.764093
       1       5      27       33.680487       33.475364        0.955027
       1       5      28       35.588943       35.922695        0.874916
       1       5      29       41.863409       41.793181        0.867385
       1       7       1      281.141495      277.173772        3.148299
       1       7       2      124.669171      122.805130        1.396712
       1       7       3       46.471084       46.463104        0.572906
       1       7       4      130.562834      128.845256        1.525167
       1       7       5       38.529630       38.686561        0.530412
       1       7       6       99.449365       98.346479        1.154278
       1       7       7       20.480882       21.185561        0.409763
       1       7       8       29.433067       29.082985        0.441344
       1       7       9       75.679352       73.990134        0.976574
       1       7      10       46.389573       45.639895        0.622001
       1       7      11       21.787173       21.018397        0.421892
       1       7      12       10.307645       10.739320        0.540016
       1       7      13       61.077560       59.797241        0.782426
       1       7      14       10.347400       10.465276        0.615565
       1       7      15       52.474713       52.290630        0.688234
       1       7      16        7.996249        5.332635        1.161892
       1       7      17       16.693560       16.617491        0.550036
       1       7      19       21.926999       22.230699        0.819646
       1       7      20       40.725265       40.662513        0.919322
       1       7      21       61.414703       62.026204        0.961853
       1       7      22       14.011230       16.377637        1.085394
       1       7      23       77.315057       78.435260        1.123411
       1       7      24       47.203063       47.476310        0.900779
       1       7      26       15.013550       14.150442        1.157717
       1       9       1       28.136327       30.484504        0.569822
       1       9       2      136.866890      138.400506        1.622039
       1       9       3        7.057752        8.192460        0.751566
       1       9       5       14.401910       13.471934        0.495991
       1       9       6       93.827934       93.928324        1.097246
       1       9       7       91.670905       92.044066        1.131652
       1       9       8      137.049166      137.166322        1.664972
       1       9       9       52.044361       51.936692        0.812469
       1       9      10       21.882779       22.472161        0.542806
       1       9      11       38.287379       38.076239        0.599298
       1       9      12       40.062502       39.341073        0.635937
       1       9      13       26.096071       25.576943        0.650371
       1       9      14       57.867692       57.406184        0.784153
       1       9      15       85.154102       84.388566        1.050105
       1       9      16       45.881309       45.634417        0.852167
       1       9      17       11.135535        7.303123        2.064716
       1       9      18       38.352763       37.794444        0.715040
       1       9      19       17.177353       16.020268        0.829024
       1       9      20       13.423516       12.397459        1.350632
       1       9      21       11.742627        9.992117        2.076790
       1      11       1       41.868184       41.355773        0.747868
       1      11       2       24.260870       23.912047        0.997427
       1      11       3       12.570428       10.965537        0.968107
       1      11       4       22.330837       23.552855        0.593544
       1      11       6       39.235425       40.192039        0.641117
       1      11       7       86.817347       87.741552        1.201689
       1      11       8       67.759184       69.012173        1.113616
       1      11       9      106.951483      109.737414        1.616149
       1      11      10       66.433307       67.477107        0.901489
       1      11      11       16.151627       14.917473        1.027541
       1      11      12       17.320827       15.404610        1.001666
       1      11      13        9.784806       11.239173        0.984686
       1      11      14       50.325659       50.530783        0.826569
       1      11      15       37.439531       37.705172        0.696302
       1      11      16       25.141307       25.048473        0.718559
       1      11      17       20.798355       21.437094        0.719705
       1      11      18        5.432257        7.852375        1.763862
       1      11      20       20.277394       21.526913        0.893053
       1      11      21       22.769705       22.551851        0.759394
       1      13       1       54.641111       53.963414        0.774146
       1      13       2       79.933885       80.513663        1.022897
       1      13       3       41.889109       42.116624        0.762782
       1      13       4       28.216115       27.002167        1.010574
       1      13       5       18.631272       17.338800        0.945140
       1      13       8       20.047477       18.634913        1.246187
       1      13       9       19.946487       20.568301        0.916039
       1      13      10       43.733869       42.750439        0.796489
       1      13      11        9.796634       10.421708        1.258363
       1      13      12       17.096125       14.530416        1.432096
       1      13      15       16.901110       16.451808        0.806816
       1      15       1       16.817250       17.066488        1.029951
       1      15       3       19.981336       18.465265        0.916367
       1      15       4       31.024081       31.399092        1.173818
       1      15       5       26.665190       26.073511        0.770318
       1      15       6       11.403036       10.303495        1.339980
       1      15       8       14.402290       14.859643        1.024106
       1      15       9       16.901520       17.683269        0.789894
       2       0       2      159.080497      163.525227        1.861354
       2       0       4       77.708458       78.795749        1.005608
       2       0       6       37.371483       37.267680        0.591740
       2       0       8       47.698482       47.606197        0.660177
       2       0      10      106.360190      105.753487        1.231532
       2       0      12      116.036005      116.491201        1.363616
       2       0      14        9.450112        9.894357        0.838133
       2       0      16       11.286595        9.963554        0.871689
       2       0      18        5.545704        5.832598        1.402451
       2       0      20       27.395043       28.109322        0.765228
       2       0      22      101.339356      104.929977        1.872211
       2       0      24       82.345870       84.450755        1.329386
       2       0      28       13.169922       13.839545        1.559675
       2       0      30       11.722067       10.574734        2.730730
       2       2       0      259.573810      263.670628        2.818505
       2       2       1       72.513993       73.612974        0.903690
       2       2       2      182.060448      186.533911        2.052728
       2       2       3      123.441475      126.518378        1.492173
       2       2       4       37.456244       39.298473        0.605814
       2       2       5      282.948648      288.167139        3.538416
       2       2       6      197.476286      202.990148        2.443624
       2       2       7      273.349887      281.019394        3.168751
       2       2       8      129.689783      131.294707        1.496109
       2       2       9       90.045800       90.835015        1.045088
       2       2      10       94.016743       94.949039        1.092601
       2       2      11       52.907335       52.843448        0.646600
       2       2      12       79.140774       77.967493        0.917977
       2       2      13       49.860436       49.710562        0.625776
       2       2      14       73.764815       73.299250        0.884762
       2       2      15      112.371756      111.047737        1.347250
       2       2      16      105.266174      104.249700        1.340298
       2       2      17       93.785160       94.350464        1.180420
       2       2      18       43.646351       43.150782        0.616503
       2       2      19       58.536282       59.179895        0.797426
       2       2      20        1.227578        5.233192        1.640129
       2       2      21       37.933791       37.629775        0.995158
       2       2      22        7.581457        7.591205        1.495732
       2       2      24       12.041022        8.266456        2.024518
       2       2      26        7.167717        7.520785        1.560063
       2       2      27        6.405862        8.498259        1.714064
       2       2      28       29.531209       30.354571        0.743798
       2       2      29       26.792937       27.309504        0.981559
       2       2      30       40.452957       41.086859        0.844594
       2       4       0      113.035931      113.629222        1.310862
       2       4       1       33.936478       34.277544        0.547971
       2       4       2       34.473378       35.117944        0.495404
       2       4       3       22.773942       21.444603        0.353788
       2       4       4       92.423749       92.583152        1.072437
       2       4       5        3.400387        3.675826        0.952068
       2       4       6       37.976841       37.438483        0.539914
       2       4       7       44.284664       44.051334        0.599696
       2       4       8      287.758092      287.914397        3.270637
       2       4       9      131.370454      131.269189        1.498834
       2       4      10      109.157048      109.767026        1.278520
       2       4      11       22.534204       23.617663        0.426343
       2       4      12       19.506061       18.473846        0.391034
       2       4      13      131.693728      129.755925        1.495935
       2       4      14      122.487926      120.964044        1.430697
       2       4      15       50.286151       49.365879        0.633219
       2       4      16       19.735979       20.402108        0.494253
       2       4      17       11.994407       10.526300        0.585470
       2       4      18       75.471827       76.280994        0.986592
       2       4      20       25.101964       25.986824        0.722398
       2       4      21       28.885193       29.238280        0.655449
       2       4      22       24.394682       24.382002        0.675346
       2       4      23       15.057137       15.159222        0.794254
       2       4      24       26.320551       25.904517        0.716953
       2       4      25       10.410784       10.484894        1.246388
       2       4      26       20.979419       19.613592        0.828210
       2       4      27        8.393966        7.843915        1.565571
       2       4      30       22.583136       21.119777        0.839437
       2       6       0       19.625550       18.661886        0.439699
       2       6       1      106.009924      104.679033        1.189995
       2       6       2      194.980870      193.220341        2.179774
       2       6       3      128.964039      129.393586        1.465000
       2       6       4      135.451784      133.995149        1.520038
       2       6       5       42.869536       42.525522        0.545060
       2       6       6      112.192903      110.385235        1.270685
       2       6       7       20.354593       20.186877        0.383695
       2       6       8       17.842196       17.576319        0.554166
       2       6       9       71.119978       69.056571        0.855882
       2       6      10       15.978038       16.225166        0.428929
       2       6      11       39.623281       39.138344        0.545059
       2       6      12       20.779078       20.848717        0.399878
       2       6      13       35.140251       36.086008        0.509633
       2       6      14       61.602053       62.155048        0.759337
       2       6      18       38.391570       38.603756        0.649604
       2       6      19       18.083996       18.696444        0.664375
       2       6      20       77.344808       78.127716        1.103109
       2       6      21       51.401257       52.883740        0.836905
       2       6      22       12.150086       11.961522        1.065077
       2       6      23       15.188696       14.498310        1.169090
       2       6      24       12.843634       11.811181        1.222206
       2       6      25       51.318159       50.461272        0.909574
       2       6      26       36.575293       36.550923        0.854163
       2       6      27       15.116857       15.341936        1.606293
       2       6      28       15.883031       15.768006        0.943155
       2       8       0      110.657051      109.575545        1.296161
       2       8       1       67.291019       66.496541        0.851595
       2       8       2       25.035279       25.333930        0.537297
       2       8       3       67.456550       67.237564        0.855563
       2       8       4      115.857566      113.763790        1.428929
       2       8       5      147.339477      145.658505        1.827072
       2       8       6       24.780903       24.858339        0.432283
       2       8       7       49.469867       48.626227        0.610129
       2       8       8        3.445663        4.773699        0.931193
       2       8       9       30.473478       30.124359        0.493701
       2       8      10       29.250947       29.343722        0.495557
       2       8      11        7.146545        7.094470        0.822484
       2       8      12       21.295761       21.391377        0.463869
       2       8      13       18.342966       17.456861        0.521239
       2       8      14        8.236544        7.122759        0.955369
       2       8      15       46.846114       46.513116        0.680137
       2       8      16       10.124991        8.278098        1.219564
       2       8      17       40.750382       40.802083        0.749405
       2       8      18       75.798478       76.044395        1.096033
       2       8      19       61.548891       61.717340        0.876473
       2       8      20       42.425696       42.686298        0.848579
       2       8      21       29.346666       29.424157        0.790503
       2       8      22       22.432452       23.069092        0.857140
       2       8      24       11.419576       12.273508        1.075022
       2       8      26       33.534267       32.837022        0.748921
       2      10       0       80.471793       83.015661        1.060009
       2      10       1       39.932326       41.180699        0.681350
       2      10       2       20.086600       21.063974        0.770712
       2      10       3       12.997063       11.742317        0.862928
       2      10       5       45.650914       45.386231        0.641716
       2      10       6        9.219492        9.636524        0.892818
       2      10       7       15.359712       14.324140        0.536726
       2      10       8       21.613325       21.962331        0.691988
       2      10       9       23.707086       23.651131        0.702702
       2      10      10       72.133031       73.717366        1.223180
       2      10      11        8.775469       10.939470        1.311640
       2      10      12      105.595800      106.978970        1.405484
       2      10      13       46.027026       46.268780        0.729280
       2      10      16       13.305797       10.945501        0.904157
       2      10      17       10.237714        9.135086        1.133099
       2      10      19        7.534548        6.346330        1.890625
       2      10      20       16.047677       16.955913        1.022797
       2      10      21       25.461914       25.869422        0.763763
       2      10      22        9.945145        7.769221        1.620774
       2      10      24       16.450050       16.679029        0.981835
       2      12       0       29.342115       30.030551        1.273475
       2      12       1       13.568491       13.743944        0.767277
       2      12       2       39.351684       39.239648        0.725772
       2      12       3       23.425425       23.249624        0.824970
       2      12       4       39.164256       40.099626        0.895156
       2      12       5       74.926779       76.826167        1.174631
       2      12       6       89.374959       89.764692        1.201799
       2      12       7       20.631065       18.204120        1.237132
       2      12       8        9.371176        7.970220        1.274818
       2      12       9       31.367015       31.836928        0.756777
       2      12      10       14.815760       14.049413        1.059905
       2      12      12       18.862367       18.675974        1.290742
       2      12      14       20.431370       20.514507        0.772858
       2      12      15       14.963257       14.281001        0.831585
       2      12      16       25.905991       25.606308        0.707977
       2      12      17       19.891487       19.798005        0.781885
       2      12      18       36.202623       35.548136        0.704935
       2      12      19        9.563312        6.914022        1.519488
       2      14       0       63.783669       63.452975        1.054778
       2      14       1       44.846841       43.933472        0.808821
       2      14       2       51.084607       50.302485        1.248117
       2      14       3       29.181593       28.103096        0.825470
       2      14       4       22.495563       21.831468        1.109149
       2      14       5       22.751645       22.550432        1.543231
       2      14       6       16.532073       16.406127        0.968653
       2      14       8       26.899840       27.205055        0.774773
       2      14      11        9.332871        8.383842        1.503558
       2      14      12       11.138213        9.623970        1.443047
       2      14      14        4.939646        6.996685        1.755273
       3       1       1      392.688339      399.031327        4.500238
       3       1       2      302.773710      308.433623        3.402854
       3       1       3      916.168845      934.961497       10.690541
       3       1       4       24.870778       25.829228        0.517884
       3       1       5        1.944186        6.490085        0.822607
       3       1       6      188.187016      192.264661        2.195166
       3       1       7      108.914050      111.815920        1.333274
       3       1       8      243.610985      246.937239        2.810264
       3       1       9      184.878680      188.102366        2.127784
       3       1      10       27.233529       28.037707        0.458363
       3       1      11       36.105799       35.735277        0.483050
       3       1      12       18.076292       18.089666        0.407188
       3       1      13       22.978660       23.072993        0.413185
       3       1      14       44.135948       42.679386        0.588298
       3       1      15       13.434128       12.530403        0.442335
       3       1      17        9.830609       10.197990        0.774058
       3       1      18       87.631937       87.937933        1.085495
       3       1      19      130.059949      132.568473        1.550150
       3       1      20       44.757285       45.855970        0.769617
       3       1      21       16.201386       15.302483        0.619081
       3       1      22       14.409880       14.435131        0.665941
       3       1      23       24.642557       25.584742        0.576795
       3       1      24       38.039497       38.810050        0.654899
       3       1      25       63.431812       65.599771        0.916953
       3       1      26       72.389931       74.968460        1.206017
       3       1      27        5.906630       10.536318        1.120417
       3       1      28       35.938816       36.685283        0.730509
       3       1      29       17.056498       17.327954        1.089411
       3       1      30       12.360768       14.560460        1.255104
       3       1      31       25.146818       24.243411        0.927016
       3       3       1       38.514705       39.706297        0.553043
       3       3       2      137.002781      138.260262        1.549973
       3       3       3      160.148972      162.581672        1.959223
       3       3       4      322.344162      326.337249        3.678745
       3       3       5      157.223885      159.517084        1.827518
       3       3       6      165.894227      175.863299        2.200157
       3       3       7       63.122267       62.894197        0.805857
       3       3       8       77.768072       78.460946        0.930571
       3       3       9      166.356795      167.690191        1.904223
       3       3      10      218.658886      217.756286        2.487175
       3       3      11       98.629334       98.337582        1.140195
       3       3      12       56.970502       72.284092        0.959041
       3       3      13       93.811316       94.568494        1.102602
       3       3      14       95.327651       93.747960        1.130213
       3       3      15       50.094812       50.291550        0.687479
       3       3      16       10.393540       10.097970        0.498054
       3       3      17       32.501824       33.069472        0.541520
       3       3      18       28.043300       28.659641        0.523289
       3       3      19       20.565803       19.509741        0.605035
       3       3      20       32.393668       32.294272        0.607178
       3       3      21       22.498831       23.087464        0.699438
       3       3      22       27.844543       27.800719        0.640933
       3       3      23       24.627682       26.016879        0.638203
       3       3      24       32.130544       32.357997        0.649461
       3       3      25       43.731989       44.210180        0.748760
       3       3      27        6.867592        8.805385        1.463430
       3       3      28       24.350428       24.653681        0.729821
       3       3      29       11.328592       11.887893        1.533073
       3       3      30       23.007013       21.829727        0.766594
       3       5       1       17.526523       18.378738        0.306732
       3       5       2       76.814348       75.773412        0.874167
       3       5       3       56.857085       56.067727        0.663831
       3       5       4       58.482516       58.317493        0.694561
       3       5       5      102.541543      102.087218        1.176133
       3       5       6      231.362202      232.697443        2.649970
       3       5       7       73.779628       72.838863        0.875421
       3       5       8      148.557200      147.672611        1.708352
       3       5       9        9.688175        9.260043        0.512404
       3       5      10       56.152786       55.357384        0.719694
       3       5      12       56.147681       55.541606        0.704776
       3       5      13        5.708715        5.320846        0.824260
       3       5      14        7.451466        6.687077        1.087282
       3       5      15       43.016474       41.516382        0.554784
       3       5      16      100.124772       99.459640        1.158750
       3       5      17       94.086446       93.919859        1.121056
       3       5      18       26.203406       26.437568        0.562959
       3       5      19       22.828458       22.784095        0.623346
       3       5      20       18.433337       18.727333        0.688259
       3       5      21       26.567178       26.441123        0.934171
       3       5      22       27.698801       26.803171        0.657485
       3       5      26       21.443798       21.484413        0.877710
       3       5      27       15.687616       15.950643        0.987124
       3       5      28       15.107544       15.388665        0.917528
       3       5      29       42.577977       41.996547        0.868806
       3       7       1       78.230910       79.291109        0.939747
       3       7       2       92.061684       90.912595        1.050295
       3       7       3       56.279618       55.230607        0.678406
       3       7       4      136.757862      135.221670        1.555578
       3       7       5       18.901246       19.431855        0.382871
       3       7       6       73.023032       71.771164        0.867687
       3       7       7       26.504137       26.221403        0.448976
       3       7       8       24.441841       24.816668        0.428523
       3       7       9       20.067087       20.044999        0.437167
       3       7      10       16.044377       14.912076        0.610541
       3       7      11       68.350635       68.141250        0.820577
       3       7      15       29.522484       29.704225        0.516252
       3       7      16       10.571982        7.885151        0.816303
       3       7      17       11.743176       11.043369        0.897020
       3       7      18       22.795398       21.331456        0.575897
       3       7      19       19.288283       17.932122        1.091472
       3       7      20       10.846904       10.784665        0.999033
       3       7      21       48.150570       49.031418        0.998123
       3       7      22       41.059986       41.743023        0.860048
       3       7      23       62.140755       63.515195        0.994638
       3       7      24        5.665218        9.049260        1.821010
       3       7      25       11.732136       13.439122        1.446282
       3       7      27       19.976656       19.279652        0.885341
       3       9       1        7.884456        8.873860        0.598324
       3       9       2      115.986635      116.296174        1.335963
       3       9       3       26.410304       26.038779        0.451927
       3       9       4       82.856617       83.504910        0.991396
       3       9       5       20.397655       19.531103        0.424133
       3       9       6        5.890918        5.950202        0.892154
       3       9       7       57.620516       57.013244        0.717297
       3       9       8        4.316221        8.065904        0.930891
       3       9       9       52.036902       51.637680        0.823023
       3       9      11       29.923461       30.028736        0.752406
       3       9      12       21.482856       20.011647        0.660197
       3       9      14       50.196797       49.871936        0.826726
       3       9      15       58.326119       59.360425        0.822462
       3       9      16       81.952269       81.613969        1.059119
       3       9      17       25.033904       24.339145        0.664241
       3       9      18        1.237225        7.950302        1.424744
       3       9      20       26.571172       25.850164        0.809699
       3       9      21       13.362500       13.996178        0.993301
       3       9      24       21.994772       21.260245        0.780723
       3      11       1       23.140645       23.674438        0.542460
       3      11       2       12.713704       12.422641        0.775263
       3      11       3       17.100291       17.547137        0.729131
       3      11       4       90.683024       92.065249        1.113509
       3      11       5       25.937908       27.654186        0.565297
       3      11       6       37.488848       37.418979        0.714884
       3      11       7       41.105393       41.618746        0.892167
       3      11       8       42.763379       42.995000        1.126257
       3      11       9       62.724205       63.769664        1.048662
       3      11      11       10.094963       10.633908        1.003550
       3      11      12       34.287850       33.794674        0.939186
       3      11      13       37.518652       36.403434        0.861756
       3      11      14       25.052428       23.998187        0.783334
       3      11      15       56.124860       56.038201        0.820556
       3      11      16       16.121875       15.433017        0.826367
       3      11      17       17.843764       19.371035        0.761177
       3      11      19       12.573398       13.410444        0.927543
       3      11      20       13.569385       12.557070        1.087562
       3      11      22       17.600960       16.181687        0.814355
       3      13       1       43.180671       44.126636        0.712228
       3      13       2       81.848705       84.076751        1.265483
       3      13       3       21.261625       22.132239        0.699001
       3      13       4        8.446486        5.836651        1.937523
       3      13       5       10.464082        9.087282        1.379124
       3      13       6       25.795804       25.070401        0.686988
       3      13       7        0.644226        8.528570        1.567557
       3      13       8       41.470951       42.094893        0.795984
       3      13      10       11.529234        8.757483        1.507807
       3      13      12       14.395129       11.614431        1.079517
       3      13      13       20.122486       19.836330        0.830584
       3      13      14       16.200127       15.306175        0.924593
       3      13      15       10.595541        9.008990        1.388990
       3      13      16       12.399082       12.133219        1.586234
       3      15       2        9.408319        9.114039        1.452433
       3      15       4       54.668902       54.781110        1.031291
       3      15       5       45.618453       44.904454        0.884968
       3      15       6       32.525351       34.371645        0.840257
       3      15       7       32.145817       33.406886        0.797956
       3      15       8        4.501984        7.166024        1.948573
       3      15       9        6.894924        8.267497        1.646175
       4       0       0       61.557660       63.245632        0.738171
       4       0       2      119.481402      121.635521        1.408898
       4       0       4      104.834322      108.437079        1.342560
       4       0       6       40.340948       40.027865        0.701055
       4       0       8       58.190751       59.271072        0.766950
       4       0      10      154.891873      154.209922        1.800687
       4       0      12       44.312749       45.221013        0.677057
       4       0      14       33.860738       32.988028        0.779095
       4       0      16       71.197680       70.507801        0.971113
       4       0      18       68.020892       69.121415        0.920733
       4       0      20       28.276581       28.962096        0.658066
       4       0      22      129.632688      132.551122        1.729247
       4       0      24       89.921975       93.630497        1.268373
       4       0      26       54.906891       56.213522        0.982416
       4       0      28       44.991600       44.627570        1.147816
       4       2       0      106.724291      108.912809        1.277439
       4       2       1       47.317905       47.706499        0.610510
       4       2       2      269.244978      273.476690        3.032777
       4       2       3      240.754314      245.534926        2.717876
       4       2       4      379.269986      384.115868        4.409389
       4       2       5      220.372933      224.224664        2.508720
       4       2       6      101.905805      103.961531        1.279035
       4       2       7      111.400960      113.960081        1.369606
       4       2       8       61.771342       63.245869        0.778413
       4       2       9       89.288192       90.019165        1.044713
       4       2      10       49.433922       49.296653        0.614446
       4       2      11       55.180374       55.163847        0.681359
       4       2      12       65.312924       64.347883        0.779703
       4       2      13       15.977312       15.266434        0.418724
       4       2      14       64.721623       65.044600        0.800028
       4       2      15      109.076599      108.006944        1.322817
       4       2      16       49.492059       48.137615        0.635103
       4       2      17       55.855061       56.806514        0.717722
       4       2      18       29.259122       28.837996        0.485453
       4       2      19       16.759367       17.255840        0.472935
       4       2      20       62.818284       63.949824        0.910186
       4       2      21        9.375493       10.705793        1.056726
       4       2      22       25.716882       25.731654        0.694933
       4       2      23       33.328051       33.493134        0.729932
       4       2      24       18.881091       18.451179        1.141456
       4       2      25       41.074396       41.803349        0.692297
       4       2      27       13.375085       13.664809        1.150361
       4       2      28       22.400398       23.176971        0.723328
       4       2      29        8.641477       10.116521        1.221967
       4       2      30       44.928123       43.585892        0.874472
       4       4       0      180.420161      182.486438        2.063224
       4       4       1       23.562428       23.789704        0.412798
       4       4       2      117.598748      119.139414        1.347250
       4       4       3       62.039452       61.738805        0.729959
       4       4       4       62.968881       64.021090        0.762527
       4       4       5      108.164293      107.967588        1.236247
       4       4       6      264.969281      265.554138        3.009475
       4       4       7       15.900149       14.847592        0.446992
       4       4       8       37.732399       47.655640        0.810630
       4       4       9      134.239444      135.073313        1.588000
       4       4      10      135.487524      135.071833        1.545753
       4       4      11       14.286061       13.552048        0.390042
       4       4      12       97.256545       97.451116        1.146339
       4       4      13      100.350587       98.990707        1.165388
       4       4      14      115.272952      113.435885        1.346389
       4       4      15        7.829150        8.923576        0.725143
       4       4      16       79.751761       85.792657        1.131680
       4       4      18       33.753607       33.306606        0.544518
       4       4      19       18.487386       18.661216        0.649226
       4       4      21       43.346173       43.240143        0.801912
       4       4      22       11.377949       11.374181        0.984306
       4       4      23       16.468323       16.165952        0.906221
       4       4      24       41.124118       41.998690        0.785332
       4       4      25       24.520976       25.336930        0.795705
       4       4      26       31.939958       31.984840        0.901443
       4       4      30       19.807926       19.046785        0.832123
       4       6       0       17.054584       17.193400        0.535318
       4       6       1      115.411253      114.325413        1.303242
       4       6       2      143.459942      141.996479        1.607986
       4       6       3       46.328637       47.389239        0.585307
       4       6       4      127.030267      125.882485        1.432748
       4       6       5      119.594688      118.359621        1.355305
       4       6       6       24.222414       23.337245        0.422791
       4       6       7       12.128921       11.085666        0.446251
       4       6       8       95.323947       92.803448        1.112751
       4       6       9       61.537398       61.589934        0.782559
       4       6      10       48.286997       47.483155        0.661538
       4       6      12       61.022697       60.595957        0.733277
       4       6      13       26.147126       25.300217        0.433141
       4       6      14       12.367969       11.106124        0.499339
       4       6      15       30.430021       29.739637        0.489225
       4       6      16       27.186995       26.355607        0.512232
       4       6      17       28.353458       28.041665        0.581103
       4       6      18       14.881011       15.143117        0.745697
       4       6      19       67.069498       66.697601        0.908681
       4       6      20       15.108943       15.837740        0.765152
       4       6      21       23.527379       23.362620        0.758702
       4       6      23       44.031731       44.736450        0.813809
       4       6      24       27.142610       28.321052        0.897106
       4       6      25       40.355182       40.645664        0.924672
       4       6      26       14.121796       14.245877        2.063287
       4       6      27       11.944716       13.858968        1.740404
       4       6      28       18.953251       16.654909        1.046453
       4       8       0      125.757712      125.321985        1.439593
       4       8       1       77.078480       75.970521        0.910485
       4       8       2       44.205170       43.494367        0.586029
       4       8       3       21.352608       20.329806        0.416679
       4       8       4       36.964676       36.254655        0.584429
       4       8       5       87.263601       85.875200        1.167290
       4       8       6       48.928605       47.967697        0.610826
       4       8       7       80.863118       80.582194        0.953418
       4       8       8       59.577366       59.226430        0.718001
       4       8       9       11.560306       10.679794        0.564261
       4       8      10       15.305209       14.787461        0.489430
       4       8      11       61.068508       60.447911        0.771923
       4       8      12       21.396342       21.393924        0.511848
       4       8      16       45.223346       45.398678        0.675862
       4       8      17       13.861664       12.800430        0.691817
       4       8      18       81.842953       82.201277        1.075461
       4       8      19       33.949477       34.293440        0.693667
       4       8      20       58.040110       57.937035        0.894998
       4       8      22       17.339884       17.949178        0.922112
       4       8      24       13.852654       13.632388        1.087050
       4       8      25       28.444271       27.718712        0.759337
       4      10       0      111.971734      112.673422        1.425829
       4      10       1       70.002008       70.937931        0.861037
       4      10       2       61.095212       62.028139        0.856168
       4      10       3       41.901762       42.346192        0.633224
       4      10       4       29.425259       29.291483        0.547917
       4      10       5       17.809712       17.619620        0.672974
       4      10       7       28.832349       28.465839        0.551384
       4      10       8       37.794489       37.885881        0.632081
       4      10       9       29.187168       29.570661        0.768045
       4      10      10       50.275884       49.975494        0.897576
       4      10      11       46.488718       46.234186        0.797665
       4      10      12       84.430778       83.261155        1.082941
       4      10      13       19.401346       18.146956        0.845019
       4      10      14       12.729075       12.223870        0.935969
       4      10      15       25.670552       25.034456        0.651425
       4      10      16       27.840587       26.784660        0.865970
       4      10      17       21.414199       20.732776        0.983584
       4      10      18       13.882433       11.981611        0.913802
       4      10      20       30.212584       30.328254        1.007821
       4      10      24       18.955464       16.949985        0.800481
       4      12       1        9.541761       10.030055        1.180931
       4      12       2       23.133839       23.345813        0.780490
       4      12       3        4.219284        5.529919        1.772978
       4      12       5       16.965942       16.456549        0.699665
       4      12       6       31.702048       29.292593        1.081735
       4      12       8       28.315820       27.776609        0.715683
       4      12       9       22.841164       22.139264        1.008653
       4      12      11        4.403248        6.803352        1.939989
       4      12      12       35.838520       35.016710        1.020846
       4      12      13       10.664737        9.034163        1.340542
       4      12      14       19.311401       20.381830        0.735400
       4      12      16       49.577969       49.008163        0.816076
       4      12      17       10.899008       10.645891        1.103292
       4      12      18       41.915597       40.311661        1.026038
       4      12      19       29.835184       28.607499        0.695729
       4      14       0       40.562452       38.173027        1.942350
       4      14       1       24.778763       23.523541        0.839514
       4      14       2       24.588245       23.941220        0.714487
       4      14       3       27.464685       26.837269        0.922715
       4      14       4       15.902676       14.697381        1.011866
       4      14       5       13.182411       13.134230        1.480355
       4      14       6       23.971112       23.588599        0.816276
       4      14       8       19.569103       20.342099        0.846692
       4      14       9       40.207779       40.357899        0.815518
       4      14      10       10.217371       12.225997        1.063448
       4      14      11       15.995062       14.468103        0.915361
       4      14      13       16.975266       13.885964        1.549603
       4      14      14       10.468132        8.148061        1.477754
       5       1       1      106.010811      106.463609        1.192592
       5       1       2      232.794242      234.791184        2.591593
       5       1       3       45.251104       45.481535        0.611730
       5       1       4      153.537329      157.526506        1.824910
       5       1       5      109.338350      112.619714        1.282645
       5       1       6       71.707287       73.177387        0.865777
       5       1       7      147.297381      150.770687        1.709790
       5       1       8       23.457936       24.006895        0.392704
       5       1       9      151.363328      150.782625        1.707335
       5       1      10       33.061073       33.358357        0.466694
       5       1      11       19.015957       18.054556        0.359893
       5       1      12       36.958500       37.223514        0.512464
       5       1      13       72.106136       71.556621        0.861607
       5       1      14       38.490669       38.202487        0.546353
       5       1      15       29.135043       27.150838        0.474511
       5       1      16       11.798902       12.278884        0.554760
       5       1      17       55.418172       54.933596        0.713248
       5       1      18       27.487439       27.019271        0.510695
       5       1      19        1.959892        6.786037        1.697157
       5       1      20       33.516593       33.836075        0.567365
       5       1      21       29.832441       30.126600        0.556310
       5       1      22       26.345952       27.231967        0.608283
       5       1      23       45.109209       46.361083        0.715290
       5       1      24       53.946470       55.935320        0.882344
       5       1      25        5.872832        6.734716        1.988918
       5       1      26       33.939140       34.233025        0.674457
       5       1      27       19.867251       20.773059        0.712735
       5       1      28        9.391066       10.819704        1.140841
       5       1      29        9.453634       10.894035        1.117574
       5       1      30       29.948677       29.448939        0.694216
       5       1      31       19.424181       18.209366        0.760549
       5       3       1      170.677037      170.505425        1.902086
       5       3       2      266.850265      267.397831        2.979980
       5       3       3      182.400647      183.423826        2.096297
       5       3       4      189.765253      190.906260        2.251024
       5       3       5       24.056122       24.032894        0.428943
       5       3       6       96.546496       98.045857        1.126689
       5       3       7      235.587845      236.300021        2.676521
       5       3       8       53.935835       53.798606        0.651392
       5       3       9       38.493308       39.483034        0.547616
       5       3      10      164.227952      165.344489        1.879713
       5       3      11      186.872110      187.234612        2.132505
       5       3      12       78.929049       79.082678        0.935567
       5       3      13       37.822551       38.333667        0.533963
       5       3      14       12.645485       11.722798        0.420923
       5       3      15        8.546648        7.052092        0.858361
       5       3      17       66.197660       66.921969        0.800248
       5       3      18       22.956494       23.680878        0.436171
       5       3      19       24.468381       23.445469        0.464207
       5       3      20       23.854572       23.298326        0.688897
       5       3      21       32.646921       33.207680        0.607847
       5       3      22        1.902046        5.997058        1.808955
       5       3      23       40.189854       41.102920        0.929838
       5       3      25       26.023475       24.947084        0.807952
       5       3      27       10.443718       10.121462        1.224542
       5       3      29       11.027421       10.217730        1.469747
       5       3      30        5.735495        8.014580        1.639677
       5       5       1       11.326652       11.463071        0.296647
       5       5       2        9.941925       10.161348        0.298593
       5       5       3       18.032059       18.188073        0.361761
       5       5       4      181.202061      178.496499        2.013718
       5       5       5      124.304277      124.329803        1.416745
       5       5       6      182.287843      178.566234        2.022092
       5       5       7       22.068177       21.391003        0.416661
       5       5       8       90.698869       90.663168        1.061784
       5       5       9       37.427415       39.624487        0.567823
       5       5      10      175.333357      173.285602        1.985699
       5       5      11       95.625405       94.836596        1.109855
       5       5      12       29.726093       28.991654        0.472159
       5       5      13       26.930521       26.939209        0.440328
       5       5      14       23.815657       24.262955        0.423136
       5       5      15        4.448475        5.722901        0.740099
       5       5      16       28.517862       28.585906        0.499946
       5       5      17      123.861425      123.119860        1.460163
       5       5      18       51.737257       52.312905        0.726690
       5       5      19        7.066172        8.685724        1.041262
       5       5      20       47.614389       47.623419        0.699038
       5       5      21       47.049464       46.812498        0.747486
       5       5      22        8.481840        8.843387        1.737981
       5       5      23       16.474776       15.441308        0.934917
       5       5      24       15.339492       14.875685        1.193518
       5       5      27       19.683421       19.437850        0.902842
       5       5      29       35.646347       34.242225        0.958944
       5       7       1       35.201374       33.833268        0.484737
       5       7       2        7.166819        5.399704        0.851500
       5       7       3       54.167838       53.421344        0.660605
       5       7       4       38.835788       38.044185        0.519229
       5       7       5       39.594374       39.372452        0.544276
       5       7       6       29.218335       29.438767        0.480176
       5       7       7       67.106527       65.503130        0.827222
       5       7       8       32.750891       32.385027        0.485314
       5       7       9       49.241472       48.303313        0.614786
       5       7      10       56.573163       56.499292        0.707679
       5       7      11       58.476964       58.753042        0.727806
       5       7      12      101.405170      101.873942        1.188992
       5       7      13       29.459655       30.198526        0.512936
       5       7      14       45.570535       44.799777        0.632233
       5       7      15       27.291087       26.150392        0.605492
       5       7      16       23.094289       21.077049        0.570823
       5       7      17       18.038270       18.569356        0.579848
       5       7      18       43.267594       42.756403        0.667211
       5       7      20       22.440611       23.010476        0.632315
       5       7      21       40.917892       41.666653        0.745615
       5       7      22       58.637094       59.141187        0.913977
       5       7      23       63.877208       64.694358        1.104194
       5       7      24        7.780926       11.335608        1.303694
       5       7      25        8.067784       10.236503        2.050350
       5       7      27       25.787922       25.808158        0.788453
       5       9       1       24.820978       24.403074        0.472418
       5       9       3       38.614422       38.577455        0.534353
       5       9       4       90.712006       89.880087        1.049923
       5       9       5       44.410996       44.114510        0.612918
       5       9       6        9.057004        7.842742        0.666636
       5       9       7       28.271845       27.622020        0.457529
       5       9       8       52.894547       51.860968        0.723621
       5       9       9       25.574865       24.415999        0.852879
       5       9      10       10.354817       10.033544        1.022978
       5       9      12       27.518686       28.251389        0.542896
       5       9      14       65.168855       66.684481        0.913918
       5       9      15       13.580341       11.770259        0.956462
       5       9      16       71.652038       71.075945        1.043846
       5       9      17       19.836594       18.780495        0.656412
       5       9      18       35.829528       35.680387        0.676001
       5       9      19       21.771770       21.335604        0.646839
       5       9      21       10.214497        7.886146        1.670553
       5       9      24       41.487316       40.792646        0.776195
       5       9      25        6.668369        8.168096        1.765269
       5      11       1       29.068124       27.475662        0.603116
       5      11       3       69.982029       70.427125        0.945401
       5      11       5       19.152216       18.513157        0.631935
       5      11       6        5.942231        5.487941        1.657132
       5      11       7       43.150935       42.345484        0.813071
       5      11       8       32.186704       32.114171        0.636935
       5      11      10       11.640343       10.198627        1.323927
       5      11      11       10.325051        8.938445        1.266105
       5      11      12       54.873565       54.863285        0.786645
       5      11      13       39.858553       39.698866        0.679310
       5      11      14       25.661279       24.958526        1.043543
       5      11      15       30.134595       30.453079        1.131967
       5      11      16        1.999483        7.888416        1.535975
       5      11      19       15.857477       14.894764        0.886934
       5      11      20       30.244228       28.960594        0.972672
       5      11      22       19.071625       18.967367        0.768892
       5      13       1       18.583435       17.632867        1.364459
       5      13       2       12.875184        8.896966        2.383050
       5      13       3       11.308614        8.790410        1.196800
       5      13       4       45.193753       45.406497        0.861017
       5      13       5       12.703327       13.168789        0.984857
       5      13       6       33.924628       33.694658        0.834426
       5      13       7       11.065643       10.765408        1.179710
       5      13       8       19.286818       18.387224        1.479530
       5      13       9       21.177570       21.676600        1.028767
       5      13      10       20.124053       20.453899        1.090540
       5      13      11        8.645972       10.264599        1.803453
       5      13      12       26.910678       27.556669        0.841959
       5      13      13       26.441421       26.284349        0.768348
       5      13      14       29.764877       29.771496        0.827366
       5      13      15        8.220395        9.577609        1.618947
       5      13      17       12.389045       12.493959        1.715499
       5      15       1       12.383389       12.897635        0.960961
       5      15       2       11.457668       10.438822        1.127082
       5      15       3        9.935450       10.017634        1.414001
       5      15       5       34.599145       34.173820        1.091151
       5      15       6       11.199249       12.761191        1.214703
       5      15       7       47.586392       47.625728        0.885867
       5      15       8       11.688383       13.660820        1.074220
       6       0       0      439.458613      450.307673        5.435309
       6       0       2        5.736838        8.235788        0.800722
       6       0       4      172.876237      173.723343        2.116706
       6       0       6      187.408654      193.679374        2.174852
       6       0       8      127.241745      128.809161        1.475214
       6       0      10      113.265448      111.729584        1.305674
       6       0      12      124.376691      123.039425        1.449770
       6       0      14      142.076357      140.863764        1.684664
       6       0      16       12.561972       12.180640        0.613942
       6       0      18       12.006894       10.984444        1.038359
       6       0      20       43.825324       44.594506        0.943292
       6       0      22       47.211637       50.104790        0.993410
       6       0      26       28.173851       29.205599        1.639736
       6       0      28       10.551548       10.596792        1.526759
       6       2       0      108.211215      108.608011        1.589821
       6       2       1       56.796829       58.662509        0.749801
       6       2       2      283.770399      288.472182        3.199418
       6       2       3      200.636955      201.082321        2.238531
       6       2       4       53.906714       54.343997        0.690078
       6       2       5      268.127257      272.828151        3.124666
       6       2       6      189.508978      193.534235        2.251912
       6       2       7       82.316244       82.503333        0.964508
       6       2       8       58.388341       58.168290        0.723839
       6       2       9       50.651849       51.440354        0.643004
       6       2      10       71.226476       71.964088        0.864299
       6       2      11       49.547783       48.931278        0.623714
       6       2      12       90.319038       89.950598        1.056835
       6       2      13       58.624641       57.800433        0.723750
       6       2      14       51.880577       51.178804        0.663736
       6       2      15       44.532882       44.027264        0.589340
       6       2      16       76.930001       76.856685        0.954406
       6       2      18       73.099246       73.429354        0.939630
       6       2      19       20.910981       20.530879        0.452680
       6       2      20        8.956395        9.593498        0.756869
       6       2      21       24.018748       24.163588        0.580484
       6       2      22       32.035629       32.757900        0.670860
       6       2      23       20.748216       21.176591        0.646844
       6       2      25        8.587925       10.076805        1.069980
       6       2      27       31.668933       31.379898        0.763659
       6       2      28       33.849741       32.732705        0.702304
       6       2      30        6.339152        6.510522        1.973177
       6       4       0      361.486744      362.735441        4.132889
       6       4       1      196.480128      195.997194        2.205809
       6       4       2      214.714602      215.179228        2.412219
       6       4       3      105.562667      103.527774        1.175676
       6       4       4       77.101981       76.766138        0.893060
       6       4       5       69.867283       69.044551        0.818779
       6       4       6       43.123050       42.617015        0.565923
       6       4       7       67.190316       65.825451        0.808622
       6       4       8      131.280495      130.080360        1.493420
       6       4       9       60.651759       61.054484        0.746610
       6       4      10       29.033926       28.690939        0.445823
       6       4      11       44.048000       43.009418        0.579799
       6       4      12       21.108235       21.245164        0.441662
       6       4      13       34.502509       33.997059        0.530942
       6       4      15       25.873893       25.849971        0.482021
       6       4      16       33.224939       33.255827        0.497734
       6       4      17       23.164188       23.845209        0.477884
       6       4      20       16.486330       15.536473        0.827473
       6       4      21       58.556838       57.853695        0.830336
       6       4      22        8.840507        8.566645        1.258827
       6       4      23       20.636433       20.948580        0.818960
       6       4      25       30.120622       31.474768        0.747791
       6       4      26       10.023208       10.227854        1.736771
       6       4      28       14.181127       12.844727        1.095037
       6       4      29        7.471796        6.521442        1.902178
       6       6       0       96.818115       97.873898        1.155984
       6       6       1       64.742233       63.481021        0.756516
       6       6       2       80.518162       79.352757        0.921953
       6       6       3       32.279264       31.580342        0.485405
       6       6       4       34.786861       34.817524        0.474116
       6       6       5        5.805612        4.406541        0.843629
       6       6       6       34.942094       36.390933        0.555220
       6       6       7       68.001273       67.313372        0.826177
       6       6       8       85.631366       83.643230        0.993929
       6       6       9        9.921685       11.336931        0.626025
       6       6      10       75.335488       74.129077        0.875408
       6       6      11       20.875049       20.703647        0.390880
       6       6      12       37.135754       37.587232        0.513064
       6       6      13       41.106822       40.753159        0.548864
       6       6      14       34.034076       33.426187        0.526453
       6       6      15       49.581294       52.438726        0.704469
       6       6      16       17.126263       16.201759        0.643758
       6       6      17       38.033400       37.648904        0.624711
       6       6      18        3.660397       11.646244        0.898300
       6       6      19       33.226594       32.857419        0.647869
       6       6      20       18.394077       18.026370        0.674156
       6       6      21       11.866793       18.807525        0.811159
       6       6      22       27.360563       26.936889        0.754527
       6       6      24       12.334643       14.743168        1.036221
       6       6      25       14.021645       14.464335        1.180469
       6       6      26        7.213845        8.176650        2.128030
       6       6      27       15.736018       15.088506        1.071544
       6       8       0       41.183730       40.349102        0.663414
       6       8       1        9.685076        7.074383        1.127132
       6       8       2       19.415948       19.058541        0.489048
       6       8       3        5.907401        4.709894        1.340383
       6       8       4       35.651317       34.762767        0.521053
       6       8       5       30.340066       29.099003        0.555579
       6       8       6       86.143004       85.096533        0.995677
       6       8       7       34.319352       33.957768        0.514372
       6       8       8       51.292406       50.795571        0.645907
       6       8       9       20.506456       20.232523        0.453474
       6       8      10       18.992896       17.294537        0.537147
       6       8      11       21.288987       20.804687        0.526132
       6       8      12       37.933597       37.966696        0.580010
       6       8      13       20.075453       19.199479        0.520437
       6       8      14       13.908432       13.919950        0.895415
       6       8      15        9.680801        7.972195        0.999370
       6       8      16        9.214152        9.376945        0.874939
       6       8      17       14.455123       13.069698        1.000025
       6       8      18        8.267315        7.547755        1.227802
       6       8      19       16.990703       16.791992        0.704363
       6       8      21       18.258858       16.103850        0.866725
       6       8      23        9.079668       10.596320        1.415351
       6       8      24        7.621619        7.822794        1.772570
       6       8      25        6.800873        9.470649        1.961695
       6       8      26       12.120296       12.622638        1.592348
       6      10       0       71.174691       71.654309        1.184628
       6      10       1       12.453926       11.312427        0.817800
       6      10       3       41.639775       41.178635        0.578373
       6      10       4       44.021813       44.345462        0.632848
       6      10       5       26.606483       26.274360        0.525440
       6      10       6        5.919025        5.126919        1.489448
       6      10       7        9.062795        6.043261        1.507833
       6      10       8       10.338044        7.409244        0.953208
       6      10       9       10.656828        7.621024        1.026609
       6      10      10       15.123096       12.582567        1.053122
       6      10      11       24.736257       24.087403        0.647237
       6      10      12       44.046154       44.821870        0.684361
       6      10      13       18.790528       16.511905        0.921882
       6      10      14       21.358215       21.243940        0.632245
       6      10      15       13.381336       13.353951        0.826138
       6      10      16       17.038858       17.395689        0.707550
       6      10      17        7.989728        8.015697        1.299374
       6      10      22       35.374380       34.770390        0.745569
       6      12       0       59.146500       60.876925        1.152349
       6      12       1       18.872642       18.603897        0.662880
       6      12       2       29.859716       29.270480        0.772084
       6      12       3        9.770900        7.944224        1.152582
       6      12       4       20.106208       18.743852        0.848518
       6      12       5       18.824601       15.680753        0.903628
       6      12       6       27.435393       25.522872        0.890838
       6      12       7       37.841767       38.070592        0.690012
       6      12       8        9.747792        8.927934        1.320451
       6      12       9       21.238564       22.420103        0.963672
       6      12      10       20.451064       20.272666        0.930291
       6      12      11       22.170645       21.978307        0.734781
       6      12      12        6.184551        8.352748        1.348349
       6      12      15       27.738579       27.061116        0.782901
       6      12      16       26.076937       26.305912        0.781874
       6      12      17       11.647963       12.556194        0.952897
       6      12      18       10.895959       10.293153        1.371522
       6      12      19       16.608385       15.122301        0.893855
       6      14       0       30.187657       29.101426        1.562975
       6      14       1       19.419175       16.067763        0.890444
       6      14       2       17.976237       15.967811        0.898014
       6      14       3       10.363260        7.674985        1.769827
       6      14       7       11.810616       10.185087        1.581326
       6      14       8       30.384397       31.351746        0.812496
       6      14       9       34.429373       34.730534        0.934197
       6      14      10       32.401763       33.285582        1.060560
       6      14      11       14.745406       13.989568        0.969932
       6      14      12       16.118180       15.796835        0.906419
       6      14      13       27.235771       27.101605        1.073299
       7       1       1       22.838792       22.236322        0.521992
       7       1       2      231.876650      234.685960        2.676801
       7       1       3      118.579637      118.870938        1.426330
       7       1       4        7.776348        7.773075        0.608474
       7       1       5       17.668372       18.856829        0.457970
       7       1       6       80.851138       82.095980        0.979133
       7       1       7      150.361657      151.982236        1.735715
       7       1       8       54.465943       55.018997        0.664260
       7       1       9       45.161095       46.056270        0.602485
       7       1      10       21.759289       22.500356        0.405888
       7       1      11       11.777453       11.327312        0.374444
       7       1      12      151.713824      150.838987        1.724772
       7       1      13       57.499795       57.242903        0.720671
       7       1      14      151.796528      149.696025        1.726870
       7       1      15       42.609048       42.484585        0.615339
       7       1      16       41.556816       40.580660        0.624565
       7       1      17       33.795204       34.291982        0.486963
       7       1      18       30.973560       31.055950        0.516339
       7       1      19        8.494661        7.033833        1.022144
       7       1      20       18.076821       18.250973        0.482419
       7       1      21       14.926599       15.153020        0.561083
       7       1      22       34.002280       35.211362        0.654943
       7       1      23       23.909188       24.188468        0.642207
       7       1      24       59.614187       61.118001        0.848713
       7       1      25        6.857360       10.042858        1.089412
       7       1      26       23.482969       24.301996        0.676679
       7       1      27       24.967199       25.014356        0.681921
       7       1      29       12.152661       10.651244        1.215318
       7       1      30       17.612916       15.861021        0.998976
       7       3       1      342.668213      343.874977        3.881992
       7       3       2      206.132348      205.965288        2.384489
       7       3       3      174.066476      174.931701        1.975941
       7       3       4       30.077461       29.195890        0.492511
       7       3       5       68.783174       67.737213        0.822775
       7       3       7      129.960049      130.245921        1.474228
       7       3       8      126.973423      125.770028        1.434277
       7       3       9       45.910026       46.359896        0.587081
       7       3      10      123.090557      123.007317        1.408740
       7       3      11       89.868691       90.238628        1.051348
       7       3      12       56.661980       56.586748        0.709761
       7       3      13       25.712549       24.554511        0.470371
       7       3      14       15.994444       15.665280        0.405998
       7       3      15       58.478622       57.983963        0.752297
       7       3      16       27.040055       26.801492        0.426770
       7       3      17       11.294888       10.917234        0.487886
       7       3      18        9.743955       10.376608        0.540654
       7       3      19        7.789433        9.125957        0.697185
       7       3      20       69.831030       70.231474        0.879604
       7       3      21       69.046794       69.445230        0.893651
       7       3      22       51.655521       52.287857        0.881555
       7       3      23       48.620344       48.406714        0.788821
       7       3      24       25.051644       25.186623        0.733916
       7       3      25        7.522294        8.983496        1.637933
       7       3      28       26.512944       26.500774        0.774964
       7       5       1       65.684512       65.798176        0.774127
       7       5       2       95.860823       95.430655        1.091501
       7       5       3       76.346551       76.219945        0.908239
       7       5       4       54.826388       54.223703        0.659423
       7       5       5       87.724267       86.849698        1.014087
       7       5       6       78.207957       77.705083        0.918268
       7       5       7       88.305602       86.513641        1.014734
       7       5       8      127.466120      127.212028        1.465827
       7       5       9       56.456542       54.162718        0.701124
       7       5      10       80.451106       80.603970        0.983878
       7       5      11       25.945366       25.529728        0.457271
       7       5      12       31.784949       32.144362        0.507262
       7       5      13        2.752154        4.278352        1.136800
       7       5      14       23.957033       24.304485        0.433800
       7       5      15       12.751826       13.356871        0.454224
       7       5      16        9.561480        9.829776        0.587828
       7       5      17       31.564841       32.664201        0.539662
       7       5      18       50.400719       50.072448        0.731254
       7       5      19       11.419074       12.923777        0.744832
       7       5      20       30.341278       30.564211        0.664320
       7       5      21       12.651455       12.433342        0.851076
       7       5      24       11.031787        9.992412        1.540140
       7       5      25       14.936332       14.698333        1.034289
       7       5      26        3.004249        7.542135        2.324224
       7       5      27       14.954578       12.496600        1.121315
       7       5      28       13.712831       12.841106        1.019202
       7       5      29       11.548801        9.589061        1.353341
       7       7       1       47.216091       46.672047        0.605958
       7       7       2       39.970928       39.135278        0.528932
       7       7       4       54.150177       53.351195        0.675240
       7       7       5       38.192314       37.465584        0.542457
       7       7       6       18.726388       19.171985        0.425073
       7       7       7       28.528752       31.555031        0.498373
       7       7       8       28.754263       29.421727        0.446265
       7       7       9       18.544901       17.813815        0.470502
       7       7      10      116.854356      116.392010        1.349392
       7       7      11      135.175594      134.480110        1.554191
       7       7      12       56.366675       56.534680        0.736084
       7       7      13       52.000043       51.705996        0.681654
       7       7      15       40.178929       40.273068        0.614476
       7       7      16       16.776625       17.360069        0.564049
       7       7      17        8.049314        7.853458        1.796099
       7       7      18        6.697643       11.410784        1.382759
       7       7      20       19.124910       18.702486        0.860099
       7       7      21       15.017463       18.851976        0.762714
       7       7      22       32.313607       32.004843        0.739684
       7       7      23       12.791754       13.988781        0.998443
       7       7      24       14.900728       19.322966        1.119601
       7       7      25        8.613527       13.951308        1.123752
       7       7      27       21.373680       19.759276        0.827789
       7       9       2       24.714819       24.151480        0.533441
       7       9       3       52.595952       51.842743        0.657639
       7       9       4       74.270971       73.862101        0.888579
       7       9       5       32.579100       32.977417        0.520547
       7       9       6       17.883577       17.324058        0.467819
       7       9       7       14.046286       12.817839        0.506828
       7       9       8       56.076578       55.167472        0.712906
       7       9      10       12.400505       12.947509        0.646574
       7       9      12       62.070276       62.466391        0.835993
       7       9      13        5.989551        6.109517        1.296233
       7       9      14       65.404163       65.359544        0.842624
       7       9      15        6.762501        5.990117        1.477025
       7       9      16       11.089143       12.602896        0.837383
       7       9      17       13.400545       12.895426        0.779184
       7       9      19       25.455182       26.208853        0.635635
       7       9      22        9.739209        9.847710        1.327974
       7       9      23       10.714235        9.980661        1.857583
       7       9      24       33.146734       33.040430        0.796579
       7       9      25        9.621756       11.396622        1.265068
       7      11       1       16.690225       15.131986        0.779951
       7      11       2       61.055876       61.346801        0.790635
       7      11       3       39.024808       38.717180        0.655393
       7      11       6       28.648765       28.746043        0.582411
       7      11       7       12.065710        9.672213        1.017561
       7      11       8       12.132034       10.388503        1.118643
       7      11      10       32.590983       32.276617        0.676437
       7      11      11       21.456629       21.081058        0.796021
       7      11      12       49.615403       50.130530        1.077252
       7      11      13        1.999239        6.876329        1.499118
       7      11      14       23.174563       23.480141        0.823815
       7      11      15        8.399474        7.920631        1.405019
       7      11      18        8.268426        9.597474        1.368835
       7      11      19       28.102329       27.006610        0.656751
       7      11      20       14.987743       14.243981        1.082222
       7      11      21       22.043361       20.558721        0.889603
       7      11      22       17.280009       17.802612        1.260669
       7      13       1       11.244578        8.607049        2.468825
       7      13       2       32.390734       31.852315        0.686422
       7      13       3       14.711053       13.311499        0.909197
       7      13       8       52.064089       52.309081        0.920122
       7      13       9       19.845232       20.796923        0.881725
       7      13      10       54.179894       54.837122        1.004056
       7      13      11       26.638824       27.276877        0.808732
       7      13      12       15.374218       15.611598        0.979469
       7      13      13       20.895314       20.598204        0.961027
       7      13      14       17.363726       16.614331        1.444770
       7      13      16       14.623070       13.948046        0.895127
       7      13      17       10.474736        8.018385        1.327802
       7      15       1       12.926377       11.818841        0.921814
       7      15       4       16.073408       14.696428        1.086112
       7      15       5       13.143484       12.269719        1.731930
       7      15       6       36.993423       36.179967        0.922460
       7      15       7       12.845534       12.794608        1.167992
       7      15       8       17.398296       16.992793        0.948111
       8       0       0      267.410791      273.474496        2.940302
       8       0       2       44.859094       43.525510        0.981364
       8       0       4       67.638124       69.930751        0.883601
       8       0       6       80.069036       80.258769        0.987564
       8       0       8       77.581574       80.311269        0.964908
       8       0      10      121.291160      121.423639        1.414668
       8       0      12      193.328145      189.522030        2.169099
       8       0      14       40.699576       39.122756        0.659090
       8       0      16      167.774238      166.297324        2.238146
       8       0      18       79.558306       80.411691        1.058335
       8       0      20       18.778643       18.420939        0.705231
       8       0      22      105.267201      107.869829        1.380933
       8       0      24       26.054744       26.971911        0.870559
       8       0      26       77.176077       78.859559        1.160408
       8       0      28       35.439524       35.648983        0.850738
       8       2       0        8.946937        9.090930        0.784107
       8       2       1       61.262748       61.118328        0.792929
       8       2       2       69.719511       68.712153        0.827589
       8       2       3        0.623857        4.076346        1.050668
       8       2       4       40.236721       39.625371        0.622418
       8       2       5       99.107032      100.030995        1.181994
       8       2       6       67.794164       69.388904        0.820668
       8       2       7       64.932935       65.130715        0.778838
       8       2       8       72.297131       71.485663        0.839311
       8       2       9       15.320666       16.413653        0.371804
       8       2      10      119.488033      119.600585        1.371278
       8       2      11       40.758696       41.456966        0.559275
       8       2      12        8.519821        7.865691        0.645387
       8       2      13       12.856639       12.976825        0.426395
       8       2      14      102.562339      103.220153        1.255120
       8       2      15       82.623834       82.302309        0.991110
       8       2      16        7.673913        9.371649        0.519937
       8       2      17       73.843955       74.537574        0.917896
       8       2      18       75.375269       75.922658        0.945468
       8       2      19       34.529087       35.295467        0.535204
       8       2      20      113.745458      114.713992        1.414385
       8       2      22       24.284350       24.760796        0.617320
       8       2      23       38.274604       38.528950        0.666854
       8       2      24       31.619393       31.875225        0.655480
       8       2      25       46.879748       47.935060        0.755877
       8       2      26       28.141677       27.917271        0.727158
       8       2      27       30.162522       28.843942        0.723937
       8       2      30       22.613849       21.619135        0.735735
       8       4       0       33.125941       31.713089        0.547125
       8       4       1      147.779106      147.238242        1.673710
       8       4       2       56.812994       55.407310        0.664425
       8       4       3      112.258541      112.777214        1.278851
       8       4       4       18.405583       17.579590        0.340199
       8       4       5       90.968616       89.970162        1.075336
       8       4       6      114.520111      114.128875        1.306802
       8       4       7       51.624878       49.679271        0.625575
       8       4       8      160.402710      159.801752        1.817468
       8       4       9      105.881195      105.933470        1.230189
       8       4      10       71.958136       72.063514        0.887612
       8       4      11       12.606694       13.126652        0.423298
       8       4      12       95.046890       94.379394        1.112712
       8       4      13       87.683402       85.832744        1.067740
       8       4      14        5.841073        5.235475        1.267478
       8       4      15       26.792131       26.200477        0.436945
       8       4      16      107.919964      107.593215        1.250026
       8       4      17       11.532277       11.961940        0.578886
       8       4      18       45.411485       45.271404        0.689726
       8       4      19       55.604053       56.622964        0.773150
       8       4      20       89.968071       90.699228        1.154340
       8       4      21       16.938818       17.257028        0.677857
       8       4      22       33.597603       33.187196        0.729847
       8       4      23       28.213500       26.962604        0.733747
       8       4      25       26.433818       25.503902        0.870075
       8       4      26       13.292153       13.903597        1.139083
       8       4      28       15.955594       16.485387        0.907750
       8       6       0       19.724473       19.574345        0.462061
       8       6       1       59.204510       57.780533        0.700570
       8       6       2        7.753483        7.273912        0.428912
       8       6       3       56.146621       55.918333        0.677038
       8       6       4       71.184814       70.020568        0.827498
       8       6       5       75.478000       75.343281        0.902432
       8       6       6       49.273418       49.269057        0.655542
       8       6       7        6.015606        5.338633        0.900843
       8       6       8       21.778959       21.453461        0.470642
       8       6       9      190.995726      189.253005        2.236573
       8       6      10       39.343466       39.379817        0.557661
       8       6      11       13.050187       12.524336        0.580606
       8       6      12       32.990421       32.898328        0.489254
       8       6      13      127.371794      127.472350        1.499103
       8       6      14      131.633657      131.327453        1.514326
       8       6      15        6.224476        5.378550        1.241014
       8       6      16       28.369723       27.290071        0.550129
       8       6      17       17.791833       17.194912        0.609322
       8       6      18        7.084949        6.642552        1.965224
       8       6      19       62.832477       62.523436        0.861332
       8       6      20       31.946319       32.312382        0.641804
       8       6      21       17.327499       17.691891        0.701226
       8       6      22       16.932707       18.184939        0.857865
       8       6      23       46.031287       46.248243        0.965274
       8       6      24       27.024416       26.367764        1.059019
       8       6      25       23.733988       24.451319        1.054962
       8       6      26        8.273429        9.530037        2.129435
       8       6      27        8.760353        6.409922        1.955868
       8       6      28       10.765270       10.393459        1.677010
       8       8       0       24.162108       26.724839        0.870249
       8       8       2        9.545099        9.588999        0.541928
       8       8       3       15.101472       15.184433        0.438250
       8       8       4       26.865231       27.636624        0.467454
       8       8       5       57.543682       57.047962        0.721077
       8       8       6       50.434702       49.884467        0.644605
       8       8       7       78.509376       77.614303        0.917699
       8       8       8       89.786718       90.257077        1.082400
       8       8       9       22.034687       21.943199        0.711308
       8       8      10       14.070347       14.243068        0.583632
       8       8      11       19.790275       20.138272        0.545998
       8       8      12        5.868839        8.382261        0.820561
       8       8      13       19.666315       19.168855        0.588395
       8       8      14       39.268976       40.557860        0.639902
       8       8      15       91.337487       91.949715        1.123788
       8       8      16       21.774336       24.044292        0.623007
       8       8      17       35.794764       35.555309        0.629805
       8       8      18       68.361420       67.710560        1.046215
       8       8      19       20.024618       19.651743        0.686037
       8       8      20       39.915224       41.542749        0.877652
       8       8      21       13.793058       14.056778        0.814629
       8       8      22       15.716178       15.855188        0.818576
       8       8      23       17.693430       16.648303        1.197400
       8       8      24        5.853791        8.436391        1.872041
       8       8      25       31.338211       31.775148        0.844743
       8       8      26       11.030372       10.730797        1.305809
       8      10       0      111.254158      111.801163        1.471928
       8      10       2       22.301712       21.015137        0.564042
       8      10       3       20.765059       19.986320        0.580076
       8      10       4       53.838994       54.454660        0.715445
       8      10       6        7.106879        7.473573        0.974004
       8      10       7       19.514605       18.752893        0.496601
       8      10       8        7.811647        6.428289        1.236709
       8      10      10       60.018746       59.635224        0.906501
       8      10      11       26.477305       25.903243        0.838216
       8      10      12       44.470121       44.843952        0.685987
       8      10      13       13.009398       14.940850        0.845564
       8      10      14       23.514301       25.400276        0.714221
       8      10      15       45.300573       45.646468        0.744919
       8      10      16       46.195684       46.646650        0.756463
       8      10      17        9.033841        9.188101        1.128293
       8      10      18       17.622897       18.931904        0.732877
       8      10      20       30.119780       29.418039        0.735685
       8      10      21       18.967133       20.665720        0.787695
       8      10      22       54.775486       53.888589        0.868459
       8      10      23       19.432524       18.154614        1.215180
       8      12       2       11.097036        8.233329        1.365585
       8      12       5       12.023116        8.965818        1.679482
       8      12       6       52.690929       52.641049        0.916549
       8      12       7       28.683327       30.184350        0.698081
       8      12       8       44.371750       45.041758        0.757331
       8      12       9       27.691261       28.620587        0.733387
       8      12      11        7.870859        8.157910        1.544500
       8      12      12       30.502183       30.116756        0.772118
       8      12      13       13.865809       12.972124        0.974170
       8      12      14       22.459631       21.814330        0.786886
       8      12      15       15.052099       13.981702        1.006565
       8      12      17       40.241504       39.291093        0.831609
       8      12      18       11.262291       12.397540        1.671031
       8      12      19       18.665649       18.009497        0.725201
       8      14       0       15.233990       13.490256        1.545089
       8      14       2        9.161790        8.149755        1.436864
       8      14       3       12.345970       10.734990        1.100629
       8      14       4        9.738819        8.709139        1.422020
       8      14       6       22.886713       21.267416        0.849160
       8      14       7        6.994376        7.594775        2.046288
       8      14      10       29.788384       29.628753        1.170919
       8      14      12       26.630639       25.949065        1.085665
       8      14      13       16.505211       14.113433        1.142142
       9       1       1      171.343067      170.886805        1.975316
       9       1       2       51.927563       51.927931        0.657022
       9       1       3      229.727320      230.282652        2.728439
       9       1       4       41.838425       41.381397        0.580517
       9       1       5      273.028412      276.987725        3.180129
       9       1       6      133.898319      133.793124        1.528030
       9       1       7      196.611912      199.296764        2.261574
       9       1       8      124.555904      124.655525        1.419715
       9       1       9       84.526442       85.907043        1.004287
       9       1      10       51.433929       51.945356        0.655021
       9       1      11      144.189181      144.364816        1.650808
       9       1      12       35.875213       35.388134        0.516786
       9       1      13      143.195356      142.262434        1.635960
       9       1      14       56.320004       55.999911        0.722802
       9       1      15      144.589868      143.938181        1.727552
       9       1      16      101.935912      101.464279        1.351388
       9       1      17      107.466125      109.018806        1.275773
       9       1      18       52.698072       53.251761        0.714846
       9       1      19       53.791411       54.384924        0.699687
       9       1      20       15.853717       15.193815        0.545695
       9       1      21       13.028974       13.074326        0.627656
       9       1      22       23.335859       23.162232        0.542886
       9       1      23       35.820528       37.600399        0.685743
       9       1      24       50.045127       51.461345        0.820573
       9       1      26       28.247409       27.962135        0.820610
       9       1      27       15.068842       13.939118        0.851249
       9       1      29       27.562488       27.243256        0.808779
       9       1      30        8.509686        8.474892        1.182259
       9       3       1       52.131686       53.169446        0.974715
       9       3       2       28.615857       29.006982        0.516027
       9       3       3       95.674072      103.029607        1.257652
       9       3       4      109.888473      108.650817        1.235762
       9       3       5        5.493754        6.981941        0.638864
       9       3       6       15.673190       28.269294        0.693901
       9       3       7      104.526366      104.744451        1.194984
       9       3       8       38.795309       37.988814        0.510945
       9       3       9       16.810457       63.640946        1.199461
       9       3      10       21.372123       21.902146        0.404151
       9       3      11      162.704468      162.817382        1.859055
       9       3      12       37.316281       36.392856        0.531345
       9       3      13       24.973428       25.433934        0.435950
       9       3      14       59.488532       59.386530        0.728867
       9       3      15       22.114623       21.838773        0.425765
       9       3      16       51.118605       50.731154        0.637456
       9       3      17       50.445806       51.015978        0.680465
       9       3      18       10.173772       15.321194        0.595204
       9       3      19       93.242349       93.357217        1.103697
       9       3      20       34.855603       35.621342        0.563013
       9       3      21       86.499262       87.394851        1.102424
       9       3      22        0.510285        7.522500        1.319146
       9       3      23       10.744722       15.023648        1.045279
       9       3      24       66.208230       68.028597        0.957232
       9       3      25        6.398504        8.206881        2.715151
       9       3      26       24.133198       24.807338        0.781880
       9       3      27       25.183926       25.608807        0.809674
       9       3      28       11.093559       13.048027        1.521509
       9       3      29       34.035669       34.420052        0.855348
       9       5       1       35.117384       34.865742        0.468120
       9       5       2      162.230747      160.858012        1.823896
       9       5       3       16.446961       16.671863        0.352389
       9       5       4       37.305187       36.253000        0.498941
       9       5       5       14.022008       12.559538        0.379687
       9       5       6       75.554536       75.701057        0.896451
       9       5       7       49.270341       47.619639        0.611984
       9       5       8       17.740408       19.010208        0.401597
       9       5       9        7.184319        7.341199        0.632657
       9       5      10        9.640751        8.340312        0.559635
       9       5      11       60.528514       59.819228        0.755615
       9       5      14       14.139841       14.761436        0.677545
       9       5      15       13.338419       12.346578        0.527205
       9       5      16      101.134853      101.421891        1.186279
       9       5      17       24.607957       25.386414        0.503247
       9       5      18      134.662198      134.580088        1.574554
       9       5      19       53.974097       54.133539        0.749796
       9       5      20       36.701594       36.837345        0.650830
       9       5      21       26.350297       25.845406        0.631614
       9       5      22       66.711158       66.596096        0.970240
       9       5      23       15.451885       17.167498        1.267442
       9       5      26       38.865577       38.812884        0.897852
       9       5      27        5.887335        7.600684        1.722138
       9       5      28       41.529025       40.430434        1.059203
       9       5      29       16.544330       15.788002        0.835022
       9       7       1        5.925869        6.920585        0.529049
       9       7       2       47.257412       46.222614        0.610135
       9       7       3       18.430258       18.190025        0.405953
       9       7       4       20.108658       19.122787        0.435067
       9       7       5       51.699414       52.679787        0.698378
       9       7       6       15.054838       14.548024        0.430769
       9       7       7       10.100182        9.182859        0.538272
       9       7       8       19.750393       20.330544        0.438947
       9       7       9       32.212118       31.754685        0.488649
       9       7      10       18.687111       19.883913        0.545563
       9       7      11       56.310684       55.629938        0.731014
       9       7      12       11.625891       12.990112        0.715695
       9       7      13       92.242449       91.705071        1.093532
       9       7      14       42.481057       43.077140        0.633525
       9       7      15       34.330445       33.998824        0.593433
       9       7      16        3.349404        5.450028        1.510002
       9       7      17       36.961349       37.104851        0.874952
       9       7      18       61.274239       61.554041        0.811824
       9       7      19       39.535979       39.810677        0.683500
       9       7      20       24.575469       24.791672        0.648495
       9       7      21       56.061723       55.794086        0.806704
       9       7      22       29.869106       29.626762        0.704232
       9       7      23       45.925231       44.124596        0.827444
       9       7      24       25.380654       26.582400        0.808297
       9       7      25       13.287471       13.487995        1.008383
       9       7      26        2.564611        7.630701        1.952312
       9       7      27       31.984540       30.963091        1.152167
       9       9       2       20.974950       19.761503        0.501090
       9       9       3       55.793648       55.623466        0.710223
       9       9       4       13.939455       12.365314        0.605200
       9       9       5       10.159261        9.150295        0.647296
       9       9       6       82.436228       82.984938        1.022654
       9       9       7       56.064459       55.972672        0.705712
       9       9       8       31.935864       31.406432        0.520296
       9       9       9       27.770599       30.010815        0.659215
       9       9      10       19.143739       18.633545        0.721878
       9       9      11       17.046409       16.583425        0.870889
       9       9      12       57.784131       62.237931        1.011164
       9       9      13        7.777283        9.041958        0.945477
       9       9      14       46.661985       46.583151        0.710396
       9       9      15       19.524648       23.357782        0.633370
       9       9      16       90.608673       90.214190        1.123932
       9       9      18       16.975827       18.287564        0.823804
       9       9      19       29.809391       29.107284        0.618601
       9       9      20       11.217979       12.055165        0.951197
       9       9      23       15.688352       13.060513        1.420552
       9       9      24       43.544608       42.692622        0.887233
       9       9      25       13.302975       11.933985        1.055672
       9      11       1       31.247880       30.257611        0.574407
       9      11       2       45.906648       45.321959        0.656993
       9      11       3       54.082461       53.601119        0.725893
       9      11       4       35.315333       35.580051        0.722802
       9      11       5       47.547276       47.428683        0.815193
       9      11       7       20.523255       19.451324        1.195706
       9      11       8       37.166390       37.554760        0.727230
       9      11       9       17.085261       15.890689        1.109285
       9      11      10       27.664681       27.296117        0.699104
       9      11      12       47.024103       47.847257        0.786429
       9      11      13       43.592508       43.376722        0.863215
       9      11      14        8.006644        9.514978        1.405866
       9      11      15       48.749602       49.596976        0.789211
       9      11      16       19.379467       20.079965        0.730963
       9      11      17       10.883958       12.854027        0.879207
       9      11      18       29.241277       29.485013        0.721486
       9      11      19       51.097404       49.660044        0.762446
       9      11      20       14.746182       15.015159        0.952816
       9      11      21       31.055023       31.096238        0.887092
       9      13       1       26.773382       25.290473        0.756610
       9      13       2        9.492991        8.124642        1.452963
       9      13       4       12.388454        9.622240        1.179527
       9      13       6       25.137983       24.692347        0.845192
       9      13       8       34.116279       35.689915        0.816271
       9      13       9       13.837182       15.981489        0.952131
       9      13      10       44.240695       43.569599        0.784585
       9      13      11       29.780144       29.541852        0.732152
       9      13      12       23.558688       23.495085        0.901280
       9      13      13       11.548300       13.027701        2.023066
       9      13      14       24.728218       24.215739        0.838848
       9      15       1        9.707621        8.590285        1.158610
       9      15       2       15.127706       13.412196        0.874206
       9      15       3        8.897898        9.998965        1.129298
       9      15       4       15.718945       13.570814        0.990445
       9      15       6       37.055135       36.595355        0.832208
      10       0       0       95.667625       94.182960        1.181439
      10       0       2       87.271028       87.991250        1.080830
      10       0       4      196.395012      194.174921        2.191323
      10       0       6      213.337647      214.127065        2.420287
      10       0       8       79.731462       79.915017        1.003161
      10       0      10       14.566433       14.383219        0.616978
      10       0      12      133.934892      134.640633        1.574097
      10       0      14      156.820840      157.160109        1.865641
      10       0      16       67.607475       68.381576        1.092603
      10       0      18       21.773628       21.145260        0.687870
      10       0      20       28.582566       27.777113        0.669562
      10       0      22       81.597623       83.444712        1.240272
      10       0      24       31.163753       31.642219        0.845816
      10       0      26       28.387458       27.717377        0.882385
      10       0      28       27.107131       26.050643        0.942324
      10       0      30       12.529960       11.470702        1.371969
      10       2       0       73.646194       75.159564        1.024039
      10       2       1      124.616144      125.743787        1.439499
      10       2       2       46.244982       46.849013        0.634783
      10       2       3      154.120949      155.806290        1.879421
      10       2       4      193.735392      195.161984        2.297119
      10       2       5      188.043835      190.598269        2.143335
      10       2       6       57.832621       58.775420        0.717653
      10       2       7      193.224846      191.893981        2.203694
      10       2       8        3.395147        3.902986        0.764211
      10       2       9       15.304990       16.099969        0.342015
      10       2      10       39.751926       39.148563        0.514432
      10       2      11       39.643192       39.131573        0.525130
      10       2      13       63.679665       62.495680        0.824730
      10       2      14      100.044989       99.665290        1.226573
      10       2      15      105.908436      106.782957        1.226769
      10       2      16      131.341864      132.100341        1.520024
      10       2      17      150.418913      150.491196        1.746562
      10       2      18       26.119623       26.681623        0.538666
      10       2      19       21.681059       20.394411        0.476710
      10       2      21       48.088872       47.934121        0.658405
      10       2      22       32.868528       32.477839        0.561631
      10       2      23       33.393395       33.629154        0.644132
      10       2      25       31.093228       31.437494        0.705980
      10       2      26       27.050719       27.848896        0.720977
      10       2      27       39.807438       39.910901        0.749698
      10       2      29        9.012003        7.433983        1.780727
      10       2      30       15.342199       15.039880        0.956088
      10       4       0      121.902932      123.347882        1.408053
      10       4       1       40.249674       40.575608        0.531193
      10       4       2        2.748631        4.349276        0.620643
      10       4       3       51.792486       52.753389        0.639101
      10       4       4       71.748025       70.763126        0.835792
      10       4       5       12.254515       12.952220        0.388623
      10       4       6       65.161898       63.546125        0.757620
      10       4       7       16.220948       16.600331        0.355409
      10       4       8      114.863003      115.430499        1.331331
      10       4       9       97.195553       97.445934        1.139672
      10       4      10       57.357588       57.601215        0.734303
      10       4      11       14.275500       13.598971        0.505426
      10       4      12       30.595326       29.609222        0.504662
      10       4      13       72.474894       71.865778        0.887267
      10       4      14       44.015283       43.092111        0.608914
      10       4      15       18.845587       17.909913        0.480341
      10       4      16       19.435852       19.548427        0.440769
      10       4      17        4.132258        6.452581        1.011947
      10       4      18      129.166891      130.171810        1.527665
      10       4      19       28.231725       28.232322        0.543902
      10       4      20      114.571198      115.647309        1.437594
      10       4      21        8.776984        7.467798        1.384098
      10       4      22       30.662755       30.647202        0.723847
      10       4      23       25.366556       26.239188        0.762668
      10       4      25       28.237757       28.029930        0.869387
      10       4      26       15.029345       15.411781        1.031687
      10       4      28       37.622580       37.378470        0.761601
      10       6       0       28.270957       26.116164        0.559865
      10       6       1        8.056934        7.353605        0.482110
      10       6       2        6.495492        7.669817        0.418707
      10       6       3        1.372306        3.320542        1.065368
      10       6       4       32.256585       32.716051        0.481835
      10       6       5       13.230006       12.877461        0.419761
      10       6       6       62.546385       61.914619        0.785635
      10       6       7       14.159371       13.587310        0.489016
      10       6       8      107.482218      105.765779        1.270305
      10       6       9       75.115751       75.069435        0.940742
      10       6      10       24.569577       25.196984        0.503189
      10       6      11       32.510629       32.084420        0.485027
      10       6      12        5.827256        4.899439        1.110253
      10       6      13       35.365484       34.245730        0.518125
      10       6      14        7.357584        6.759527        0.900491
      10       6      15       46.938863       45.812553        0.638203
      10       6      16       43.372325       43.567075        0.615764
      10       6      17       49.305346       48.556153        0.692064
      10       6      18       94.091188       94.378599        1.155485
      10       6      19       38.146910       38.697804        0.679367
      10       6      20       68.940764       69.056643        0.919913
      10       6      22       21.582892       21.607961        0.752406
      10       6      23       36.989602       36.630998        0.796168
      10       6      24        8.743182        8.205937        1.634993
      10       6      25       49.673049       48.809323        0.822839
      10       6      27       16.330615       14.643941        0.974577
      10       6      28       20.997209       20.474960        1.007503
      10       8       0       79.970924       78.829944        1.322686
      10       8       1       32.076270       32.037790        0.512090
      10       8       2       26.951716       26.210017        0.564337
      10       8       3       16.607525       16.492786        0.474531
      10       8       4      131.387505      130.643408        1.502516
      10       8       5       69.899886       69.710257        0.834565
      10       8       6       54.630278       54.414888        0.676593
      10       8       7       50.898493       50.872193        0.674145
      10       8       9       20.546981       20.124612        0.465881
      10       8      10       32.119292       31.679962        0.758512
      10       8      12       20.791966       20.484677        0.619507
      10       8      13       16.357470       19.075927        0.812773
      10       8      14      114.836910      116.556424        1.391043
      10       8      15       39.919591       39.482654        0.783351
      10       8      16       68.759796       69.263916        0.901250
      10       8      17       64.196065       64.535649        0.860230
      10       8      18       28.192880       27.385781        0.615503
      10       8      19       24.177837       24.331954        0.630720
      10       8      20       28.355600       28.251442        0.724992
      10       8      21       17.422762       16.766604        0.738572
      10       8      23       19.943397       17.884686        0.889737
      10       8      25       14.067358       13.996428        1.102546
      10       8      26       10.414332        9.730915        1.381633
      10      10       0       43.410036       43.102552        1.216218
      10      10       1       17.008005       15.358646        0.644822
      10      10       2       28.937095       28.667891        0.614938
      10      10       3       23.153615       22.874462        0.497815
      10      10       4       20.472071       19.834717        0.582920
      10      10       6       47.129068       46.724298        0.653351
      10      10       7       21.883737       21.925282        0.514439
      10      10       8       36.049622       35.913786        0.625562
      10      10       9       25.002190       25.646228        0.557724
      10      10      10       41.948358       43.083872        0.758435
      10      10      11       24.812053       24.250629        0.613671
      10      10      12       78.957983       78.490127        0.983869
      10      10      13        0.268123        9.597395        1.045092
      10      10      14       44.293369       43.704233        0.708015
      10      10      15       25.631863       27.803381        0.783451
      10      10      16       23.407112       23.938860        0.690956
      10      10      17       26.417074       27.982405        0.655279
      10      10      18       18.502482       18.155467        0.819084
      10      10      19       13.429518       13.462726        0.914997
      10      10      20       11.057801       14.410795        1.177231
      10      10      21        7.805292        7.293367        1.839203
      10      10      22       29.510627       28.731672        0.853382
      10      10      23       20.694034       19.701802        0.894059
      10      12       0       12.554262       10.475400        1.145110
      10      12       1       22.934224       21.246435        0.855182
      10      12       2       20.117809       18.601855        0.862638
      10      12       4       30.006590       29.004086        0.982837
      10      12       5       52.538245       51.878030        1.109625
      10      12       6       12.878940       10.951119        0.941259
      10      12       7       41.363663       42.042716        0.740350
      10      12       8        9.271815        7.362669        1.617811
      10      12      10        8.734935        8.182060        2.019065
      10      12      12       20.238945       20.128363        0.774193
      10      12      13        9.649954       12.028633        1.605010
      10      12      14        9.186804       10.166071        1.233003
      10      12      15       31.280071       31.791508        0.727510
      10      12      16       24.657759       24.759422        0.831251
      10      12      17       50.222035       49.727156        0.814529
      10      12      18       15.562788       15.223929        0.865534
      10      12      19       10.092850        9.048525        1.061185
      10      14       1       29.221593       28.300919        0.708193
      10      14       3       32.079587       31.561543        0.827035
      10      14       4        7.573710        6.686808        1.764349
      10      14       8       22.892318       22.948333        0.884839
      10      14       9       11.736691       10.388311        1.472398
      10      14      10       20.446106       19.697030        0.921879
      10      14      12        9.183561        9.699407        1.540075
      10      14      13       17.388843       16.628229        1.030636
      11       1       1       46.716437       46.927178        0.620543
      11       1       2       78.139804       78.957837        0.936417
      11       1       3      220.056223      220.518253        2.529423
      11       1       4       79.911893       79.078758        0.999593
      11       1       5       36.813297       35.664969        0.556260
      11       1       6       13.082071       13.746163        0.331493
      11       1       7       23.949829       23.953851        0.374223
      11       1       8      122.676659      124.737725        1.424875
      11       1       9        2.772123        4.442713        0.745675
      11       1      10      159.469164      159.045591        1.813053
      11       1      11       89.870518       89.742019        1.057500
      11       1      12       54.577385       54.135016        0.695545
      11       1      13       24.083008       24.298045        0.465542
      11       1      14       21.842640       21.430959        0.424279
      11       1      15       13.485341       12.203524        0.516899
      11       1      16        5.640052        6.359135        0.818158
      11       1      17       42.977705       42.599178        0.719608
      11       1      18       60.751682       61.526173        0.761427
      11       1      19      111.213730      112.371705        1.337921
      11       1      20       63.486843       64.817050        0.825051
      11       1      21       47.450079       47.941110        0.662470
      11       1      22       15.260450       13.708319        0.655897
      11       1      23       38.288483       38.216358        0.745163
      11       1      24       14.204848       14.703503        0.740330
      11       1      25       29.326061       29.678848        0.701331
      11       1      26       20.410700       21.318654        0.690607
      11       1      27       12.286023       11.962358        1.497818
      11       1      29       29.460960       27.810681        0.690619
      11       1      30       12.141585       11.229960        0.997443
      11       3       1       40.804513       40.894743        0.541126
      11       3       2       82.105776       81.655006        0.942163
      11       3       3       57.920405       57.946009        0.702777
      11       3       4       20.439347       20.945572        0.372566
      11       3       5       42.199986       42.622764        0.561428
      11       3       6       80.840429       81.581064        0.948856
      11       3       7        7.189411        6.989564        0.498440
      11       3       9       77.877868       76.554948        0.910120
      11       3      10       38.012979       37.030933        0.516636
      11       3      11       66.408059       65.109062        0.797928
      11       3      12      159.799851      158.453148        1.816492
      11       3      13      120.015501      118.566437        1.388751
      11       3      14      118.896668      117.572956        1.429898
      11       3      15       13.895398       13.456485        0.565822
      11       3      16        7.599240        7.035609        0.800732
      11       3      17       73.813243       75.282999        0.919729
      11       3      18       18.105411       17.108214        0.602412
      11       3      19        8.667106        7.417257        0.885626
      11       3      20       10.309132        9.632284        0.782205
      11       3      21       22.454455       23.671354        0.706675
      11       3      22       54.417867       55.276306        0.772310
      11       3      23       53.441933       54.012221        0.898129
      11       3      24       40.339961       41.996428        0.762613
      11       3      25       22.003585       22.731146        0.951823
      11       3      26       25.611982       25.380366        0.980225
      11       3      27       34.007854       33.782244        0.763996
      11       3      29        7.618062        7.410628        1.682469
      11       5       1        9.958242        9.166712        0.426153
      11       5       2       19.101730       20.035868        0.353437
      11       5       4       30.478759       30.810972        0.439092
      11       5       5       14.020752       11.048801        0.407125
      11       5       6      100.432189      101.287215        1.168601
      11       5       7       42.837039       43.688442        0.568918
      11       5       8       21.474122       20.441942        0.385771
      11       5      10      117.195177      116.039648        1.337220
      11       5      11       32.515925       31.559911        0.517176
      11       5      12       14.223382       14.338410        0.586901
      11       5      13       41.134158       42.042835        0.575226
      11       5      14       80.673272       80.393035        0.957262
      11       5      15       29.674846       30.429607        0.513421
      11       5      16      133.207069      133.049991        1.542424
      11       5      17       12.901276       11.968417        0.715799
      11       5      18       10.870410       11.675658        0.708827
      11       5      19       12.934553       11.423922        0.735765
      11       5      20       37.408963       37.687266        0.635495
      11       5      22       36.714403       36.600683        0.753683
      11       5      23       22.552044       23.287464        1.087521
      11       5      24       47.634859       48.539365        0.846149
      11       5      26       33.650019       34.040858        0.813140
      11       5      27       19.601226       18.017741        0.879521
      11       5      28       25.751290       25.289583        0.930884
      11       5      29       13.313464       13.669857        0.882434
      11       7       1       83.563472       82.588680        1.031019
      11       7       2       72.349448       70.907475        0.875911
      11       7       3       19.024804       19.865900        0.454754
      11       7       4       22.055432       21.596342        0.527662
      11       7       5       13.315364       13.334467        0.539991
      11       7       6       70.431137       71.134520        0.861325
      11       7       7       49.825738       48.668778        0.620426
      11       7       8       18.619707       18.076974        0.431476
      11       7       9       11.068375       10.136913        0.561794
      11       7      10       21.081105       20.524132        0.704256
      11       7      11       75.257948       75.913306        0.931288
      11       7      12      113.006026      112.982742        1.362574
      11       7      13       15.770450       16.517112        0.633583
      11       7      14       46.709017       47.269758        0.703022
      11       7      15       18.540348       18.236420        0.581633
      11       7      16       27.475241       28.161481        0.572833
      11       7      17        7.037819        7.120758        1.284415
      11       7      19       20.670772       19.998875        0.672354
      11       7      21       64.687557       64.184578        0.902171
      11       7      22       20.409430       20.936117        1.029299
      11       7      23       40.970113       40.569693        0.816716
      11       7      24       17.718301       16.405274        1.343424
      11       7      26       15.636560       15.560366        0.953341
      11       7      27       15.368665       12.920604        1.010247
      11       9       1       20.395497       19.824076        0.590153
      11       9       2       19.900438       20.995881        0.492808
      11       9       3       30.214851       29.896371        0.519789
      11       9       6       14.658446       12.555716        0.537879
      11       9       7       63.671797       63.269503        0.788420
      11       9       8       92.826839       92.668765        1.144528
      11       9       9       29.137164       28.626648        0.559217
      11       9      10       93.242836       95.120713        1.216991
      11       9      11       35.426065       36.116617        0.606798
      11       9      12        6.560466        7.008623        1.111242
      11       9      13        9.203740        8.077326        1.380454
      11       9      14       11.558801       11.082554        0.827087
      11       9      15       45.084094       45.754781        0.707470
      11       9      16       16.915102       17.607101        0.858996
      11       9      18       39.593683       38.608160        0.694561
      11       9      19       19.665896       19.460062        0.772914
      11       9      20       16.149403       16.692513        0.865767
      11       9      21        9.822679        8.863820        1.430980
      11      11       2        8.658315        6.829912        2.099119
      11      11       3       25.914730       24.159512        0.773509
      11      11       5       24.570926       22.216548        0.866068
      11      11       6       31.153447       31.552765        0.585268
      11      11       7       28.741049       28.402429        0.781200
      11      11       8       45.557491       45.858478        0.717375
      11      11       9       40.609102       38.948941        0.913656
      11      11      10       39.298803       39.143199        0.936095
      11      11      11        8.732860       12.509636        0.929602
      11      11      12       28.595585       29.540311        0.749723
      11      11      13       27.352579       27.704584        0.782055
      11      11      14        8.388413        9.501231        1.365711
      11      11      15       38.119698       38.895501        0.728692
      11      11      16       12.585219       13.317808        0.858502
      11      11      17       11.415797       11.888987        0.896321
      11      11      18        4.943860        7.997881        1.488365
      11      11      19       32.450060       31.834729        1.032871
      11      11      20       14.204282       14.467204        0.853006
      11      11      21       10.554401       12.703976        1.107657
      11      13       1       36.197627       36.264445        0.904740
      11      13       2       33.835991       33.486266        0.869054
      11      13       3       15.666570       14.241524        0.903855
      11      13      10       11.160827        9.569995        1.385766
      11      13      11       17.630187       17.315427        0.882895
      11      13      12       18.988444       16.765948        1.288903
      11      13      13       11.820983       12.578076        1.433019
      11      13      14       32.725608       31.751535        0.830682
      11      13      15        8.280491        8.325953        1.810886
      11      13      16       18.722345       17.715248        0.828981
      11      15       2        6.285978        6.892322        1.448490
      11      15       4       21.621646       19.791286        0.777785
      11      15       5       15.036689       13.400448        1.147460
      11      15       6       15.990203       14.837992        0.916480
      12       0       0      743.368202      743.023553        8.610862
      12       0       2      277.091611      277.195599        3.173884
      12       0       4      240.008357      241.341045        2.964767
      12       0       6       14.488332       17.690054        0.482035
      12       0       8      136.857186      136.739533        1.571912
      12       0      10      181.775898      184.091825        2.105537
      12       0      12       79.881718       80.569535        1.012034
      12       0      14      167.308759      167.865422        1.944444
      12       0      18       63.758702       64.364820        0.866686
      12       0      20       52.516753       53.331510        0.815118
      12       0      22       54.183171       54.892896        0.924192
      12       0      24       10.389111        9.113534        1.839862
      12       0      26       10.636549       10.560350        1.515374
      12       2       0       82.034331       80.944796        1.207791
      12       2       1      144.720588      143.043350        1.725499
      12       2       2       51.827068       51.178609        0.735904
      12       2       3      113.699456      113.053527        1.338828
      12       2       4      106.031046      107.476974        1.225203
      12       2       6      109.652005      109.136612        1.245203
      12       2       7       59.799234       61.127244        0.733714
      12       2       8      184.848437      186.901043        2.116858
      12       2       9       77.355884       77.015907        0.906184
      12       2      10       79.062743       77.802635        0.918196
      12       2      11       39.564836       40.024867        0.542922
      12       2      12       19.551796       19.542032        0.438286
      12       2      13       75.108687       74.153355        0.906409
      12       2      14      115.185508      114.962603        1.329870
      12       2      15       23.668278       22.894847        0.395482
      12       2      16       21.560229       21.327986        0.434387
      12       2      17        9.733002        9.998005        0.578228
      12       2      18       15.884406       14.921025        0.486598
      12       2      20       56.651547       57.693241        0.741929
      12       2      21        9.652157        8.935625        1.099351
      12       2      22        6.571786        5.346663        1.504189
      12       2      23       11.993669       10.373572        1.042747
      12       2      24       11.574720        8.857257        1.370175
      12       2      25        4.821214        7.119965        1.732934
      12       2      26       21.174364       22.028232        0.724246
      12       2      28       17.358832       17.019401        0.886741
      12       2      29       14.139968       15.328177        0.861042
      12       2      30       10.030462       10.342534        1.165824
      12       4       0       66.895843       67.731824        0.871829
      12       4       1       29.635759       29.526869        0.456143
      12       4       2       44.077736       44.367894        0.576415
      12       4       3       21.501075       20.947172        0.359899
      12       4       4       24.701066       31.317168        0.516442
      12       4       6        8.385954        9.161757        0.386875
      12       4       7       11.348419       11.215525        0.363169
      12       4       8       77.555614       79.082741        0.933986
      12       4       9       39.722769       39.917164        0.552825
      12       4      10        5.583879        5.617695        0.798301
      12       4      11       37.518563       38.235978        0.542718
      12       4      12       40.397564       54.290239        1.636198
      12       4      13       72.534534       71.367850        0.973837
      12       4      14       77.900459       77.763680        0.922526
      12       4      15       70.823896       69.369878        0.881149
      12       4      16       64.117187       63.670087        0.782507
      12       4      17       40.524292       40.631269        0.577019
      12       4      18       20.811558       20.551204        0.547545
      12       4      19       20.169519       20.401323        0.523922
      12       4      20       48.122453       48.685932        0.715660
      12       4      21       29.765040       31.607626        0.643232
      12       4      22       36.551564       36.882381        0.744871
      12       4      23       14.326491       15.412430        1.244886
      12       4      24       17.996268       19.619429        0.966571
      12       4      25       22.885060       22.884209        1.362180
      12       4      26       25.354117       24.290019        0.881524
      12       4      27       12.582275       11.908358        1.181942
      12       6       0       24.613526       25.333417        0.560762
      12       6       1       92.092215       91.663079        1.110420
      12       6       2       42.559514       43.489769        0.581858
      12       6       3       87.647725       89.082209        1.039578
      12       6       4       15.817026       14.176071        0.399867
      12       6       6       13.506967       22.061845        0.622402
      12       6       7        7.890527        6.549695        0.784477
      12       6       8       70.213756       69.763888        0.923195
      12       6       9        9.883730       19.108297        0.855634
      12       6      10       37.705685       37.670413        0.530780
      12       6      11        6.897407        6.985428        0.706691
      12       6      12       30.192332       39.544405        0.900920
      12       6      13       24.324413       24.011664        0.635225
      12       6      14       67.206038       67.269235        0.830226
      12       6      15       47.028007       49.216562        0.664886
      12       6      16       14.000439       12.629371        0.568964
      12       6      17       47.829205       47.717083        0.657472
      12       6      18        1.577571        7.215199        1.440046
      12       6      20       60.712011       59.879629        0.908000
      12       6      21       69.951040       70.138577        1.207575
      12       6      22        9.829729       11.921283        1.007425
      12       6      23       19.714907       19.942166        0.746836
      12       6      24       11.624239       10.933618        1.621926
      12       6      25       51.135449       50.841814        0.937477
      12       6      26       26.066534       24.554409        0.856443
      12       8       0       51.262008       51.324653        0.920543
      12       8       1       11.515979       10.422859        0.582880
      12       8       2       56.854475       57.267617        0.778196
      12       8       3       75.917261       75.133881        0.906204
      12       8       4       26.502865       26.821987        0.504250
      12       8       5       28.135636       28.447882        0.473215
      12       8       6        4.956566        5.509338        1.451851
      12       8       7       26.711379       26.269164        0.460424
      12       8       9       53.746015       53.080317        0.737918
      12       8      10       43.592145       43.265344        0.651409
      12       8      11       26.158182       26.583322        0.572799
      12       8      12       14.660924       13.960158        0.786460
      12       8      13       56.081887       56.618901        0.838758
      12       8      14       33.189815       34.107624        0.630372
      12       8      15       48.857176       49.460287        0.764080
      12       8      16        9.658493       10.638797        1.352054
      12       8      17       24.479433       25.280150        0.651462
      12       8      18       19.506949       20.735308        0.835137
      12       8      19       54.777503       54.226285        0.825246
      12       8      20       27.476201       26.338489        0.668251
      12       8      21       27.901894       27.618056        0.809035
      12       8      22       12.280029       12.613762        1.174562
      12       8      24        9.312425        8.597459        1.807312
      12       8      26       12.606381       10.950297        1.209491
      12      10       0       55.016073       55.585250        0.833179
      12      10       1       13.852744       12.796249        0.629812
      12      10       2       24.830723       24.949669        0.604602
      12      10       3       38.644099       38.597150        0.691513
      12      10       4       23.373347       22.391293        0.546147
      12      10       5       13.765601       12.596587        0.621191
      12      10       7       16.143073       15.296339        0.853982
      12      10       8        8.714711        8.503564        0.952193
      12      10       9       56.309116       55.685366        0.775558
      12      10      10       70.543989       70.374925        1.131123
      12      10      11       29.170783       28.789529        0.628338
      12      10      12       78.884958       79.821175        1.095480
      12      10      13       57.615425       57.537640        0.861358
      12      10      14        9.373745        9.967061        0.990168
      12      10      15       40.256056       41.096715        0.693697
      12      10      16       25.348349       26.152227        0.619748
      12      10      19       25.590033       25.276709        0.645966
      12      10      21       23.460265       22.329778        0.757110
      12      12       0       13.212338       15.081512        1.249726
      12      12       3       15.881325       15.141730        0.708113
      12      12       4       44.663373       44.613339        0.703143
      12      12       5       48.421666       49.623180        1.208709
      12      12       6       31.233508       31.992655        1.231062
      12      12       7       17.380273       15.998656        0.934231
      12      12       8       15.472093       15.211213        1.402603
      12      12       9       26.153230       25.849429        0.781833
      12      12      10       11.375247       11.917214        1.153739
      12      12      12        7.869390       11.184901        1.619003
      12      12      14       23.571963       23.217278        0.799087
      12      12      15       33.035960       33.959093        0.732586
      12      12      16       10.817486       14.599144        0.951580
      12      12      18       22.785888       23.414931        0.749744
      12      12      19        9.520451       10.064989        1.173420
      12      14       0       28.738865       29.569731        0.896683
      12      14       1       26.206639       26.950232        0.927586
      12      14       2       16.716193       16.587103        0.831368
      12      14       3       18.109341       18.197912        0.840046
      12      14       5       22.685738       22.079040        0.842491
      12      14       6        7.445882        7.397777        2.064251
      12      14       8       10.972919       10.478406        1.492618
      12      14       9       15.289611       14.121084        1.210758
      13       1       1      153.305581      152.027300        1.718651
      13       1       2      254.839785      256.819197        2.934440
      13       1       3       64.246021       64.615710        0.956885
      13       1       4      270.492493      272.564488        3.079349
      13       1       5       30.689516       30.404325        0.466395
      13       1       6       12.347374       11.694828        0.404684
      13       1       7       33.979418       33.987351        0.465505
      13       1       8       95.588788       94.835489        1.095247
      13       1       9       17.922500       18.295191        0.364942
      13       1      10      117.719630      118.583726        1.360426
      13       1      11       53.866287       54.223058        0.685677
      13       1      12      152.896316      153.162006        1.760569
      13       1      13      101.786984      101.183497        1.192252
      13       1      14       50.869856       51.026464        0.669089
      13       1      15       52.924630       52.712522        0.666476
      13       1      16       45.007038       45.726141        0.596320
      13       1      17       30.033514       30.895954        0.497227
      13       1      18       12.987717       12.632102        0.839647
      13       1      19       51.110047       51.862414        0.681184
      13       1      21       18.920398       18.079436        0.526208
      13       1      22       23.731179       23.650814        0.536225
      13       1      23       39.558523       40.212312        0.616098
      13       1      24       19.906566       19.122683        0.763892
      13       1      25       23.271772       24.228372        0.674899
      13       1      26       20.919238       20.954737        0.705712
      13       1      27       40.936442       41.217351        0.742381
      13       1      28       11.586018       12.152654        0.950270
      13       3       1       15.172012       14.915529        0.344290
      13       3       2        5.014975        5.943652        0.517448
      13       3       3       40.652306       39.226267        0.514684
      13       3       4        4.542995        4.524367        0.492481
      13       3       5       58.527064       58.627980        0.699236
      13       3       6       63.302505       63.220408        0.751880
      13       3       7       87.647782       87.020228        1.010839
      13       3       8       78.027991       77.534960        0.910010
      13       3       9       50.729830       49.994600        0.635746
      13       3      10      137.648676      136.005882        1.560964
      13       3      11       52.888804       52.215515        0.671161
      13       3      12        9.945048       10.589523        0.391017
      13       3      13       53.041144       52.462272        0.712960
      13       3      14       17.484099       16.600271        0.433045
      13       3      15       46.860420       45.885183        0.592086
      13       3      16       71.676025       71.599721        0.880494
      13       3      17       46.390002       46.072334        0.617633
      13       3      18       18.715021       18.947137        0.482173
      13       3      19       44.947486       45.161599        0.622314
      13       3      20       24.361896       24.269096        0.525172
      13       3      21       39.762629       40.806127        0.628050
      13       3      22       13.152245       13.563517        0.681848
      13       3      23        1.664053        6.473175        1.557608
      13       3      24       42.266022       42.971851        0.773880
      13       3      25        7.600272        8.937170        1.988256
      13       3      26       21.038428       21.003904        0.859064
      13       3      29       12.541823       12.256835        1.037129
      13       5       1       12.370439       11.888566        0.493843
      13       5       2       15.039558       15.386293        0.493949
      13       5       3       43.322461       42.224637        0.562243
      13       5       4       34.602095       34.988998        0.481022
      13       5       5       88.811171       88.441167        1.025430
      13       5       6       68.937407       69.185331        0.837624
      13       5       7      111.260756      111.360226        1.286029
      13       5       9       14.179528       13.612751        0.356297
      13       5      11       11.131110       10.122302        0.647050
      13       5      12       69.152504       67.987499        0.876389
      13       5      13        5.045763        4.404464        1.237939
      13       5      14       21.611679       21.195778        0.571772
      13       5      17       35.551229       34.944527        0.596980
      13       5      18       26.058302       25.669418        0.649949
      13       5      19       37.134000       35.903203        0.615921
      13       5      20       15.915042       15.720973        0.667073
      13       5      21       15.861686       15.181535        0.698921
      13       5      22       42.453572       43.276899        0.751770
      13       5      24       22.568838       22.331480        0.780552
      13       5      25       10.129005        9.402782        2.328165
      13       5      26        9.449803        9.902737        1.373528
      13       5      27       18.237904       18.660841        1.090676
      13       5      28        5.764526        6.800956        1.850461
      13       7       1      155.430829      152.873804        1.939183
      13       7       2       44.822626       43.922318        0.688970
      13       7       3       18.915597       18.684700        0.465240
      13       7       4       68.960701       68.769761        0.858215
      13       7       5       34.386007       33.535951        0.504899
      13       7       6       47.439876       47.548396        0.635611
      13       7       7       11.554264       11.339974        0.499734
      13       7       8       72.689463       72.435350        0.864490
      13       7       9       38.337905       38.308224        0.690033
      13       7      10       55.279576       54.607326        0.711445
      13       7      11       12.010064       13.886432        0.685747
      13       7      12       38.595791       39.784042        0.769722
      13       7      13       60.038585       60.781247        0.813547
      13       7      14       54.416233       53.828896        0.761548
      13       7      15       41.756591       42.061146        0.742893
      13       7      16       13.201765       12.727097        0.698880
      13       7      18       29.338552       28.570422        0.598940
      13       7      19       20.326336       18.768857        0.630638
      13       7      20       38.990102       39.092455        0.707949
      13       7      21       20.845194       21.281259        0.714035
      13       7      22       20.180330       19.837061        0.787263
      13       7      23       28.057276       27.217990        0.733433
      13       7      27        9.632661        8.595318        1.493769
      13       9       1       11.120992       11.898403        0.672580
      13       9       2       96.612254       98.000918        1.165636
      13       9       6       10.744628       10.003100        0.655570
      13       9       7       40.736319       40.877011        0.594868
      13       9       8       38.504462       37.856307        0.579756
      13       9       9       23.230874       23.826015        0.601834
      13       9      10       60.283915       61.567037        0.952855
      13       9      11       14.928669       15.413014        0.726585
      13       9      12       94.930995       94.732993        1.157510
      13       9      13       21.880786       22.423559        0.683518
      13       9      14       47.225226       47.230287        0.714834
      13       9      15       46.964480       45.786242        0.726524
      13       9      16        4.537103        6.499615        1.658572
      13       9      17        7.054877        7.091946        1.364591
      13       9      18       28.420313       29.143730        0.669187
      13       9      19        4.541956        7.479652        1.410987
      13       9      20       26.931637       27.582911        0.889747
      13       9      22       17.131797       14.588660        1.381139
      13      11       1       23.149537       23.104523        0.588689
      13      11       2       25.485896       26.541910        0.587708
      13      11       3       19.355507       17.773857        0.744967
      13      11       4        7.033216        6.261262        2.017419
      13      11       5       12.362053       11.860228        1.025021
      13      11       6       16.412525       16.578510        0.876007
      13      11       7       49.095561       49.636479        0.869397
      13      11       9       57.065928       55.461158        0.862317
      13      11      11       12.251238       11.207453        0.955502
      13      11      12       24.550089       24.974767        0.676650
      13      11      13       10.175541        9.799092        1.197621
      13      11      14       50.615455       50.951447        0.823910
      13      11      15        8.412838       10.097227        1.291110
      13      11      16       26.852154       28.226991        0.662871
      13      11      17        8.778802        9.290823        1.076641
      13      11      18       16.847660       16.775518        0.977518
      13      11      19       10.464574        9.909601        1.072396
      13      11      20       24.031042       23.966623        0.848178
      13      11      21       20.134143       18.936552        0.803088
      13      13       1       19.550812       19.324673        1.169787
      13      13       2       40.715994       39.289566        0.793256
      13      13       3       18.040339       18.222404        1.000101
      13      13       4       24.589014       24.474946        0.771698
      13      13       5       11.637460       10.580265        1.590832
      13      13       6       12.792388        9.141603        1.755765
      13      13       9       17.214073       18.650121        0.996940
      13      13      10       12.918734       12.603690        1.381680
      13      13      12       15.565320       13.945680        1.564142
      13      13      13        6.555932        9.138791        1.837798
      13      13      14       14.701538       14.506998        1.101130
      13      13      15       13.448580       10.855552        1.283869
      13      13      16        9.903634       10.915585        1.774885
      13      15       1       16.734042       15.806866        0.852956
      13      15       3       14.390347       13.798514        1.039800
      13      15       4       16.408757       12.724622        1.266524
      13      15       5       11.278148       10.162332        1.897473
      14       0       0      405.573565      407.660398        4.856438
      14       0       2       92.403915       91.606823        1.226377
      14       0       4      128.056166      126.738313        1.494946
      14       0       6       71.386368       71.618643        0.884167
      14       0       8      271.108089      270.413387        3.089838
      14       0      10       78.050926       77.702188        0.971132
      14       0      12      253.053263      252.138057        2.935710
      14       0      14       42.863396       45.114964        0.683187
      14       0      16       89.066241       89.711872        1.086543
      14       0      18       64.367248       65.502366        0.880667
      14       0      20       24.409258       23.630108        0.823508
      14       0      22       46.914327       47.140322        0.807554
      14       0      24       29.252429       29.211624        0.697067
      14       0      26       11.405261       13.098091        2.087301
      14       0      28       28.875258       27.295439        1.189049
      14       0      30       15.093493       16.290273        1.937667
      14       2       0      233.480654      233.338381        2.621195
      14       2       1       52.623083       53.268471        0.665601
      14       2       2        4.044681        3.799618        1.095418
      14       2       3       11.536110       11.379895        0.326299
      14       2       4       94.832578       96.648435        1.117943
      14       2       5       66.318248       66.384411        0.782124
      14       2       6      280.029345      279.873186        3.164946
      14       2       7      126.840772      126.870800        1.449766
      14       2       8       52.008584       51.223432        0.643681
      14       2       9      119.212657      118.970164        1.384221
      14       2      10        1.196522        4.060813        1.017042
      14       2      11       92.590869       92.128877        1.084415
      14       2      12        7.043559        7.270839        0.599925
      14       2      13       49.058256       49.272305        0.647159
      14       2      14       84.978431       84.365040        1.067531
      14       2      15       23.588255       22.885148        0.402199
      14       2      16       14.325656       14.402534        0.527737
      14       2      17       14.575543       13.875770        0.615819
      14       2      19       74.699549       76.226898        0.922084
      14       2      20       47.361399       47.593277        0.696691
      14       2      22        8.871489        7.324746        1.074874
      14       2      23       29.280306       30.462715        0.590962
      14       2      24       10.354197        9.538511        0.901417
      14       2      25       37.248695       37.452904        0.720896
      14       2      27       19.831165       19.796919        0.741972
      14       2      28       41.233373       40.869304        0.804597
      14       2      29       27.148119       25.855309        0.851191
      14       2      30       14.240442       13.609702        1.117989
      14       4       0       19.284694       17.685814        0.694377
      14       4       1       99.542916       98.862480        1.148254
      14       4       2       85.086837       85.447352        1.006734
      14       4       3       49.285004       47.610083        0.598677
      14       4       4       80.852078       81.097534        0.943994
      14       4       5       68.563193       67.030814        0.802398
      14       4       6       65.748534       64.771907        0.781205
      14       4       7       31.308852       31.716084        0.461286
      14       4       8       74.971629       75.684146        0.899943
      14       4       9       43.276035       43.199421        0.591451
      14       4      10       14.686709       15.125079        0.369137
      14       4      11       10.859105       10.460975        0.559339
      14       4      13       76.971369       75.384481        0.941328
      14       4      14       36.074286       35.292492        0.550811
      14       4      15        6.845074        5.050614        1.270164
      14       4      16       54.819020       54.764770        0.706832
      14       4      18       39.584064       38.535179        0.583747
      14       4      19        8.402528        9.245307        0.887466
      14       4      20       74.651075       75.944717        0.962192
      14       4      21       46.738556       47.475257        0.796439
      14       4      22       83.434057       84.393365        1.194843
      14       4      23       19.192124       19.582518        0.956090
      14       4      24       16.139626       17.164411        0.873223
      14       4      25       27.088430       27.157209        0.750863
      14       4      26       19.096573       18.741665        1.246034
      14       4      27        1.986349        8.566312        2.177932
      14       4      28       17.889696       17.849790        0.998796
      14       6       0       61.193665       60.364062        0.833659
      14       6       2       90.128362       89.431147        1.084200
      14       6       3       96.024975       95.850300        1.154175
      14       6       4       82.842737       81.210344        0.972641
      14       6       5      118.054524      117.071773        1.362348
      14       6       6       22.368611       21.590855        0.409575
      14       6       7       45.717828       45.337071        0.589564
      14       6       8       19.082447       19.319757        0.378899
      14       6       9       96.429087       94.473171        1.118540
      14       6      10       27.035993       26.481182        0.445825
      14       6      11       50.577173       51.006372        0.678041
      14       6      12       19.069685       18.674769        0.467389
      14       6      13       18.080669       16.849955        0.520614
      14       6      14        6.705282        5.817138        1.360716
      14       6      15       61.601327       61.988225        0.806321
      14       6      16       34.842092       34.589160        0.549686
      14       6      17       23.354044       23.151717        0.506386
      14       6      18       31.234570       30.652161        0.562419
      14       6      21        9.338545        9.123316        1.180162
      14       6      22       16.614308       17.555313        1.074041
      14       6      23       32.065713       32.310525        0.733812
      14       6      26       26.966823       25.562355        0.787438
      14       6      27       13.034729       13.996642        1.214405
      14       8       0       14.619017       14.569077        0.716546
      14       8       1       11.533751       12.565946        0.569030
      14       8       2        6.884438        7.206955        0.838957
      14       8       3       46.458736       46.251811        0.630761
      14       8       4        9.564461        9.625747        0.793788
      14       8       5       55.269903       54.872671        0.737152
      14       8       6       34.150809       33.955412        0.510433
      14       8       8       48.377151       48.301449        0.645621
      14       8       9       55.513333       55.622747        0.741963
      14       8      11       29.182027       29.672732        0.613139
      14       8      12       56.574544       56.776756        0.792104
      14       8      13       18.304299       19.326459        0.663752
      14       8      14       65.312335       64.832631        0.881524
      14       8      15       34.233732       33.909291        0.626127
      14       8      16       66.868291       66.153382        0.905448
      14       8      17        6.432530        7.636360        1.123396
      14       8      18       60.711370       60.114640        0.920519
      14       8      19       14.861563       13.753218        1.032298
      14       8      20       12.983876       11.743083        1.049258
      14       8      22       17.133894       16.107514        1.042501
      14       8      25       10.621172        6.584505        1.763913
      14      10       0       81.504766       84.716055        1.134221
      14      10       1        4.411003        7.492129        1.303777
      14      10       2       29.880926       31.110866        0.645008
      14      10       3       14.304286       11.578946        0.817144
      14      10       4       14.972557       13.238353        0.771858
      14      10       5       22.044228       22.169867        0.608278
      14      10       6       52.596264       52.555019        0.716451
      14      10       8       32.835112       33.125066        0.606644
      14      10       9       28.759191       29.829968        0.649571
      14      10      10       34.547007       35.149253        0.657711
      14      10      11       33.238327       32.865940        0.634691
      14      10      12       22.589892       21.645115        0.643689
      14      10      13        8.061281        6.189580        1.550410
      14      10      14       34.416398       33.670016        0.650945
      14      10      15        9.448199        9.531705        0.996847
      14      10      16       34.516476       34.307725        0.792912
      14      10      17       13.017553       11.779813        0.830329
      14      10      18       18.062054       19.125010        0.688237
      14      10      19       15.323223       15.776914        0.788458
      14      10      20        8.306808        6.752888        2.143268
      14      10      22       26.760165       25.880553        0.725126
      14      12       0       38.662230       38.323361        1.029272
      14      12       1       16.125076       15.118664        0.688584
      14      12       2       40.377853       40.139631        0.698000
      14      12       3       20.562446       20.270668        0.720707
      14      12       4       11.226013       10.203676        1.017692
      14      12       5       41.394110       41.773556        0.863331
      14      12       6       54.302223       55.210597        0.824990
      14      12       7       21.282149       21.459264        0.745688
      14      12       8       14.669127       16.569731        1.071964
      14      12       9       26.962744       25.746514        1.052882
      14      12      11       11.162172       10.619369        1.424224
      14      12      13        9.254909        8.910056        1.576374
      14      12      15       17.089456       17.579477        1.064950
      14      12      16       36.500184       36.436383        0.777106
      14      12      17       12.324769       12.677224        1.392101
      14      12      18       45.478051       44.114397        1.038269
      14      14       0       40.678561       41.810047        0.925828
      14      14       1       22.756284       22.927603        0.700476
      14      14       2       42.005100       41.787917        0.727324
      14      14       3        2.700704        7.517965        1.487020
      14      14       4       21.552697       21.093127        0.750276
      14      14       5       26.102458       25.917639        0.985565
      14      14       6       12.646172       11.001045        1.479801
      14      14       7        7.980487       10.156673        1.264721
      14      14       8        7.209547        7.895651        1.650893
      14      14       9        7.357300        7.677122        1.451634
      14      14      10       18.963949       17.721428        1.189162
      14      14      11        1.789676        8.340330        2.106054
      14      14      12       19.703074       20.609100        1.003601
      15       1       1       10.328574       10.641851        0.407407
      15       1       2       73.905890       73.458151        0.865824
      15       1       3      126.160221      126.555916        1.455441
      15       1       4       48.910005       48.269452        0.606501
      15       1       5       90.127245       90.423448        1.070670
      15       1       6       58.181108       57.935222        0.698459
      15       1       7       61.930282       63.992890        0.789354
      15       1       8      188.820160      189.349148        2.143833
      15       1       9       31.483942       31.509935        0.463810
      15       1      10      111.393288      110.295059        1.271442
      15       1      11      101.526812      101.617912        1.184800
      15       1      12       27.251817       26.493037        0.466489
      15       1      13        8.417647        7.286762        0.755866
      15       1      14       86.142491       84.705372        1.047413
      15       1      15       44.358208       44.669005        0.589461
      15       1      16       50.642512       50.632697        0.651641
      15       1      17       66.277896       66.557870        0.812908
      15       1      18       11.242250       10.309995        0.717196
      15       1      19       13.522140       13.345486        0.656097
      15       1      20       19.714551       19.225608        0.579705
      15       1      21       21.603118       22.181253        0.640808
      15       1      22       21.611184       21.788070        0.609683
      15       1      24       18.194803       17.535706        0.598700
      15       1      25       16.372865       14.842944        0.764472
      15       1      26       22.130075       22.935649        0.900216
      15       1      27       25.702057       25.587048        0.666919
      15       1      28       26.649852       26.998944        0.701169
      15       1      29       20.961290       21.056187        0.917555
      15       3       1      105.869334      106.649895        1.216195
      15       3       2       58.210865       57.802336        0.696785
      15       3       3       56.503204       56.598498        0.683364
      15       3       4      150.645530      149.819892        1.694219
      15       3       5       45.255814       45.929076        0.572939
      15       3       6      134.294530      134.709688        1.528852
      15       3       7       31.826811       31.790722        0.448921
      15       3       9       38.120167       37.566741        0.517167
      15       3      10       15.616928       16.188206        0.386937
      15       3      11       69.962553       69.609195        0.834636
      15       3      12        4.232436       10.204656        0.596102
      15       3      13       42.678208       41.415335        0.559782
      15       3      14       30.722915       30.738754        0.496957
      15       3      15       11.178744       12.372995        0.481662
      15       3      16        6.535270        5.940177        1.971373
      15       3      17       41.404988       41.080652        0.568459
      15       3      18       33.001690       33.689019        0.526857
      15       3      19       13.618877       13.864271        0.612818
      15       3      20       47.996575       48.822945        0.666572
      15       3      21       55.242037       57.202972        0.766698
      15       3      22        5.210068        7.870368        1.138801
      15       3      23       87.068494       87.817196        1.190030
      15       3      24       53.359264       54.429955        0.873840
      15       3      25        3.522846        8.672739        2.242062
      15       3      26       30.859087       30.817203        0.797456
      15       3      27       25.944089       26.217876        0.779090
      15       3      28        6.053762        9.529229        1.340938
      15       5       1        6.230479        5.419160        0.959592
      15       5       2       55.751321       54.333507        0.675287
      15       5       3       32.454238       32.227783        0.476974
      15       5       4       97.931420       97.777247        1.138875
      15       5       5      167.848734      165.097244        1.884717
      15       5       6       65.114010       66.559823        0.814047
      15       5       7       83.853636       82.289854        0.981299
      15       5       8       20.983457       21.646709        0.374450
      15       5       9       30.770459       29.599071        0.443838
      15       5      10       30.583153       30.049859        0.453702
      15       5      11       39.111857       38.009736        0.539990
      15       5      12       41.010977       40.219896        0.547060
      15       5      13       58.850555       58.560055        0.734808
      15       5      14       29.756899       29.542630        0.471953
      15       5      15        6.554234        9.245588        0.713748
      15       5      16       45.122982       45.327696        0.633829
      15       5      17      116.935561      117.291091        1.384189
      15       5      18       22.953977       23.205883        0.667285
      15       5      19       15.824060       15.648482        0.610361
      15       5      20       31.278077       31.443378        0.595018
      15       5      23       27.830108       26.944703        0.731429
      15       5      24       44.531809       44.329223        0.786527
      15       5      25       17.559553       17.960317        0.905230
      15       5      26       31.404452       30.730994        0.790588
      15       5      27        9.399855        8.798375        1.395632
      15       5      28        6.675750        6.213389        2.016819
      15       7       1       68.037332       66.838911        0.932348
      15       7       2       68.345464       67.561454        0.917106
      15       7       3       19.908738       20.081459        0.547263
      15       7       4       11.159506       11.794278        0.527806
      15       7       5       13.700084       13.749473        0.456576
      15       7       6       85.669929       85.417621        0.995059
      15       7       7       87.310025       86.421583        1.014897
      15       7       8       33.096910       33.752778        0.523920
      15       7       9        8.753918        8.233784        0.963289
      15       7      10       47.226657       47.178491        0.786416
      15       7      11      167.023111      167.788259        1.954162
      15       7      12       58.465088       59.374237        0.797474
      15       7      13       60.336869       61.273240        0.845829
      15       7      14       11.548417       11.901975        0.788694
      15       7      15       13.230572       12.894534        0.976077
      15       7      16       38.994348       39.223717        0.635131
      15       7      17       26.772500       25.330377        0.582080
      15       7      18       30.644619       31.180154        0.673978
      15       7      19       27.447377       28.065744        0.756142
      15       7      20       11.032122        7.616791        1.639199
      15       7      21       20.814419       20.701087        0.773242
      15       7      22       22.494806       21.633747        0.714514
      15       7      23       25.610884       25.185135        0.741483
      15       7      24       22.514924       23.975154        1.116593
      15       7      25       15.710133       15.690315        1.420301
      15       9       2       32.744507       32.859397        0.639543
      15       9       3       48.423513       51.270069        0.706657
      15       9       4       91.539143       93.765185        1.215210
      15       9       5       36.817430       36.346664        0.577409
      15       9       6       15.629613       23.298648        0.648613
      15       9       7        8.019493        6.656568        1.212268
      15       9       8       20.342040       20.722669        0.621714
      15       9       9       14.719650       19.180172        0.625227
      15       9      10       81.231949       81.669946        1.031611
      15       9      12       34.503064       35.799162        0.651774
      15       9      15       23.748370       23.961845        0.620767
      15       9      16       34.371385       34.307871        0.645830
      15       9      17       32.710149       33.564416        0.653112
      15       9      18       61.931882       61.301387        0.874315
      15       9      19       18.683503       20.357873        0.750130
      15       9      20       20.138816       20.411565        0.957034
      15       9      21        1.688400        8.512602        1.377128
      15       9      22       22.875353       22.806227        0.729312
      15      11       1        5.469715        6.293020        1.487929
      15      11       2       62.142834       62.714273        0.848466
      15      11       3       39.213752       40.436122        0.656667
      15      11       4       50.785607       53.199436        0.906702
      15      11       5       11.619241       10.532806        0.907173
      15      11       6       38.986963       39.822607        0.893258
      15      11       7       41.424072       41.342351        0.712207
      15      11       8       12.897859       15.780051        0.876934
      15      11       9       44.000463       45.589253        0.883294
      15      11      10       23.216761       23.114043        0.722532
      15      11      11       25.820173       24.555183        0.674335
      15      11      12       26.534309       26.872216        0.675216
      15      11      15        9.219949        7.743688        1.361502
      15      11      17        5.730570        8.132472        1.256965
      15      11      18       11.855785       11.172690        0.976666
      15      11      19       34.151616       33.003030        0.869531
      15      11      20       26.750162       25.144164        0.788933
      15      13       1       13.794186       14.088967        0.946452
      15      13       2       46.944244       48.897137        0.772029
      15      13       3       21.602966       22.566081        0.747375
      15      13       4       37.862276       38.459329        0.839030
      15      13       5        9.673183       11.883560        1.148501
      15      13       6       22.926207       23.011236        0.777573
      15      13       8        8.532787        9.044689        2.964335
      15      13       9       21.427324       21.965792        1.069072
      15      13      10       37.520011       37.406016        0.852451
      15      13      11       14.073821       13.331692        1.190958
      15      13      12        2.541375        6.837697        2.228901
      15      13      13       30.896041       30.249694        0.838334
      15      13      14       35.178370       33.861926        0.772347
      15      15       1        8.105552        8.523984        1.086343
      15      15       4       24.873064       24.526231        0.802578
      15      15       5       18.030932       19.241648        0.811911
      16       0       0       17.297393       26.164633        1.130376
      16       0       2        9.968570       10.560303        0.486456
      16       0       4       38.278020       38.673376        0.591693
      16       0       6       26.602995       26.367385        0.553412
      16       0       8        7.572396        8.869617        0.513746
      16       0      10      256.238995      254.109819        2.926041
      16       0      12      164.987092      163.502905        1.909205
      16       0      14       72.671123       72.141666        1.097483
      16       0      16        9.541228       10.390525        0.790472
      16       0      18       32.829964       32.555338        0.867504
      16       0      20       88.582648       89.873578        1.196174
      16       0      22       38.007299       38.005921        0.769158
      16       0      24       66.954810       67.358221        1.115954
      16       0      30       16.790140       16.849006        1.594220
      16       2       0       42.220909       43.529530        0.619627
      16       2       1       38.973728       40.618099        0.522445
      16       2       2       80.749995       80.715798        0.937085
      16       2       3       81.102559       81.669762        0.955544
      16       2       4      173.728531      174.723210        2.001387
      16       2       5      117.736005      117.973726        1.347704
      16       2       6       20.269541       19.749861        0.361999
      16       2       7        9.204551        7.695304        0.393578
      16       2       8       99.772724       99.267467        1.148386
      16       2       9        5.482364        5.202374        0.748899
      16       2      10       26.961952       26.876198        0.452960
      16       2      11        7.525266        6.844392        0.633733
      16       2      13        7.301039        7.324336        0.727852
      16       2      14       34.601525       34.449819        0.508129
      16       2      15       28.768248       29.086870        0.490902
      16       2      16      128.786433      128.774221        1.477371
      16       2      17       61.037171       61.021144        0.755416
      16       2      18      128.319412      129.472777        1.515702
      16       2      19       61.315373       61.583196        0.783209
      16       2      21       35.527406       35.734157        0.582234
      16       2      22        6.935531        5.289565        1.577396
      16       2      23       11.007120        9.648943        0.902818
      16       2      27       43.314114       42.840985        0.763877
      16       2      28       13.949346       15.552717        1.076612
      16       2      29        5.305550        7.443668        1.975680
      16       4       0       90.207767       87.820840        1.052770
      16       4       1       68.130951       68.885702        0.815716
      16       4       2       88.252754       87.594577        1.023988
      16       4       3       71.397929       71.080799        0.840412
      16       4       4      137.626149      136.519596        1.557056
      16       4       5       38.366619       37.979731        0.516339
      16       4       6       29.830226       29.282964        0.448487
      16       4       7        5.468158        4.093641        0.866551
      16       4       8       37.957094       37.363351        0.524494
      16       4       9       65.608793       64.385402        0.793697
      16       4      10      107.805683      106.612382        1.232925
      16       4      13       47.655621       47.778447        0.619411
      16       4      14       41.470413       40.638036        0.549713
      16       4      15       19.292816       17.797359        0.433045
      16       4      16       21.040692       19.743125        0.478879
      16       4      17       10.851475        7.687522        0.929668
      16       4      18        8.079002        5.180338        1.483542
      16       4      19       11.926763       10.399952        0.722142
      16       4      20       34.976778       35.265706        0.591169
      16       4      21       66.048964       66.797305        0.908194
      16       4      22       36.116996       35.865025        0.659325
      16       4      23       16.104346       16.583576        0.768204
      16       4      24       44.932746       45.542837        0.790423
      16       4      25       51.423378       51.567626        0.971730
      16       4      26       21.037579       21.080275        0.900352
      16       4      28       16.861306       17.225824        1.187398
      16       6       0        4.506145        6.010308        1.410340
      16       6       1       66.190732       65.760931        0.832331
      16       6       2       77.889623       76.989090        0.962654
      16       6       3       51.044857       49.873139        0.691999
      16       6       4       26.805797       27.738565        0.510504
      16       6       5       51.999631       50.812400        0.660058
      16       6       6       76.736791       75.959726        0.897305
      16       6       7       37.239863       36.883872        0.554659
      16       6       8       42.741393       41.880664        0.537424
      16       6       9       50.644256       50.139406        0.649333
      16       6      10       43.843890       42.779434        0.590967
      16       6      11       50.574500       49.663467        0.691537
      16       6      13       60.498069       61.010163        0.801569
      16       6      14       83.567652       84.108442        1.010217
      16       6      15       88.917042       88.584705        1.056361
      16       6      16       57.842241       56.944710        0.739632
      16       6      18       10.053975        9.717850        0.915997
      16       6      19       24.628875       24.855643        0.601242
      16       6      20       13.002294       12.223257        0.792705
      16       6      21       13.185125       13.843916        0.834669
      16       6      23        9.777137       10.065088        1.310529
      16       6      24       11.101923        9.881766        1.358920
      16       6      26        8.440325        9.285263        1.286231
      16       6      27        6.982509        6.205095        1.870317
      16       8       0       34.893449       35.732338        0.736040
      16       8       1       46.185346       46.934316        0.718218
      16       8       2       11.616675       10.727721        0.768549
      16       8       3       20.998338       19.933690        0.507566
      16       8       4       23.150223       23.004695        0.574983
      16       8       5       39.011244       38.184159        0.560031
      16       8       6       73.432551       72.148666        0.902319
      16       8       7      110.487905      111.437875        1.341872
      16       8       8      101.440332      102.827039        1.291055
      16       8       9       48.088076       46.754679        0.665085
      16       8      10       32.063857       32.423140        0.584842
      16       8      11       39.706221       40.438348        0.667014
      16       8      12        9.924297       16.695508        0.763745
      16       8      14       20.477575       19.890048        0.674921
      16       8      15       36.548653       37.138794        0.664290
      16       8      16       20.799520       25.977721        0.784839
      16       8      17       38.477195       38.889844        0.662868
      16       8      19       13.167229       13.480022        0.860518
      16       8      20       14.721404       15.699267        0.913717
      16       8      21       20.924610       21.091799        0.768104
      16       8      23       16.805014       17.160332        1.008472
      16       8      24       12.032736       13.116516        1.096608
      16      10       0      136.389662      139.524550        1.747806
      16      10       1       50.099971       54.364051        0.833335
      16      10       2       49.412146       50.567381        0.738559
      16      10       3       14.821967       14.727220        1.133523
      16      10       4       13.790166       14.272281        0.757160
      16      10       5       40.765354       41.122743        0.649968
      16      10       7       23.893904       24.273071        0.616840
      16      10       8       39.096435       39.385911        0.645786
      16      10       9        7.882636        9.031345        1.080213
      16      10      11       23.915191       22.668238        0.660973
      16      10      12       40.306229       40.050968        0.779246
      16      10      13        9.294962        8.703045        1.484119
      16      10      15        7.995823        8.160515        1.535471
      16      10      16       18.165475       17.815471        0.695138
      16      10      17        8.400640        7.110190        1.342400
      16      10      18       22.697739       22.318625        0.660464
      16      10      19       15.941096       15.159387        0.837135
      16      10      20       15.190818       15.258408        0.911993
      16      10      22       46.176526       43.393663        0.923882
      16      12       0        8.794419       10.733965        1.255463
      16      12       1       20.885785       22.915453        0.622874
      16      12       2       20.295234       20.750470        0.648390
      16      12       3       19.455748       18.510051        0.915865
      16      12       4       23.164105       23.726546        0.668509
      16      12       5       31.209152       33.818043        0.917939
      16      12       6       81.731383       82.779406        1.081835
      16      12       7       28.187145       29.176549        0.739443
      16      12       8       22.499830       22.460232        0.996756
      16      12       9       15.974411       16.715861        0.928125
      16      12      13       12.933750       13.798623        1.145454
      16      12      14       14.930859       15.050814        0.955233
      16      12      15       40.138532       38.676608        0.785133
      16      12      16       25.873518       25.213191        0.769822
      16      12      17       29.479993       29.093917        0.745248
      16      12      18       24.521220       23.082353        0.871299
      16      14       0       28.834736       28.684525        0.913287
      16      14       1        8.766797        8.909040        1.371667
      16      14       2       10.290569        9.439687        1.130747
      16      14       4        8.550396       10.077549        1.139311
      16      14       5       15.097268       15.744618        0.906350
      16      14       6        5.526997        8.364700        1.796519
      16      14       7        9.952439        9.625139        1.299972
      16      14       8        7.795415        9.421353        1.608255
      16      14       9       40.666622       41.420647        1.087977
      16      14      10       27.185887       26.893568        0.942146
      16      14      11        5.157513        9.124155        1.796904
      17       1       1      105.293226      104.407854        1.207835
      17       1       2       46.415927       46.459122        0.598211
      17       1       3      156.117479      156.445837        1.777440
      17       1       4      104.952065      104.415037        1.208540
      17       1       5       71.356297       70.841937        0.828288
      17       1       6       58.359733       57.527298        0.692452
      17       1       7      126.850688      126.425868        1.443117
      17       1       8       48.060939       48.158592        0.603967
      17       1       9      227.202262      225.950880        2.569726
      17       1      10       98.600724       97.875278        1.145913
      17       1      11       96.382633       93.990212        1.108018
      17       1      12       64.265117       63.752647        0.788352
      17       1      13        5.900374        5.140224        0.961126
      17       1      14       87.659337       87.387528        1.037444
      17       1      15      124.661741      124.804647        1.426906
      17       1      16       94.723825       96.248481        1.119042
      17       1      17       19.657137       19.794696        0.578068
      17       1      18       25.584518       25.169744        0.523446
      17       1      20       57.071935       57.609374        0.776042
      17       1      21       11.904711       11.342883        0.666418
      17       1      22       29.106188       29.605962        0.581438
      17       1      23       10.409182        9.997245        0.898783
      17       1      24       15.780950       15.021252        0.667702
      17       1      25       22.997192       22.583357        0.729737
      17       1      27       20.244288       19.111960        0.838687
      17       1      28       18.463721       17.948983        0.917251
      17       1      29       23.252492       25.301779        0.974886
      17       3       1      106.851772      107.045318        1.226349
      17       3       2      251.731179      251.456557        2.844429
      17       3       3      227.732024      225.730370        2.551720
      17       3       4       29.837465       29.310493        0.433494
      17       3       5       44.036155       44.647172        0.559384
      17       3       6       87.859541       88.292978        1.024015
      17       3       7      137.516237      136.848822        1.562163
      17       3       8       94.791070       93.558698        1.093607
      17       3       9       29.445013       28.227859        0.462612
      17       3      10       66.986419       66.836517        0.807955
      17       3      11       52.086301       51.774028        0.647939
      17       3      12       50.043701       48.922899        0.701900
      17       3      13       26.468414       26.228115        0.459993
      17       3      14       52.680663       52.692599        0.649828
      17       3      15       15.664687       15.770447        0.551994
      17       3      16        7.716207        6.587071        1.032424
      17       3      17       19.962545       19.277059        0.525344
      17       3      18       23.715525       24.008019        0.483109
      17       3      19       37.192861       37.634824        0.570440
      17       3      20       50.707502       50.287175        0.683430
      17       3      21       24.239992       23.806596        0.794249
      17       3      22       39.625154       40.219025        0.640861
      17       3      23       56.778619       56.881807        0.893425
      17       3      24       28.184684       29.457155        0.638675
      17       3      25       49.506810       49.319469        1.128152
      17       3      26       11.069654       13.838642        1.738092
      17       3      27       18.708895       19.018491        0.846823
      17       3      28        9.149808        9.135595        1.456741
      17       3      29       10.495011        6.925727        2.075501
      17       5       1       23.012730       22.119561        0.411897
      17       5       2       96.912963       95.051197        1.109470
      17       5       3       87.440533       86.296582        1.025010
      17       5       4      231.829205      228.962879        2.613702
      17       5       5      103.407560      103.455304        1.209101
      17       5       6      211.317045      206.239909        2.357094
      17       5       7        6.450803        5.210154        0.647992
      17       5       8       27.099704       27.014644        0.435955
      17       5      10        9.175269        8.303427        0.486243
      17       5      11       26.774213       26.226685        0.498337
      17       5      12       35.032948       33.565905        0.497709
      17       5      13       28.183506       27.899409        0.470183
      17       5      14       22.157540       21.761962        0.457815
      17       5      15       17.577912       17.224111        0.559793
      17       5      16       45.836304       45.550631        0.654523
      17       5      17      111.614188      111.870461        1.337651
      17       5      18       48.202683       47.253148        0.696687
      17       5      19       35.017743       34.574702        0.602102
      17       5      20       35.439411       36.055513        0.627961
      17       5      21       35.375218       35.201278        0.627054
      17       5      22        5.867624        7.384308        1.511089
      17       5      24       40.468408       40.255683        0.759992
      17       5      25       11.197716       11.228980        1.206835
      17       5      26       17.200453       17.336580        1.103016
      17       5      27       11.772865       12.841067        1.141114
      17       5      28       10.402434       10.826403        1.674288
      17       7       2       57.399574       57.610329        0.752993
      17       7       3       21.310762       20.500561        0.730579
      17       7       4       17.494290       16.814042        0.497945
      17       7       7       30.815106       29.889430        0.492215
      17       7       8      109.922128      109.507991        1.291957
      17       7       9       90.644394       91.293428        1.221335
      17       7      10       91.592913       90.888338        1.174393
      17       7      11      123.592010      123.638991        1.534630
      17       7      12       13.995332       15.343728        0.823263
      17       7      13       36.511594       35.375415        0.755417
      17       7      14       15.522144       13.882327        0.859205
      17       7      15       13.531119       13.699307        0.705019
      17       7      16       27.880119       27.859953        0.607131
      17       7      18       11.641168       10.676938        0.996137
      17       7      19       21.343510       20.819342        0.833074
      17       7      20       21.369007       19.862754        0.761728
      17       7      21        7.559793        7.010107        2.124782
      17       7      22       16.924171       16.580320        0.777861
      17       7      23       38.927535       38.184421        0.718044
      17       7      24        8.697955        9.091969        1.261407
      17       7      25       12.712474       12.846984        0.983726
      17       7      26       26.609208       25.559930        1.106695
      17       9       1       21.255530       21.773906        0.564211
      17       9       2       50.342538       50.842994        0.723858
      17       9       3       89.979051       91.796950        1.114796
      17       9       4       64.728764       64.484417        0.943918
      17       9       5       61.460476       62.334421        0.824511
      17       9       8       49.913847       49.742336        0.727851
      17       9       9       15.017277       15.394902        0.646882
      17       9      10       65.982144       66.779039        0.883432
      17       9      11        7.460054        6.777772        1.479612
      17       9      12       52.871566       52.952243        0.897413
      17       9      13        7.337091        6.015655        1.570736
      17       9      16        9.221134       10.202157        1.001553
      17       9      17       28.190132       28.424409        0.692274
      17       9      18       35.295689       35.721422        0.690008
      17       9      19       44.212184       44.434334        0.773838
      17       9      20        7.316457        8.435242        1.494838
      17       9      21       10.489127       11.666662        1.033088
      17       9      22       21.321648       19.395902        0.714379
      17       9      23       14.686084       13.049406        0.878564
      17       9      24        9.945642        7.915655        1.806637
      17      11       1       15.953151       16.342735        0.724259
      17      11       2        9.337566       10.295922        1.283547
      17      11       3       92.013776       94.486719        1.158438
      17      11       4       37.963060       39.346537        0.771356
      17      11       5        5.999460        8.299723        1.161957
      17      11       6       15.076319       15.596923        0.733582
      17      11       7       44.918890       46.231807        0.812912
      17      11       8       61.648961       62.605431        0.907068
      17      11      10       24.461687       23.626955        1.313459
      17      11      11        6.632870        7.948673        2.425929
      17      11      13       18.589728       18.682693        0.725463
      17      11      14        7.621373        8.008127        1.401767
      17      11      15       10.240890       10.061213        1.042543
      17      11      17        8.885849        8.392366        1.194060
      17      11      18       13.845323       13.057259        0.925045
      17      11      19       48.415876       46.115507        0.805972
      17      11      20       27.484856       25.399114        0.784602
      17      13       1       15.929588       16.396768        0.711597
      17      13       2       18.161280       17.761813        1.069494
      17      13       3       11.513611       13.160357        0.894653
      17      13       4       52.048490       53.546615        0.869575
      17      13       5        4.866039        9.875748        1.502654
      17      13       6       31.065262       31.542939        0.714611
      17      13       7       12.347631       12.825599        1.060120
      17      13       8       19.423250       19.565940        0.870304
      17      13       9       28.073907       28.437405        0.792315
      17      13      10       45.124408       46.652117        0.896815
      17      13      11       31.063643       32.147628        0.853498
      17      13      12       20.475164       21.695760        0.899210
      17      13      13       39.713790       39.272764        0.832016
      17      13      14       38.482134       38.392968        0.788132
      17      13      15        8.779249        6.675994        1.740257
      17      15       1       10.481493       11.455043        1.018990
      17      15       2       10.496476       10.539402        0.950356
      17      15       3       21.272100       19.040982        0.887925
      18       0       0       85.750520       94.475764        1.905747
      18       0       2      118.650592      119.466732        1.398057
      18       0       4      113.262953      112.670759        1.296418
      18       0       6       33.341721       33.338266        0.511529
      18       0       8       20.609281       20.992165        0.470954
      18       0      10      131.833265      128.511089        1.542609
      18       0      12      127.978359      126.293705        1.551716
      18       0      14       51.175300       51.026366        0.860222
      18       0      16       82.576752       82.785627        1.018714
      18       0      18        4.386705       12.634872        1.115150
      18       0      24       18.640712       18.723595        0.831728
      18       0      26       13.209972       12.774702        1.357390
      18       0      28       12.724458       13.298346        1.680609
      18       2       0      280.879690      284.508348        3.226034
      18       2       1        8.418882        8.521743        0.417910
      18       2       2       74.040133       74.096491        0.867009
      18       2       3      164.176305      164.080468        1.855448
      18       2       4      104.505484      105.104234        1.204070
      18       2       5      231.477856      231.908818        2.621597
      18       2       6       57.809292       57.287957        0.692616
      18       2       7       11.426143        9.720093        0.369345
      18       2       8       60.698009       60.156130        0.731139
      18       2       9       95.477079       95.334779        1.115720
      18       2      10       55.671467       55.391877        0.704707
      18       2      11       62.466724       62.098953        0.770289
      18       2      12       32.331685       31.507555        0.484865
      18       2      13       39.110587       39.256082        0.536383
      18       2      14       15.934559       15.074681        0.453928
      18       2      15       16.392912       16.432194        0.484784
      18       2      16       42.672384       42.924934        0.578001
      18       2      17       15.797114       15.766832        0.580756
      18       2      18      104.147310      104.954752        1.228155
      18       2      19       25.240864       25.640651        0.521459
      18       2      20       51.445990       52.324468        0.707263
      18       2      21       20.781366       19.691267        0.575546
      18       2      22        9.778809        9.412258        0.892058
      18       2      23       12.529245       10.145294        0.866922
      18       2      24       26.103769       25.797965        0.660322
      18       2      25        5.444801        6.753710        1.462226
      18       2      26       39.041985       39.657030        0.967870
      18       2      27       47.603273       47.444705        0.859293
      18       2      28       22.687687       21.095213        1.024899
      18       2      29       19.569831       20.510046        0.921195
      18       4       0      220.016893      217.464020        2.490766
      18       4       1      113.763128      112.557097        1.295180
      18       4       2      326.484060      325.127667        3.699448
      18       4       3      133.422885      132.438665        1.514351
      18       4       4      130.805677      130.671726        1.507803
      18       4       5        5.350479        5.209818        0.751832
      18       4       6      172.647230      170.250698        1.945635
      18       4       7       11.968798       12.531640        0.404898
      18       4       8       69.984464       69.509568        0.836822
      18       4       9       19.613344       20.365265        0.388055
      18       4      10       48.540829       47.232192        0.621059
      18       4      11       34.989802       34.861727        0.511756
      18       4      12       22.805605       22.109545        0.473991
      18       4      13       10.819514       10.541300        0.489076
      18       4      14       80.488801       79.114664        0.941081
      18       4      15        8.918950        8.149485        0.728474
      18       4      16       10.391044        9.489457        0.699230
      18       4      17       20.085978       18.771068        0.617537
      18       4      18        8.155118        6.032064        1.417305
      18       4      19       26.157553       24.355082        0.537353
      18       4      20       36.002372       35.194886        0.670289
      18       4      21       63.295558       63.220566        0.864340
      18       4      22       16.632234       16.824446        0.716244
      18       4      23       14.706320       15.795664        0.748525
      18       4      24       15.763399       15.920176        0.773850
      18       4      25       54.431589       54.098059        0.974684
      18       4      26       28.549612       28.890760        1.088166
      18       4      28        7.755083        9.360999        1.692772
      18       6       0      190.946303      187.057210        2.549287
      18       6       1       10.383678       10.989722        0.579502
      18       6       2       50.676769       48.682748        0.723438
      18       6       3       61.432965       61.364729        0.779099
      18       6       4       26.282983       25.531490        0.476776
      18       6       5       61.416757       61.299674        0.759100
      18       6       6       10.349425       21.247870        0.795655
      18       6       7        8.404549        9.516501        0.634092
      18       6       8      189.345587      186.231845        2.148850
      18       6       9       78.712086       79.072245        0.977444
      18       6      10       96.992733       96.448328        1.208232
      18       6      11       11.695430       10.687844        0.786364
      18       6      12       21.805207       22.551874        0.485508
      18       6      13      133.760428      133.123251        1.542352
      18       6      14      101.542443      100.926211        1.192916
      18       6      15       37.417866       40.721370        0.705029
      18       6      17       35.920153       36.347902        0.611001
      18       6      18       22.788124       24.811993        0.845237
      18       6      19       27.223449       25.903301        0.583206
      18       6      20       46.002787       45.275048        0.715669
      18       6      21       16.124022       16.581586        0.730138
      18       6      22       15.858227       15.360990        0.803785
      18       6      23        8.986958        8.090624        1.697691
      18       6      24       23.782389       23.064735        0.739794
      18       6      25       11.399981        9.787512        1.261189
      18       6      26       22.192433       22.066105        0.743319
      18       6      27        7.776610        8.163553        1.468002
      18       8       0       25.886444       25.865266        0.820962
      18       8       1       57.020153       56.812147        0.815071
      18       8       2       37.758109       37.887861        0.592169
      18       8       3       10.295343        9.564011        0.755123
      18       8       4       45.863007       46.450296        0.664130
      18       8       5        5.945790        5.279934        1.414342
      18       8       6       99.702679      100.353376        1.187106
      18       8       7      134.885823      134.898851        1.641408
      18       8       8      112.653903      112.282679        1.317180
      18       8       9       10.132139        9.874827        0.975810
      18       8      10       25.553705       25.032978        0.601959
      18       8      11       45.737640       44.949638        0.703108
      18       8      12       62.970820       62.889824        0.857970
      18       8      13       12.265311       11.861071        0.796040
      18       8      14       18.367815       17.032264        0.719707
      18       8      15       70.804405       70.414345        0.931570
      18       8      16       16.655511       17.898966        0.758546
      18       8      17       21.613551       21.148451        0.625937
      18       8      19       41.246706       40.385517        0.740104
      18       8      20       10.208002       10.280418        1.275075
      18       8      23       10.311405        7.686625        1.419201
      18       8      24       11.120447       10.617391        1.093149
      18      10       0      126.621328      130.420090        1.760427
      18      10       1       71.270192       73.101505        0.935446
      18      10       2       15.325894       17.073576        0.907624
      18      10       3       50.025203       51.243243        0.806173
      18      10       4       60.418312       61.734755        0.843721
      18      10       7       40.008079       40.311289        0.676218
      18      10       8        9.436619        8.271928        1.475025
      18      10       9       39.124453       38.622403        0.826137
      18      10      10       14.293784       14.134744        0.997454
      18      10      11       42.183092       41.410627        0.727593
      18      10      12       47.969602       48.156308        0.754377
      18      10      14       29.415864       30.357421        0.642662
      18      10      15       10.066852        7.641930        2.050750
      18      10      16       26.201237       26.821018        0.705134
      18      10      17       17.097893       17.216620        0.672993
      18      10      18        5.682640        5.991753        1.849929
      18      10      19        6.585402        6.224741        1.838706
      18      10      20       10.183054        7.953955        2.090202
      18      10      21       17.457465       16.972743        0.793373
      18      10      22       63.743720       60.893021        0.925121
      18      12       0       96.232574      101.103907        1.331035
      18      12       1        5.120075        9.103329        1.452421
      18      12       2       34.091825       35.599438        0.707595
      18      12       3       20.308706       24.161581        0.623452
      18      12       4       24.747712       25.668658        0.731736
      18      12       5       57.852084       58.392808        1.011156
      18      12       6       53.664445       56.097237        0.951920
      18      12       7       36.877406       37.737647        0.739458
      18      12       8       14.436257       14.327212        1.023667
      18      12       9       13.800402       14.585335        1.225204
      18      12      10       27.824010       28.739711        0.798772
      18      12      11       23.347403       23.062394        0.969282
      18      12      12        8.509938        8.172594        1.825406
      18      12      13        9.293293        7.576991        2.220733
      18      12      15       32.329502       32.709173        0.773616
      18      12      16       51.443839       50.964203        0.879759
      18      12      17       31.149157       29.755873        0.825372
      18      14       0       30.264324       31.555919        1.261077
      18      14       1       12.707023       13.935171        0.842017
      18      14       2       31.755521       30.838466        0.678448
      18      14       3       14.922216       15.312740        0.802450
      18      14       4       13.929679       14.758218        1.068203
      18      14       5       20.691680       21.420504        0.776614
      18      14       6       15.770687       16.801815        1.051434
      18      14       7        4.831579        7.356813        2.112035
      18      14       8       41.358335       42.139056        0.864611
      18      14       9       52.104863       53.494766        1.012483
      18      14      10       56.536050       59.326385        1.048199
      19       1       1       64.614363       65.200844        0.777230
      19       1       2       88.846101       89.247521        1.028934
      19       1       3        5.590323        6.366475        0.457196
      19       1       4       37.512665       38.433059        0.496347
      19       1       5       46.427497       45.639128        0.573365
      19       1       6        6.971098        6.238269        0.563776
      19       1       7      182.915532      182.782384        2.071707
      19       1       8      101.889703      101.898970        1.177070
      19       1       9      128.886045      128.182682        1.471266
      19       1      10       34.107194       32.692507        0.492746
      19       1      11       47.188719       46.745909        0.617950
      19       1      12       70.897657       69.952984        0.910323
      19       1      13       42.718583       42.370745        0.607834
      19       1      14      104.883780      104.440892        1.199839
      19       1      15       53.410230       52.412212        0.687073
      19       1      16       23.729100       23.168837        0.521641
      19       1      17       30.450687       30.953756        0.563647
      19       1      18       54.504923       54.704387        0.760326
      19       1      19       26.050142       26.695561        0.551444
      19       1      21       37.134145       37.405347        0.603304
      19       1      22       13.689055       13.830293        0.671904
      19       1      23        8.142798        6.537752        1.347020
      19       1      24       10.823392       10.150911        0.929604
      19       1      26       12.099082       11.377478        1.161921
      19       1      29       17.716047       17.698927        0.994218
      19       3       1      318.596730      319.275743        3.629739
      19       3       2      266.548149      267.389416        3.032309
      19       3       3       29.463330       28.856784        0.468142
      19       3       4       92.695207       91.079416        1.053903
      19       3       5       93.578981       92.493081        1.068571
      19       3       6       30.243192       30.053968        0.451446
      19       3       7       16.285988       16.671982        0.398446
      19       3       8       25.550061       25.276887        0.415750
      19       3       9       41.268599       41.636162        0.562539
      19       3      10       53.897159       52.748744        0.682036
      19       3      11       42.590104       42.666380        0.574893
      19       3      12       41.941731       41.635922        0.573842
      19       3      13       81.185964       80.481178        0.936404
      19       3      14       29.651880       29.100808        0.444204
      19       3      15       88.495932       88.457504        1.040709
      19       3      16       22.322671       22.278420        0.471575
      19       3      18       58.657443       58.736360        0.756973
      19       3      19       17.940715       17.276458        0.569510
      19       3      20       47.043670       47.649869        0.721472
      19       3      21       51.842760       52.957530        0.847992
      19       3      22       33.767119       34.518835        0.630461
      19       3      23       71.018404       71.729771        1.109611
      19       3      24       54.549111       54.634238        0.978269
      19       3      25       16.999855       16.964374        0.803814
      19       3      26       10.558098       11.540797        1.379449
      19       3      28       19.164875       18.265842        1.014915
      19       5       1       62.748015       62.312439        0.791340
      19       5       2      121.705831      119.567554        1.383050
      19       5       3       43.863335       44.361582        0.621725
      19       5       4      175.076637      173.283871        1.996461
      19       5       5      109.882401      108.127240        1.263874
      19       5       6      113.644850      112.611722        1.313083
      19       5       7       85.611763       85.071088        1.038987
      19       5       8       32.152244       31.936343        0.467168
      19       5       9       59.874208       58.258733        0.718384
      19       5      10       53.229546       51.907803        0.654796
      19       5      12       82.517137       80.991296        0.954054
      19       5      13       18.031780       17.438090        0.593575
      19       5      14       24.884231       24.021282        0.477451
      19       5      15       38.512321       37.147678        0.559940
      19       5      16       11.544092       10.633391        0.717263
      19       5      17       89.116737       89.205325        1.122966
      19       5      18       18.902458       18.394347        0.755455
      19       5      19       18.752404       17.572763        0.964482
      19       5      20       23.265888       21.830231        0.585340
      19       5      21       13.844833       13.876203        0.874591
      19       5      22       15.749580       15.322435        0.985604
      19       5      24       12.310860       12.294592        1.105665
      19       5      25        7.959096        8.790984        1.245840
      19       5      26        7.193982        8.057518        1.685799
      19       5      27       30.703689       30.277566        1.303500
      19       7       1       46.785975       46.204762        0.647091
      19       7       2       35.624207       37.231438        0.556087
      19       7       3        3.641505        5.601848        1.049640
      19       7       4       47.167532       46.889125        0.619281
      19       7       5       69.879322       69.280733        0.851975
      19       7       7       18.578929       17.920128        0.451548
      19       7       8       15.278139       15.904402        0.617999
      19       7       9       60.152543       58.476748        0.815191
      19       7      10       94.114423       94.686430        1.268498
      19       7      11      172.839383      172.554629        2.230641
      19       7      12       16.791858       18.408341        0.632520
      19       7      13       39.686057       39.864897        0.644233
      19       7      14       69.795111       69.827144        0.915127
      19       7      15       74.728357       74.892323        0.963228
      19       7      16        5.663500        5.974186        1.657335
      19       7      17       11.250588        9.339192        1.007613
      19       7      19       14.163510       13.378229        1.066486
      19       7      21       13.316640       11.203214        1.527884
      19       7      22       15.376455       13.772364        0.924920
      19       7      23       18.366442       18.423273        0.808178
      19       9       1       29.180234       28.270391        0.554561
      19       9       2       60.103004       59.733659        0.804498
      19       9       3       76.672542       78.500764        0.985721
      19       9       4      134.293925      138.306182        1.629260
      19       9       5       60.888703       63.452423        0.843159
      19       9       7        8.033390        7.907718        1.103741
      19       9       8       64.647897       64.337314        0.855317
      19       9       9       16.956115       16.204629        0.610383
      19       9      11        7.747667        6.897637        1.582367
      19       9      12       44.925519       44.723484        0.709166
      19       9      13        7.843613        7.631369        1.610439
      19       9      14       20.520515       19.961388        0.725252
      19       9      16       39.375160       39.907017        0.713605
      19       9      17       28.588641       28.718774        0.643321
      19       9      18        9.095854       10.515560        1.108307
      19       9      19       48.903617       48.322252        0.850258
      19       9      20       25.987773       26.712956        0.781697
      19       9      21       14.593906       13.115525        0.943262
      19       9      22       13.012795       11.009178        0.897249
      19       9      23       12.511118        8.976202        1.294151
      19      11       1       58.464731       60.448573        0.847223
      19      11       2       64.295628       68.241923        0.977846
      19      11       3       89.826677       92.623431        1.142122
      19      11       4       12.251894       12.607736        1.190744
      19      11       5       16.453328       17.243810        0.711917
      19      11       6       24.237602       23.989748        0.664774
      19      11       7       44.944434       45.328137        0.767691
      19      11       8        8.722596        8.319207        1.606338
      19      11       9        7.003978        6.868107        2.243510
      19      11      10        7.039375        7.278825        2.064940
      19      11      11       17.738546       17.553034        1.390723
      19      11      13       26.825717       26.760045        0.681132
      19      11      14        8.091906        8.762500        1.237754
      19      11      15       34.358272       35.043830        0.702090
      19      11      16       13.475652       14.152632        1.305286
      19      11      17        5.743411        7.044345        1.635750
      19      11      18       22.719244       20.236749        0.771685
      19      11      19       34.527058       32.275687        0.734487
      19      13       1        9.417617       11.076146        0.909248
      19      13       2       36.315369       38.524927        0.685504
      19      13       3       21.048563       23.125938        0.726820
      19      13       4       39.537149       39.452250        0.807344
      19      13       7        3.858039        7.294553        2.259873
      19      13       8       32.430449       34.361752        0.930719
      19      13       9       36.914394       37.716177        0.933685
      19      13      10       30.730350       32.233523        0.864159
      19      13      11       42.381196       44.141364        0.839176
      19      13      12       61.462996       61.870672        1.109673
      19      13      13       41.436099       42.040814        0.812155
      19      13      14       47.476370       47.085773        0.826494
      20       0       0       23.871771       40.776709        1.118939
      20       0       2      189.077397      189.845727        2.157752
      20       0       4       17.941707       18.477094        0.423183
      20       0       6      163.394549      162.887384        1.863756
      20       0       8       39.201925       38.978071        0.616110
      20       0      10      188.490673      185.799354        2.152661
      20       0      12      281.528226      280.363336        3.470902
      20       0      14       66.743836       68.372143        0.909028
      20       0      16       63.204729       62.895946        0.833477
      20       0      18       29.265823       29.044741        0.638249
      20       0      20       13.133736       18.442939        0.831886
      20       0      22       46.425727       48.014685        0.851261
      20       0      24       10.695212        7.228769        2.082625
      20       0      26       16.474748       16.027227        1.034278
      20       0      28       21.900778       20.473080        2.254921
      20       2       0      214.306683      215.565303        2.444164
      20       2       1       23.767522       22.772483        0.413733
      20       2       2       25.544425       24.965556        0.386169
      20       2       3      151.506821      152.408661        1.731496
      20       2       4       84.573907       85.324088        1.020968
      20       2       5      196.424676      194.739570        2.219849
      20       2       6      185.184311      184.467341        2.095244
      20       2       7       56.252999       54.578934        0.670525
      20       2       8       80.457505       78.669054        0.931720
      20       2       9       24.265178       23.509913        0.425028
      20       2      10       73.099155       72.108321        0.888106
      20       2      11       21.274759       21.824573        0.440549
      20       2      12       32.282414       32.176700        0.499607
      20       2      13       72.132154       72.221326        0.947544
      20       2      14       32.712503       31.732160        0.470108
      20       2      15       27.702766       27.512815        0.455624
      20       2      16       36.322325       36.118416        0.537473
      20       2      17        8.023484        9.862155        0.669016
      20       2      18       67.989547       68.389180        0.863482
      20       2      19       41.277880       40.718423        0.615473
      20       2      20       16.004053       16.263856        0.610089
      20       2      21       15.588130       14.672798        0.708218
      20       2      22       10.335314        9.833865        0.990907
      20       2      24       39.159209       39.111763        0.686262
      20       2      25       11.775869       12.723522        0.851689
      20       2      26       22.297839       22.315578        0.675273
      20       2      27       43.082599       43.802397        0.921039
      20       2      28       53.990294       54.027771        1.007341
      20       4       0      164.194217      164.115203        1.898407
      20       4       1      218.292556      216.973501        2.469608
      20       4       2       29.484767       29.527089        0.537236
      20       4       3      142.886426      141.923571        1.626208
      20       4       4       64.886383       64.929423        0.795633
      20       4       5       93.095182       90.695424        1.067638
      20       4       6        9.586529        9.371526        0.453828
      20       4       7       41.102974       40.483330        0.555908
      20       4       8        4.391609       11.425760        0.605113
      20       4       9        5.440812        5.068668        0.752842
      20       4      10       22.657180       23.311456        0.437159
      20       4      11       55.003749       53.992407        0.678121
      20       4      12       49.187636       49.174790        0.690542
      20       4      13        7.542701        7.433155        0.639064
      20       4      14       90.142385       88.769758        1.038276
      20       4      15        7.116194        5.110998        1.246570
      20       4      16       22.290452       22.090496        0.506282
      20       4      17       34.397743       33.997500        0.558738
      20       4      19       30.756765       30.481945        0.562716
      20       4      20       68.867428       69.506978        0.891098
      20       4      21       74.070727       74.989133        0.970709
      20       4      22       58.538590       58.496410        0.985168
      20       4      23       35.424890       36.585106        0.673718
      20       4      24       11.354269       12.786555        0.914782
      20       4      25       41.700364       41.133198        0.926053
      20       4      26       27.507904       27.817584        0.909322
      20       4      28       11.931408       11.142935        1.186580
      20       6       0       67.239232       66.769978        1.073510
      20       6       1      104.620701      102.589961        1.277488
      20       6       2       57.601140       56.734822        0.742116
      20       6       3       54.931001       53.846541        0.690002
      20       6       4       19.196603       19.422513        0.375744
      20       6       5       73.848307       73.507143        0.876102
      20       6       6       42.312888       42.106294        0.572167
      20       6       7       69.528978       68.416957        0.812675
      20       6       8       76.415786       75.512714        0.920442
      20       6       9      114.277246      111.742114        1.365486
      20       6      10        9.090331        8.531037        0.643503
      20       6      11       39.839674       39.007051        0.566668
      20       6      12       14.110911       15.082573        0.536274
      20       6      13      123.272777      122.653577        1.468813
      20       6      14       62.561799       62.167113        0.796667
      20       6      15       43.488892       43.260143        0.633171
      20       6      16       15.484743       15.164300        0.593020
      20       6      17       37.564730       37.369105        0.684214
      20       6      18       35.991613       35.040833        0.620967
      20       6      20       19.583439       19.901231        0.651945
      20       6      23       27.837584       26.937260        0.722404
      20       6      24       15.563021       14.787190        0.843156
      20       6      25       14.540758       14.383532        1.151397
      20       6      26       13.977582       14.306782        1.301367
      20       8       0       69.664665       69.876963        1.302165
      20       8       1       23.434117       24.395840        0.522185
      20       8       2       76.706016       77.326774        0.946194
      20       8       3       11.826123       12.624342        0.757518
      20       8       4       17.688047       18.143208        0.747068
      20       8       5       61.327859       61.465519        0.780004
      20       8       6      106.711227      107.282338        1.281479
      20       8       7       62.815630       62.655965        0.834626
      20       8       8      117.012818      116.681190        1.426298
      20       8      10       20.033366       19.601097        0.743271
      20       8      13       18.727566       18.036020        0.646905
      20       8      14       34.421102       35.388134        0.658829
      20       8      15       71.329179       71.649354        0.948428
      20       8      16       29.816593       29.747975        0.653376
      20       8      17       24.597024       24.600508        0.666033
      20       8      18       18.044682       18.633679        0.702321
      20       8      19       39.594444       40.183703        0.745720
      20       8      20       20.243295       19.715197        0.793332
      20       8      21        7.340209        7.884523        1.782384
      20       8      22       16.140489       15.900409        0.831696
      20      10       0      226.770657      231.084617        3.160726
      20      10       1        8.533979       19.633186        1.288607
      20      10       2       85.929629       87.888850        1.156123
      20      10       3       37.025383       38.690826        0.651679
      20      10       4       34.609628       35.369902        0.634339
      20      10       5       44.221267       45.747896        0.699483
      20      10       8       20.666004       20.388968        0.803440
      20      10       9       25.044636       26.043176        0.731582
      20      10      10       29.768179       29.451570        0.720914
      20      10      12        9.283083        9.154207        1.442527
      20      10      14       18.343093       18.325529        0.688616
      20      10      15        6.666944        6.036125        1.721185
      20      10      16       18.113298       17.373975        0.693438
      20      10      17       14.214846       13.672125        0.773617
      20      10      18       12.549572       12.743273        0.822379
      20      10      21       13.232109       13.283110        1.269471
      20      12       0       14.031174       14.109465        1.118841
      20      12       1       35.219789       36.307850        0.655986
      20      12       2       22.263782       23.483995        0.639398
      20      12       3       23.120046       23.967958        0.626220
      20      12       4        4.764003       10.247829        1.161295
      20      12       5       13.056341       12.693660        0.863837
      20      12       6       51.442550       51.296589        0.786736
      20      12       7       57.153287       58.136305        0.953283
      20      12       8       20.786112       23.625833        0.819255
      20      12       9        5.259067        7.741150        1.855277
      20      12      11       30.405054       30.860849        0.790044
      20      12      14       17.664018       16.688739        0.884385
      20      12      15       23.366748       23.880473        0.790313
      20      12      16       54.840735       52.727033        0.904672
      20      12      17       23.662645       24.404057        0.741293
      20      14       0        0.513791       10.734431        1.531284
      20      14       1       26.524286       26.827672        0.671417
      20      14       2       13.266033       14.579849        0.821797
      20      14       3        9.522955       11.486514        0.972257
      20      14       4       13.327144       13.428626        0.854351
      20      14       6        0.964773        6.728729        1.943607
      20      14       7       12.767059       14.846852        1.565959
      20      14       8       27.245082       28.804687        0.839341
      20      14       9       43.037052       43.654668        0.894158
      21       1       1       83.660901       83.944922        0.973940
      21       1       2       43.750730       44.637652        0.566392
      21       1       3      115.975899      115.544364        1.337757
      21       1       4       89.803924       89.395861        1.034059
      21       1       5        5.931279        6.533207        0.583191
      21       1       6      183.627078      181.098868        2.055169
      21       1       7      181.341595      180.651875        2.051220
      21       1       8      167.667702      165.719341        1.891779
      21       1       9       63.326772       61.483494        0.757955
      21       1      10       37.052239       35.990693        0.526466
      21       1      11       58.421812       57.761406        0.723250
      21       1      12       16.093270       14.663799        0.506582
      21       1      13       58.550238       58.039642        0.730210
      21       1      14       73.027418       73.404836        0.888707
      21       1      15      106.298405      106.633953        1.260968
      21       1      16       76.807636       77.655715        0.933664
      21       1      17       22.187467       23.302532        0.503778
      21       1      18       19.377220       18.893756        0.537285
      21       1      19       23.149600       23.261642        0.561812
      21       1      20       41.564330       41.491204        0.642356
      21       1      21       38.460434       39.375500        0.680686
      21       1      22        9.269461        7.217035        1.283588
      21       1      25        9.765186        8.602970        1.625055
      21       1      26       25.274241       25.060726        0.657755
      21       1      27       29.763266       28.120882        0.797870
      21       1      28       20.982213       20.387472        0.916311
      21       1      29       19.779605       19.664893        1.024549
      21       3       1      183.487564      184.379500        2.090065
      21       3       2       15.620236       16.056401        0.375648
      21       3       3       39.097613       38.796778        0.517507
      21       3       4       93.158901       91.701636        1.068640
      21       3       5       24.401088       24.095560        0.410083
      21       3       6       95.270279       95.684952        1.143120
      21       3       7       25.163669       26.165187        0.433724
      21       3       8       72.681136       71.838430        0.857024
      21       3       9       57.013894       56.836432        0.707869
      21       3      10       62.124436       60.297844        0.767312
      21       3      11       37.121540       36.393543        0.512100
      21       3      12       23.391960       22.777511        0.401068
      21       3      13       44.876132       44.704921        0.573641
      21       3      14       12.707796       10.918791        0.553088
      21       3      16       20.621147       19.520630        0.514444
      21       3      18        8.025098        7.364550        1.331740
      21       3      19       16.792032       16.166076        0.644909
      21       3      20       37.834342       38.101444        0.605304
      21       3      21       69.188490       70.046413        1.036182
      21       3      22       29.916430       30.082686        0.754106
      21       3      23       47.031246       47.722008        0.920891
      21       3      24       59.956749       60.807236        0.925044
      21       3      25        4.599230        9.260772        1.318329
      21       3      26       43.243926       42.006904        0.989234
      21       3      27        8.150104        9.766724        1.475940
      21       5       1       35.759446       34.598555        0.519734
      21       5       2       69.251681       68.040870        0.857807
      21       5       3       65.728776       64.990384        0.807263
      21       5       4       62.136716       61.722605        0.790330
      21       5       5      147.742343      145.029652        1.688835
      21       5       6        6.018253        7.376469        0.820365
      21       5       7       92.620936       91.279790        1.071691
      21       5       8       39.262250       39.112274        0.520414
      21       5       9       68.112027       67.287815        0.802192
      21       5      10       85.952493       85.866117        1.001094
      21       5      11       15.838180       14.124199        0.499494
      21       5      13        8.118193        6.104285        0.872807
      21       5      14       26.472376       25.864706        0.474278
      21       5      16       53.793596       54.151454        0.716823
      21       5      17       88.050565       87.861482        1.106787
      21       5      18       66.876526       66.807709        0.865189
      21       5      19       30.880870       29.927312        0.603673
      21       5      20       10.394474        9.221795        1.048399
      21       5      22       37.764299       37.995263        0.710552
      21       5      25       14.918732       17.269742        0.916966
      21       5      26       20.610167       21.111040        0.912225
      21       5      27       29.539746       28.675024        0.905103
      21       7       1       56.260313       57.199301        0.729679
      21       7       2      108.652521      108.332821        1.255839
      21       7       3       60.147626       59.708458        0.748116
      21       7       4       20.755089       20.683472        0.530866
      21       7       5       15.865933       15.430651        0.500032
      21       7       6       99.224552       99.103330        1.154507
      21       7       7       28.488355       35.179966        0.882867
      21       7       8       69.177479       68.984419        0.880652
      21       7       9       32.116071       32.782922        0.540474
      21       7      10       64.001890       63.186391        0.909196
      21       7      11      123.031289      123.307340        1.456148
      21       7      12       27.988677       28.910552        0.622955
      21       7      13       60.494038       61.304812        0.921006
      21       7      14       51.635586       50.941928        0.742524
      21       7      15        9.776711        9.326575        1.052211
      21       7      16       20.537222       19.504538        0.630712
      21       7      17       10.639901       11.313664        0.973084
      21       7      19       31.806372       32.455816        0.675069
      21       7      21        2.929657        8.105227        1.664613
      21       7      23       21.107944       21.101208        0.810457
      21       7      24        6.725770        8.258989        1.796056
      21       9       1        7.432494        7.417291        1.171228
      21       9       2        9.538251       10.723059        1.227102
      21       9       3       61.985242       68.881638        0.972824
      21       9       4      181.388300      183.889097        2.189471
      21       9       5       46.753455       49.737008        0.720381
      21       9       6       81.737100       84.657368        1.085968
      21       9       8       24.950761       23.858311        0.553329
      21       9       9        2.102278       10.240947        1.785541
      21       9      10       34.596192       34.154063        0.727395
      21       9      15       12.236935       11.062369        1.049432
      21       9      17       25.458809       26.088772        0.758947
      21       9      18       27.834595       27.985532        0.671468
      21       9      19       38.610714       38.685269        0.739383
      21       9      20        6.128831        8.330612        1.384671
      21       9      21       14.824428       15.743697        0.776416
      21       9      23       11.554908       10.772140        1.022304
      21      11       1        1.151562        8.841086        1.290761
      21      11       2      100.672552      101.690216        1.252927
      21      11       3       86.568728       88.821450        1.180524
      21      11       4       54.017360       56.076287        0.790078
      21      11       5       15.482624       16.097888        0.769336
      21      11       6       36.024384       37.091778        0.664721
      21      11       7       21.285394       21.089927        0.721986
      21      11       8       29.542447       30.489720        0.803512
      21      11       9       16.594415       16.712450        0.919249
      21      11      10       10.549007       11.796525        1.450071
      21      11      12        7.451584        7.966693        1.562632
      21      11      14       13.816849       11.701709        1.346889
      21      11      16       17.826135       16.719779        0.852646
      21      11      18       15.929887       15.135785        0.924927
      21      11      19       42.109379       40.916012        0.875882
      21      13       2       15.117530       16.638540        0.886610
      21      13       3       22.472927       22.579770        0.668579
      21      13       4       27.380834       27.848537        0.746299
      21      13       5        8.211656        8.368196        1.411537
      21      13       6       30.661214       30.400378        0.937485
      21      13       8       12.728858       13.672161        1.050280
      21      13       9       29.903765       29.965330        0.852688
      21      13      10       23.412683       22.321940        0.870038
      21      13      11       29.460168       28.849350        0.791588
      21      13      12       35.692435       36.120493        0.792872
      21      13      13       29.046907       28.954257        0.988158
      22       0       0      112.031898      121.111106        1.610135
      22       0       2       23.710645       24.152039        0.456050
      22       0       4      141.804424      139.605157        1.601752
      22       0       6       33.221216       29.914846        0.594297
      22       0       8       10.524130       10.716949        0.673723
      22       0      10       77.642984       76.481370        0.999147
      22       0      12      164.673606      165.767307        1.907397
      22       0      14       91.165222       92.415745        1.112531
      22       0      16       17.888613       17.884211        1.051837
      22       0      18       23.153313       23.161261        0.711350
      22       0      20       14.575356       12.155781        1.345818
      22       0      22       26.665739       29.760477        0.787126
      22       0      24       23.678990       20.740130        1.263110
      22       0      26       22.668335       22.641820        1.152692
      22       0      28       20.667032       20.946217        2.277253
      22       2       0       14.792627       15.269217        0.488074
      22       2       1      119.297017      120.025831        1.372411
      22       2       2       64.148717       63.437765        0.762875
      22       2       3       40.879658       40.184076        0.534450
      22       2       4      134.655318      133.305664        1.527885
      22       2       5      131.473075      131.255476        1.504179
      22       2       6      105.341784      104.000962        1.209070
      22       2       8        1.960076        4.100402        0.886335
      22       2       9       37.725344       38.192800        0.525348
      22       2      10       18.056616       17.618598        0.491438
      22       2      11       37.613349       37.980390        0.545443
      22       2      12        8.824020        8.557108        0.651306
      22       2      13       40.819711       40.074680        0.529958
      22       2      14       24.148203       24.232458        0.436370
      22       2      15        7.055109        6.462329        1.045051
      22       2      16        3.922323        5.118359        1.317333
      22       2      17       80.808544       80.797339        0.976897
      22       2      18       45.471083       45.551180        0.659135
      22       2      19       43.763082       44.260027        0.671447
      22       2      20       25.793727       25.443644        0.646037
      22       2      21       31.166878       29.749403        0.631763
      22       2      22       26.205848       25.747738        0.630057
      22       2      23       11.080006        8.882916        1.215211
      22       2      24       21.582787       21.859529        0.693166
      22       2      25       18.257439       18.622809        0.746481
      22       2      26       23.853443       23.985120        0.696580
      22       2      27       39.758600       40.603079        1.102924
      22       2      28       22.879961       22.337077        0.876252
      22       4       0      115.418341      115.301778        1.377663
      22       4       1       84.776820       85.044165        1.010606
      22       4       2       20.354760       19.959634        0.379182
      22       4       3       58.293886       57.481649        0.722892
      22       4       4       68.551856       67.978820        0.825436
      22       4       5       17.600650       17.655821        0.406913
      22       4       6       29.363096       28.648909        0.474966
      22       4       7        4.929113        4.956612        0.756746
      22       4       8       21.275255       20.321639        0.392813
      22       4       9       23.085312       22.013655        0.410377
      22       4      10       50.259633       49.798594        0.621754
      22       4      11       16.174162       15.382913        0.408568
      22       4      12       20.483821       19.682429        0.406018
      22       4      13       28.268962       27.869069        0.490714
      22       4      14        9.514512        8.185615        0.744198
      22       4      15       14.054679       12.913636        0.629565
      22       4      16       18.736237       17.350331        0.640529
      22       4      18       45.122652       44.970101        0.651434
      22       4      19       30.706153       30.717047        0.575355
      22       4      20       98.851073       99.535170        1.232860
      22       4      21       37.214847       36.918965        0.614635
      22       4      22       31.313932       31.653910        0.657889
      22       4      23       17.675116       19.244350        0.919934
      22       4      24       15.385421       16.218600        1.115654
      22       4      25       31.250265       31.507253        0.706980
      22       4      26       24.368054       24.253082        1.166179
      22       4      27        8.005409        8.461590        2.336028
      22       6       0       59.848500       58.909082        0.805638
      22       6       1       49.050699       48.243031        0.641629
      22       6       2       81.194376       79.567770        0.952472
      22       6       3       61.455674       61.216909        0.738250
      22       6       4       14.587240       14.103546        0.390960
      22       6       5       12.122408       11.913018        0.550752
      22       6       6        4.846456        4.659968        1.168912
      22       6       7       29.313630       28.283653        0.518467
      22       6       8       85.042372       84.384833        1.028195
      22       6       9       84.842708       84.337358        0.990685
      22       6      10        8.654876        9.354892        0.756572
      22       6      11       38.320070       37.706896        0.602931
      22       6      12       14.543232       13.726434        0.591306
      22       6      13       54.368999       54.592032        0.722844
      22       6      14       69.932194       69.290836        0.870817
      22       6      15       51.148947       50.190039        0.696500
      22       6      17       29.392650       29.847563        0.703285
      22       6      18       43.381777       43.185993        0.685494
      22       6      21       32.528016       32.519225        0.657147
      22       6      22        9.212898        8.840577        1.046226
      22       6      23       18.134211       18.632955        0.811776
      22       6      25        5.386017        7.128155        2.076532
      22       6      26       16.935627       17.828124        0.983962
      22       8       0       17.987387       19.235826        0.744198
      22       8       1        9.427303        9.033454        1.308152
      22       8       2       17.786991       17.843710        0.662177
      22       8       3       54.041003       54.029344        0.714890
      22       8       4       38.802785       38.567344        0.586111
      22       8       5       11.337793       10.922683        0.850662
      22       8       6       28.302496       28.516486        0.540724
      22       8       7       89.482897       90.596909        1.129575
      22       8       8       55.023535       54.842866        0.764195
      22       8       9        9.870215        8.326824        1.353927
      22       8      10       11.612442        9.326612        1.184340
      22       8      13       30.197727       30.569282        0.634643
      22       8      14       77.333746       78.294572        1.012103
      22       8      15       64.072111       64.395730        0.883621
      22       8      16       54.781243       55.010726        0.807195
      22       8      17       40.492658       40.329022        0.706365
      22       8      18        6.645120        8.625943        1.332947
      22       8      19       31.639548       32.144362        0.717563
      22      10       0      112.933545      115.662872        1.701910
      22      10       1        0.607687       11.784566        1.448774
      22      10       2       45.741632       47.364016        0.716348
      22      10       3       24.443673       24.979552        0.626706
      22      10       4        7.647817        9.381503        1.011449
      22      10       5        7.639346       10.094949        1.220046
      22      10       6       24.278457       25.465212        0.779485
      22      10       7       18.457004       18.683040        0.643589
      22      10       8        8.357156        6.487673        1.735337
      22      10       9       13.534503       12.637959        0.946107
      22      10      10       10.667717        9.264891        2.236064
      22      10      11       16.552786       15.628372        0.879253
      22      10      12       21.541249       22.104547        0.804613
      22      10      13       33.949092       34.171333        0.841031
      22      10      14       20.209669       20.619578        0.760852
      22      10      15       22.011048       22.793771        0.700851
      22      10      16       10.079936       11.560709        1.246307
      22      10      17       16.806747       17.274114        0.829178
      22      10      21        8.254885       10.171824        1.295056
      22      12       0       16.860905       16.119150        1.543252
      22      12       1        8.342520       10.372415        1.003691
      22      12       2       33.915918       34.236676        0.641236
      22      12       3       20.642372       20.981373        0.775398
      22      12       4        7.983035        7.823235        1.239520
      22      12       6       57.927654       59.254620        1.025280
      22      12       7       29.758752       29.932558        0.685828
      22      12       8       20.124616       21.959076        0.860104
      22      12      12        7.314383        8.223752        1.763179
      22      12      13       11.429934       10.412733        1.421776
      22      12      14        8.487593        6.874758        1.657249
      22      12      15       20.658475       19.255077        0.816175
      22      12      16       39.525068       38.351923        0.891017
      22      14       0       35.674396       36.284019        0.997031
      22      14       1        9.394982       10.748535        0.918596
      22      14       2       21.845628       22.369332        0.672396
      22      14       7        7.954420        9.760225        1.497012
      22      14       8       13.351240       12.086687        1.053269
      23       1       1        9.468865        9.549670        0.358980
      23       1       2       92.884053       93.105424        1.077407
      23       1       3      133.561582      134.401637        1.538045
      23       1       4      184.584735      184.103775        2.094668
      23       1       5       80.553210       78.816369        0.928616
      23       1       6       59.370194       58.910101        0.721231
      23       1       7       14.847180       15.134695        0.403426
      23       1       8       82.129188       80.250794        0.962952
      23       1       9       90.579439       89.349314        1.059445
      23       1      10       72.727823       72.074614        0.878006
      23       1      11       45.728977       45.539324        0.609644
      23       1      12       57.033156       56.729446        0.803782
      23       1      13       56.070590       55.609352        0.699211
      23       1      14       23.116163       24.395450        0.563770
      23       1      15       88.436919       89.453396        1.061066
      23       1      16       62.252523       62.551579        0.792936
      23       1      17       15.466982       15.605095        0.624268
      23       1      19       16.135468       15.444708        0.732193
      23       1      21       18.131844       18.052174        0.648324
      23       1      22        6.974987        6.652684        1.957346
      23       1      23       22.467232       22.015222        0.678085
      23       1      24       24.515441       25.686319        0.662631
      23       1      25       38.560596       38.719762        0.687363
      23       1      27        9.104708        8.480466        1.236613
      23       3       1       12.344539       13.270720        0.338029
      23       3       2      136.272522      134.759044        1.544646
      23       3       3       68.294015       67.629875        0.820407
      23       3       4       19.477052       18.774397        0.402046
      23       3       5       23.471864       23.007673        0.418496
      23       3       6       38.791111       37.907387        0.510712
      23       3       7       34.681730       33.783132        0.496511
      23       3       8       59.985731       58.613309        0.721051
      23       3       9       88.889431       88.351287        1.085252
      23       3      10       42.174634       41.145109        0.552326
      23       3      11        4.997169        3.640934        1.196123
      23       3      12       21.360068       21.123873        0.396135
      23       3      13       10.750625       10.568727        0.643386
      23       3      14        5.175147        4.877592        0.986934
      23       3      15        8.630443        6.879666        0.856784
      23       3      16       42.606658       42.093467        0.580718
      23       3      17       12.301172       10.516035        0.612637
      23       3      18       10.810986       11.080749        1.003096
      23       3      19       35.735103       36.216847        0.643112
      23       3      20       24.930433       24.583490        0.616398
      23       3      21       40.064762       39.610731        0.682273
      23       3      23       44.288842       44.287696        0.770527
      23       3      24       48.284525       49.420846        0.773596
      23       3      25       23.672846       23.062394        0.842504
      23       3      27       33.705449       33.881706        0.833664
      23       3      28       12.387506       13.398433        1.052531
      23       5       1       44.495536       43.301848        0.630256
      23       5       2       58.958915       58.524525        0.733153
      23       5       3       30.447130       30.535455        0.541232
      23       5       4       74.791064       73.475914        0.901429
      23       5       5       87.965891       87.060956        1.129454
      23       5       6       35.899698       35.354491        0.511531
      23       5       7       71.518322       70.346642        0.831327
      23       5       9       25.584603       25.508548        0.424272
      23       5      10       54.963951       54.107855        0.672651
      23       5      11       12.863447       12.291257        0.463823
      23       5      13       34.568946       34.283232        0.547051
      23       5      14       25.183864       24.698219        0.496762
      23       5      16       36.568069       35.577802        0.586607
      23       5      17       56.767865       56.414714        0.766728
      23       5      18       47.853922       48.709034        0.848683
      23       5      19       33.555171       32.829864        0.623336
      23       5      20       16.230304       16.067576        0.674185
      23       5      22       21.411071       21.756195        0.679867
      23       5      24        7.175419        7.545045        1.968029
      23       5      26       22.953588       22.065493        0.847824
      23       7       1       72.182421       72.414777        0.874810
      23       7       2       61.407432       62.809713        0.784845
      23       7       3       31.575108       32.630507        0.580730
      23       7       4       34.605569       34.609681        0.538078
      23       7       5       31.527431       30.736948        0.517360
      23       7       6       29.414949       28.949041        0.512586
      23       7       7       66.032890       65.007538        0.823794
      23       7       8       35.069500       35.485349        0.672508
      23       7      11       83.254570       83.625116        1.093395
      23       7      12       43.195431       43.311892        0.675393
      23       7      13       63.135376       63.491732        0.850340
      23       7      14       37.170221       37.894195        0.653701
      23       7      15       19.212306       19.089290        0.648585
      23       7      16       12.790881       11.842255        0.868750
      23       7      18       19.418157       18.843275        0.806534
      23       7      19       17.316882       16.548353        0.815080
      23       7      21       10.849639       10.998409        1.560745
      23       7      22       13.786730       11.454562        1.379956
      23       7      23       13.793607       12.431372        1.046847
      23       7      25       18.532813       15.000500        1.428673
      23       9       3       53.255530       53.453905        0.750591
      23       9       4       46.053441       48.222298        0.712397
      23       9       5       21.241472       22.083070        0.623758
      23       9       6       55.161263       57.511477        0.790165
      23       9       7        3.873822        6.723154        1.946722
      23       9       9       15.571038       14.151926        0.806054
      23       9      10       35.347073       35.574991        0.735453
      23       9      12       28.180379       29.067972        0.826855
      23       9      14       19.498678       19.322577        0.952469
      23       9      15       20.551783       19.539729        0.688716
      23       9      17       14.013768       12.957585        0.989953
      23       9      18       36.127301       36.190054        0.696032
      23       9      19       14.347601       14.675660        0.847323
      23       9      20       32.148313       31.129841        0.707003
      23      11       1       31.013958       30.353665        0.649896
      23      11       2        6.297884        8.747177        1.290207
      23      11       3       34.239362       34.318071        0.675760
      23      11       4       23.286872       23.256375        0.672175
      23      11       5       22.048477       22.019446        0.839401
      23      11       6       15.800997       16.028787        0.869110
      23      11       7       26.654743       27.741846        0.685887
      23      11       8       44.583795       45.999891        0.790035
      23      11       9       36.868523       37.980258        0.848180
      23      11      12       12.653652       12.884720        0.967279
      23      11      13       13.686645       14.663867        0.898065
      23      11      14       17.387677       17.523156        0.815667
      23      11      16       15.678488       13.714408        1.077253
      23      11      18       10.380592        9.306014        1.155941
      23      13       1       12.939247       12.055828        0.843139
      23      13       2       38.788478       39.285621        0.715936
      23      13       3       14.481207       14.954665        0.769638
      23      13       8       14.813761       15.670578        0.889170
      23      13       9       11.848516       11.422740        1.071248
      23      13      10       45.910648       45.344129        0.835677
      23      13      11       20.737940       20.796658        0.835629
      23      13      12        6.991304        7.216502        1.710069
      24       0       0       92.107883       99.486582        1.311152
      24       0       2      204.005887      204.060775        2.322712
      24       0       4      149.277603      148.922127        1.717749
      24       0       6      144.443298      144.815745        1.691428
      24       0       8      158.570606      156.254920        1.824266
      24       0      10       47.598035       47.506210        0.677858
      24       0      12       81.738384       81.123794        1.056267
      24       0      14       25.052443       25.804534        0.633458
      24       0      16        4.818730        9.135628        1.190195
      24       0      18       24.507457       25.303873        0.787473
      24       0      20       51.462805       53.783827        0.915712
      24       0      22       28.142906       29.600000        0.891956
      24       0      24       36.912200       37.236407        0.914948
      24       2       0      205.843345      206.401550        2.375971
      24       2       1       29.083679       29.227367        0.470509
      24       2       2       68.410035       67.661067        0.810555
      24       2       4       35.922750       36.064387        0.513882
      24       2       5       93.222166       92.457990        1.086239
      24       2       7       53.698157       52.483235        0.664200
      24       2       8       73.401923       73.060728        0.865444
      24       2       9       89.661385       88.748352        1.045353
      24       2      10       76.538509       76.171123        0.941973
      24       2      11       50.638241       49.993300        0.661953
      24       2      13       33.045709       32.597086        0.497358
      24       2      14        7.191422        5.950034        1.018442
      24       2      15       24.119395       24.115700        0.504817
      24       2      16       53.303951       53.528777        0.712946
      24       2      17        3.732226        7.685760        1.309734
      24       2      18       58.897622       59.539903        0.785544
      24       2      19       59.997887       60.268814        0.810822
      24       2      21        7.783276        6.792194        1.302085
      24       2      23       32.638349       32.540129        0.687093
      24       2      24       35.749162       35.861539        0.705811
      24       2      25       17.758762       17.803033        0.768301
      24       2      26        1.324703        6.449326        1.737733
      24       4       0       20.738635       20.035543        0.712762
      24       4       1       10.892234        9.872715        0.470447
      24       4       2      110.995041      110.138549        1.272191
      24       4       3       25.611370       26.085571        0.430778
      24       4       4       70.167458       69.038033        0.843216
      24       4       5        7.808803        6.679521        0.565593
      24       4       6       10.596222       10.237187        0.583369
      24       4       7       33.608442       33.492835        0.470629
      24       4       8       92.639016       91.744210        1.109194
      24       4       9       34.768078       33.974844        0.474360
      24       4      10       10.218119       10.170054        0.502702
      24       4      11       15.447832       16.101584        0.489528
      24       4      12       83.291958       82.968910        1.096442
      24       4      13       27.399210       26.709081        0.460612
      24       4      14       12.450461       11.665462        0.561580
      24       4      16       10.863283        8.845157        0.834414
      24       4      18       12.071451       10.973969        0.814796
      24       4      20       12.464744       11.003999        1.001615
      24       4      21       32.643095       32.871568        0.637574
      24       4      22       11.940699       11.378225        1.334515
      24       4      24       15.368310       16.671863        0.952829
      24       4      25       34.752971       34.690633        0.811108
      24       4      26       19.062088       18.295573        1.133388
      24       4      27        3.900770        7.843583        1.703526
      24       6       0      145.683999      145.296937        1.723291
      24       6       1       71.556540       71.160593        0.855159
      24       6       2        4.142759        4.209240        1.200150
      24       6       3       71.472749       70.196581        0.840738
      24       6       4       34.538752       33.649963        0.473480
      24       6       5       36.690418       36.907181        0.509092
      24       6       6       75.525803       75.126560        0.921789
      24       6       7       30.662487       30.619585        0.488133
      24       6       8       24.799663       24.272000        0.506273
      24       6       9       82.566607       82.491090        0.976717
      24       6      10       70.437946       69.697633        0.850120
      24       6      11       77.540669       77.152317        0.935272
      24       6      12       38.291993       38.383330        0.648824
      24       6      13       32.065461       31.481455        0.551081
      24       6      14       43.270208       43.518387        0.638547
      24       6      15       33.525152       34.257700        0.582565
      24       6      16       11.447880       10.385952        0.721745
      24       6      18       22.902668       23.813652        0.656387
      24       6      20       24.974550       25.958794        0.618644
      24       6      24       27.591827       27.495345        0.820117
      24       6      25       11.538171       12.034534        1.119338
      24       8       0       52.217786       53.446983        0.963157
      24       8       1       54.856977       54.528800        0.740772
      24       8       2      100.485858      100.619581        1.194010
      24       8       3       35.771556       35.684450        0.579993
      24       8       4       84.108836       85.407787        1.034450
      24       8       5       99.983442       99.880979        1.246051
      24       8       6       25.526659       25.345374        0.548792
      24       8       7       50.195465       49.636881        0.707893
      24       8       8       47.365400       50.148480        0.960154
      24       8       9       47.074976       47.595273        0.713495
      24       8      10       14.845366       13.186774        0.842905
      24       8      13       11.650310       11.236992        1.090160
      24       8      15       14.256221       14.600685        0.777726
      24       8      16       16.061449       15.694681        0.832726
      24       8      18       23.754064       24.047224        0.757435
      24       8      20       15.701954       17.637205        0.789196
      24       8      22       35.760328       34.882230        1.040911
      24       8      23       15.834911       16.150046        0.993348
      24      10       0        8.079417        8.320883        1.747277
      24      10       1       36.783257       36.841281        0.658665
      24      10       2       45.872543       47.104352        0.751239
      24      10       3       14.230477       14.881767        0.872945
      24      10       4       39.401400       41.378376        0.686744
      24      10       5       60.626160       61.190604        0.840625
      24      10       6       23.170484       23.166355        0.728639
      24      10       7       19.723573       18.589137        0.709215
      24      10       8       33.260636       33.648328        0.728643
      24      10       9       21.035088       21.464622        0.717598
      24      10      10       45.134714       45.264445        0.860811
      24      10      12       39.742055       40.518884        0.795402
      24      10      13        8.558091        9.009445        1.406827
      24      10      17       10.197546       10.701869        1.025713
      24      10      19       19.205916       18.186149        0.869212
      24      12       0       30.451498       30.526775        0.824927
      24      12       1       12.564932       12.665702        0.831163
      24      12       3       22.164406       23.142623        0.636313
      24      12       4       25.307488       25.847147        0.629617
      24      12       5       17.219219       17.895027        0.853595
      24      12       6       58.809779       59.274025        1.018579
      24      12       7        5.884123        8.007846        1.913258
      24      12       8       12.477827       14.390518        1.564875
      24      12       9       12.020726       13.361474        1.493475
      24      12      10       16.434006       16.146764        0.948261
      24      12      11       17.213041       18.130830        0.816772
      24      12      12       19.405757       18.615397        0.988344
      24      12      14       18.420774       18.162269        0.766582
      24      12      15       20.061637       18.253931        0.761719
      24      14       0       11.571950       10.713823        1.364283
      24      14       4       10.304667        8.867480        1.676458
      24      14       6       12.888423       12.643259        1.603101
      25       1       1       26.219510       26.293098        0.404892
      25       1       2       14.623153       14.559602        0.347471
      25       1       3      107.086999      108.646675        1.254352
      25       1       4       95.873793       97.593647        1.138134
      25       1       5       32.495100       32.282503        0.483635
      25       1       6       77.925705       77.455277        0.922213
      25       1       7       92.814813       91.825541        1.098853
      25       1       8       11.593129       10.304319        0.472669
      25       1       9        8.214274        9.118284        0.524194
      25       1      10       30.135291       30.135212        0.478569
      25       1      11       50.056303       49.439053        0.633190
      25       1      12       47.510473       47.645252        0.620617
      25       1      13       32.058527       31.187802        0.546159
      25       1      14       36.495321       36.145954        0.560394
      25       1      15        7.162387        7.623943        0.947664
      25       1      16       14.821795       14.639809        0.620130
      25       1      17       61.610122       62.688356        0.830398
      25       1      18       17.265340       18.529247        0.676329
      25       1      19       16.855163       16.662083        0.672499
      25       1      20       28.255418       28.762180        0.641785
      25       1      21       21.101718       21.161687        0.667900
      25       1      22       24.484758       24.625779        1.000045
      25       1      23       15.825878       15.760869        0.852620
      25       1      24       10.028320        8.391472        1.390136
      25       1      25       19.070485       18.975853        0.739085
      25       3       1       12.345357       11.983530        0.364369
      25       3       2       40.678185       40.869304        0.549122
      25       3       4       28.500206       27.950170        0.478148
      25       3       5       16.300632       15.108905        0.470739
      25       3       6       10.070608        9.587805        0.462051
      25       3       8       59.725360       59.246688        0.727639
      25       3       9       50.237609       49.510908        0.636711
      25       3      10       37.373801       37.211423        0.504772
      25       3      11       79.844349       78.538908        0.943399
      25       3      12       61.585943       61.007786        0.749548
      25       3      13        5.509620        6.179053        1.167497
      25       3      14       70.809672       70.475031        0.868695
      25       3      15       16.465153       16.879810        0.481496
      25       3      16       13.991622       13.698613        0.591249
      25       3      17       22.315699       21.057896        0.613880
      25       3      18       21.655841       20.730388        0.538595
      25       3      19       21.346479       20.331232        0.562484
      25       3      20       23.609897       22.077409        0.613526
      25       3      21       10.238876        7.427207        2.247458
      25       3      22       13.852995       12.636455        0.888008
      25       3      23       36.269795       37.168804        0.853482
      25       3      24       11.696556       12.957546        1.120334
      25       3      26       11.676834       11.182710        1.475826
      25       3      27       16.580305       16.469457        0.916110
      25       5       1       23.291781       22.947091        0.418008
      25       5       2       13.872848       13.122881        0.554929
      25       5       3        7.719188        8.433522        0.492957
      25       5       4       26.989202       26.476537        0.468265
      25       5       5       69.107699       68.690684        0.837467
      25       5       6       20.266891       20.041432        0.402715
      25       5       7       34.065270       33.931696        0.497196
      25       5       8       28.633060       28.157148        0.448623
      25       5      10       78.743091       78.153055        0.931821
      25       5      11       24.962179       25.354783        0.503640
      25       5      12       71.015731       70.794350        0.861032
      25       5      13       30.146399       29.971470        0.493553
      25       5      14       23.253483       23.394935        0.471423
      25       5      16       16.794590       16.447979        0.554313
      25       5      17       56.419549       56.889806        0.781490
      25       5      18       16.942925       16.008935        0.659430
      25       5      20       27.489550       26.732957        0.640520
      25       5      21       16.397516       15.574466        0.805082
      25       5      22       32.136538       32.043564        0.691138
      25       5      23       17.848777       16.354082        1.144904
      25       5      26        8.881882        9.470665        2.085978
      25       7       1       68.285084       68.316104        0.842998
      25       7       2        5.914655        5.847179        1.375501
      25       7       3       28.321683       28.155799        0.524394
      25       7       4       20.540161       20.838258        0.514580
      25       7       5        8.924950        7.152517        1.183958
      25       7       6       10.029208        8.039024        0.893046
      25       7       7       53.252167       52.635064        0.704153
      25       7       8       47.285007       46.870246        0.658048
      25       7       9       23.509560       23.538458        0.595461
      25       7      10       62.441250       63.005079        0.834901
      25       7      11       33.958539       33.983525        0.643185
      25       7      14       22.083089       22.433011        0.628145
      25       7      16       31.055180       31.220714        0.644290
      25       7      17       25.100967       24.897209        0.675784
      25       7      18       28.494518       28.482398        0.709573
      25       7      19        1.759521        8.600715        1.369595
      25       7      22       14.135126       13.402873        0.968964
      25       7      23       31.103888       29.763132        0.887316
      25       7      24       31.069467       31.211184        1.136813
      25       9       3       10.955381       12.091236        1.397294
      25       9       4       25.601943       25.142971        0.625777
      25       9       5        6.737454        8.377720        1.148101
      25       9       6       78.473247       79.803634        1.105235
      25       9       7       22.352296       23.309183        0.662609
      25       9       8       30.224545       30.899871        0.664256
      25       9       9       24.155761       23.715649        0.635263
      25       9      12       44.210882       44.442885        0.798759
      25       9      14       10.286234        7.914070        1.632119
      25       9      15       21.656873       21.147600        0.785336
      25       9      16       38.564370       38.727122        0.780277
      25       9      17        6.750961        7.374097        2.028902
      25       9      18       24.785267       25.634645        0.834413
      25      11       1       16.005032       15.179954        0.790075
      25      11       2       16.321673       15.532579        0.752301
      25      11       7       33.417617       33.116310        0.736840
      25      11       8       57.202141       57.148403        0.929554
      25      11       9       33.579759       34.903295        0.790701
      25      11      10       39.967058       41.182642        0.810118
      25      11      11        8.729809        9.247410        2.653504
      25      11      12        8.680905        8.742814        1.355826
      25      11      13        7.365844        8.254720        1.427129
      25      11      15       11.922841       10.790829        1.024796
      25      11      17        9.867418        8.068420        1.353399
      25      11      18       11.972437       11.886715        1.116901
      25      13       1       20.229064       19.818476        0.663388
      25      13       2       39.080749       38.165036        0.818884
      25      13       3       12.280678       12.345809        0.871873
      25      13       6        9.076817       10.554430        1.139665
      25      13      10       28.387483       26.098908        0.739058
      26       0       0      143.286555      148.007770        2.006921
      26       0       2       40.066030       38.207722        0.562152
      26       0       4       45.409164       46.060178        0.661099
      26       0       6      125.011575      123.345450        1.467367
      26       0       8       41.571578       40.702825        0.640556
      26       0      10       13.769055       12.882818        0.556217
      26       0      12       30.801570       30.759925        0.560084
      26       0      14       71.990296       72.334017        0.953831
      26       0      16       24.788442       24.610770        0.797734
      26       0      18       29.106781       29.641120        1.048813
      26       0      20       31.969154       32.932051        0.840074
      26       0      22       93.745652       95.846075        1.385908
      26       0      24       35.998584       34.339336        1.235546
      26       0      26       35.768270       36.091827        0.888979
      26       2       0       91.212966       91.240726        1.097434
      26       2       1       36.770890       37.355990        0.510642
      26       2       2       16.027629       16.037612        0.382469
      26       2       3       11.214620       11.288711        0.407845
      26       2       4       11.916180       12.343986        0.402780
      26       2       5        4.844265        5.053989        0.934660
      26       2       6       18.641055       19.174280        0.400319
      26       2       7       65.195811       64.960065        0.783535
      26       2       8       82.254740       81.107891        0.963590
      26       2       9       33.065658       32.749198        0.519288
      26       2      10       15.308927       13.779332        0.391902
      26       2      11        7.193537        5.409048        0.938246
      26       2      12        9.169541        9.019218        0.595953
      26       2      13       16.051925       15.563611        0.601229
      26       2      14        7.369894        7.849605        0.903549
      26       2      15       73.838337       74.099123        0.903365
      26       2      16       89.368647       90.002167        1.076051
      26       2      17       29.848431       30.695733        0.550527
      26       2      18       37.823905       38.686432        0.607652
      26       2      20       26.236426       24.997820        0.601507
      26       2      21        9.347256        6.013593        1.842957
      26       2      22       22.079042       21.215537        0.761923
      26       2      23       24.168181       25.291659        0.836070
      26       2      24        8.559821       10.991542        1.030614
      26       2      25       27.966653       28.422034        0.909262
      26       2      26       23.369074       23.096212        0.860974
      26       4       0       75.675862       74.645562        1.077241
      26       4       1        7.121215        6.662184        0.645417
      26       4       2       50.742248       50.898821        0.646574
      26       4       3       39.162523       38.101312        0.521975
      26       4       4       30.184957       29.756209        0.472325
      26       4       5       15.882819       15.536119        0.370414
      26       4       6       35.421442       34.926781        0.484995
      26       4       7       23.517484       22.508287        0.405471
      26       4       8       21.786509       21.620060        0.425065
      26       4       9       94.712341       94.807384        1.136524
      26       4      10      114.055999      112.429089        1.297712
      26       4      11        9.508250       10.335183        0.663725
      26       4      12       74.331164       75.073764        0.933801
      26       4      13       85.079501       84.667349        1.027114
      26       4      14       31.120773       31.411081        0.520641
      26       4      16       18.736937       17.060451        0.658016
      26       4      18       32.354334       31.688957        0.617922
      26       4      19       21.170167       19.967699        0.643859
      26       4      20       49.472419       49.214835        0.753573
      26       4      21       13.400906       13.528821        0.940017
      26       4      22       10.384170        7.031515        1.925665
      26       4      23        8.314945        9.142139        1.431393
      26       4      26       11.277971       13.515547        1.802575
      26       6       0       70.488110       70.699081        0.879305
      26       6       1       42.234165       42.144869        0.547376
      26       6       2       52.953817       53.045546        0.722065
      26       6       3       67.631082       66.904858        0.795985
      26       6       4       14.812794       14.429380        0.395617
      26       6       5       20.511591       20.406151        0.419551
      26       6       6       37.843474       37.200806        0.546861
      26       6       7       21.798393       21.854176        0.470317
      26       6       8       59.276957       58.482220        0.739230
      26       6       9       73.209458       72.870913        0.887610
      26       6      10       27.696963       28.596119        0.523381
      26       6      11        2.591665        4.511995        1.464882
      26       6      12       17.825215       17.895027        0.542630
      26       6      13       53.964462       54.169272        0.744484
      26       6      15       12.858374       12.257569        0.677418
      26       6      16       41.077637       40.913201        0.638281
      26       6      17        5.611405        7.251048        1.283570
      26       6      18       38.595952       38.243300        0.689597
      26       6      19       36.892615       38.198167        0.701278
      26       6      20       18.441552       17.597613        0.752537
      26       6      21        6.957181        8.250830        1.390459
      26       6      22       17.530008       15.935275        0.893756
      26       6      23       15.304257       15.537600        0.978953
      26       6      25       27.451243       27.939989        0.976469
      26       8       0       25.055706       24.991419        0.756320
      26       8       1       16.748865       16.780793        0.595367
      26       8       2       10.517302        9.738675        1.045655
      26       8       3       23.898722       24.946563        0.595039
      26       8       4       32.557739       32.044344        0.569963
      26       8       5       28.464037       27.871150        0.585909
      26       8       6       48.561408       48.295963        0.703253
      26       8       7       19.220275       19.690556        0.735958
      26       8       8       21.632516       22.428598        0.604609
      26       8      10       10.848325        8.071078        1.939259
      26       8      11        8.766689        7.428149        1.522982
      26       8      12        9.639934        7.822142        1.489543
      26       8      14       36.955805       37.667227        0.798255
      26       8      15       27.634091       27.437073        0.745092
      26       8      16       12.361789       11.177567        1.009740
      26       8      17        8.380687        8.812236        1.397878
      26       8      18       14.993020       16.915703        0.969619
      26       8      19        9.927444       12.080563        1.125304
      26       8      20        8.222933       11.497478        2.298195
      26       8      21       13.705496       15.690602        0.991283
      26       8      22        6.370573        8.358810        1.629776
      26      10       1       15.231566       15.412008        1.107247
      26      10       4        8.408311        8.912845        1.109128
      26      10       5       10.048157       11.680368        1.079562
      26      10       6       17.990888       17.226578        0.758136
      26      10       7       14.774128       15.337927        0.790614
      26      10       8       37.691000       38.122434        0.812248
      26      10       9       10.070016       11.831061        1.143301
      26      10      10       26.532952       27.568660        0.772080
      26      10      12       56.761431       57.240807        0.903928
      26      10      13        9.437532       11.289774        1.148236
      26      10      15       21.802076       21.824550        0.753575
      26      10      18       14.298401       15.115059        0.951719
      26      12       0       17.328641       18.260613        0.945805
      26      12       1        7.482404        6.664000        1.927219
      26      12       3       19.299278       18.206949        0.690280
      26      12       4       16.864467       16.939894        0.733623
      26      12       5       31.354790       30.768052        0.852188
      26      12       6       20.422525       20.211259        0.712462
      26      12       9        8.559639        8.560596        1.458329
      26      12      10       11.701933       11.978856        1.137556
      26      12      12       13.133611       11.489473        0.998349
      26      12      13       17.136796       16.649174        0.806476
      26      14       0       27.693680       26.661395        0.866400
      26      14       1       19.338224       19.139984        0.635604
      26      14       2       20.152800       18.846140        0.656998
      26      14       3       14.294037       13.320060        0.877701
      27       1       1       16.248716       16.155061        0.353270
      27       1       2       31.211903       31.612355        0.461482
      27       1       3       19.779884       19.994724        0.391184
      27       1       4       55.436831       54.802463        0.686423
      27       1       5       54.092639       53.289211        0.680522
      27       1       6       75.169979       74.597520        0.890750
      27       1       7       20.785222       21.064615        0.465066
      27       1       8       21.397967       20.335535        0.416020
      27       1       9       39.349843       39.838047        0.538167
      27       1      10       47.468484       46.433824        0.621146
      27       1      11       21.006672       19.804217        0.441660
      27       1      12       32.604600       33.056467        0.593942
      27       1      13       41.883451       41.833718        0.607835
      27       1      14       52.437794       52.606368        0.703105
      27       1      15       25.790262       24.701538        0.535817
      27       1      16       16.573786       17.315802        0.589487
      27       1      17       10.335776       10.745743        1.124351
      27       1      18       31.948588       32.356916        0.646796
      27       1      19       36.791189       38.842760        0.672260
      27       1      20       34.711395       35.971378        0.665833
      27       1      21       50.364672       50.674451        0.773601
      27       1      22       23.413269       24.129919        0.687931
      27       1      24       53.065933       53.174054        0.869125
      27       1      25       10.182005        8.468931        1.321484
      27       1      26       32.481642       31.605696        0.751767
      27       3       1       26.640277       26.006403        0.421419
      27       3       2       85.825723       86.086700        1.033082
      27       3       3       13.630110       16.298988        0.455519
      27       3       4       10.788089        9.808190        0.623388
      27       3       5       21.572628       21.260738        0.516571
      27       3       7       51.366552       51.393385        0.632101
      27       3       8      101.160823      100.758126        1.156831
      27       3       9       12.036760       19.867863        0.567817
      27       3      10       92.221715       92.305146        1.077590
      27       3      11      121.690881      121.399341        1.402433
      27       3      12       25.238980       26.041947        0.483267
      27       3      13       62.532917       62.417385        0.777505
      27       3      14       52.479562       52.280302        0.698339
      27       3      15       11.812282       20.117555        0.918724
      27       3      17       10.125925        8.985299        0.952547
      27       3      18       14.649643       16.693322        0.649959
      27       3      19       30.316981       30.583639        0.881633
      27       3      20       37.126584       36.434187        0.693933
      27       3      21       40.131061       41.990237        0.771696
      27       3      22       14.027657       14.035562        1.067682
      27       3      23       35.647152       34.969272        0.718750
      27       3      24       28.289685       29.059611        0.713902
      27       3      27       36.080512       34.481734        0.895471
      27       5       1       25.014342       24.807197        0.396689
      27       5       2        6.697162        4.886932        0.788277
      27       5       3       36.639229       35.975269        0.479775
      27       5       4       72.154304       71.420725        0.862848
      27       5       5       13.914842       14.282647        0.456407
      27       5       6       81.412832       81.190394        0.955033
      27       5       8       64.560579       63.682337        0.783209
      27       5       9       30.102229       30.214467        0.498345
      27       5      10       56.556420       55.475941        0.718218
      27       5      11       22.573544       23.271184        0.492117
      27       5      12       10.785055       11.401842        0.638158
      27       5      13       18.009818       18.496297        0.575161
      27       5      14       30.085929       29.887807        0.555296
      27       5      15       12.471439       12.877577        0.769308
      27       5      16       63.585450       63.761195        0.826276
      27       5      17       13.657631       14.210489        0.754156
      27       5      18       51.793177       51.377038        0.752221
      27       5      19       14.923250       14.568905        0.800035
      27       5      21        7.445802        8.890354        1.637962
      27       5      22       13.541941       13.664406        0.956259
      27       5      24       17.248984       16.468455        0.806258
      27       7       1       66.935802       67.534584        0.848146
      27       7       2       89.266721       89.472230        1.072988
      27       7       3       44.179514       44.155974        0.641269
      27       7       4       20.873279       21.156559        0.505027
      27       7       5        9.329899        8.022450        0.965793
      27       7       6       23.436764       22.226853        0.625200
      27       7       7       67.531409       67.419137        0.852704
      27       7       8       41.078590       41.331465        0.633130
      27       7       9       14.081102       12.988957        0.644128
      27       7      11       73.997366       74.665655        1.000935
      27       7      12        4.035677        6.887017        1.718700
      27       7      13       40.976262       41.854988        0.755324
      27       7      14        7.412655        7.649569        2.269531
      27       7      16       11.678059       13.784665        1.279538
      27       7      18       18.389843       17.829638        1.032353
      27       7      20       20.201064       20.515506        1.001609
      27       7      21       54.670046       54.645860        1.298995
      27       7      22       13.757178       14.995199        1.170909
      27       7      23       36.923223       35.000000        1.266223
      27       9       2       20.725049       19.324673        0.634023
      27       9       3       33.464875       34.115979        0.634237
      27       9       4       50.615383       50.793110        0.788376
      27       9       5        9.283314        9.666504        1.400054
      27       9       6       20.899076       21.987678        0.803904
      27       9       7       39.167142       39.157758        0.668287
      27       9       8       38.465518       37.777109        0.661623
      27       9       9       15.042103       17.328531        0.708318
      27       9      10       20.625479       20.136435        0.775701
      27       9      11       23.140306       22.936347        0.940158
      27       9      12       10.010538       12.301260        1.074097
      27       9      14       40.383820       40.845440        0.791530
      27       9      15       25.241440       25.361408        0.854335
      27       9      16       34.900830       35.279314        0.780513
      27       9      17        4.606357        8.080600        1.687541
      27       9      18       17.198009       18.945237        0.907945
      27       9      19       10.595026        9.782888        1.259004
      27       9      20       13.388972       12.770591        1.106342
      27       9      21       11.075970       11.701923        1.445301
      27      11       5       18.505963       18.095276        0.829674
      27      11       6       14.039563       14.035811        0.985060
      27      11       9       21.742994       20.361385        1.027345
      27      11      11       15.152933       13.387644        1.006125
      27      11      12       19.285704       18.886927        0.988918
      27      11      13       25.718151       25.201587        0.745537
      27      11      14       18.986250       19.124147        0.781067
      27      11      15       21.684844       21.087010        0.760456
      27      11      17       10.649667       10.359633        1.036468
      27      13       1       23.584739       23.736322        0.627428
      27      13       2       22.048325       21.166885        0.634590
      27      13       5        9.978433        9.382990        1.726111
      27      13       8       30.716501       29.958555        0.858146
      27      13       9        9.323258        9.193166        1.960808
      27      13      10       31.490721       30.675006        1.172035
      28       0       0       39.779718       47.275892        1.010820
      28       0       2       21.294651       20.770002        0.636985
      28       0       4       87.355959       86.394907        1.035315
      28       0       6       12.412468       14.128977        0.738223
      28       0       8       23.132764       23.193318        0.487103
      28       0      10      136.417185      134.497955        1.593381
      28       0      12       92.423289       91.800980        1.126094
      28       0      14       54.788714       55.980175        0.939336
      28       0      16       24.886159       24.790381        0.769288
      28       0      18       39.724632       39.647951        0.826520
      28       0      20      119.061272      122.301267        1.658369
      28       0      22       65.585896       67.000746        1.269483
      28       0      26       21.491822       20.708863        0.976192
      28       2       0       77.417533       77.662732        1.089637
      28       2       1       40.109740       39.882202        0.532094
      28       2       2       10.272154       10.175117        0.396192
      28       2       3       34.180549       33.899263        0.513346
      28       2       4       48.656023       48.139589        0.636510
      28       2       5       48.872297       47.970824        0.624573
      28       2       6       75.030124       74.567486        0.927626
      28       2       7       67.838146       67.747103        0.796345
      28       2       8      120.215541      119.005462        1.355579
      28       2       9       37.312383       36.540662        0.501799
      28       2      10       35.503200       35.160774        0.507345
      28       2      11       18.121628       17.983715        0.460796
      28       2      12       44.979804       45.270631        0.615099
      28       2      13        7.622139        5.955099        0.990887
      28       2      14       31.386393       31.355781        0.534960
      28       2      15       52.017893       52.255430        0.705689
      28       2      16       60.647899       61.750547        0.822335
      28       2      17      101.867495      103.951912        1.325000
      28       2      18       94.749144       96.351596        1.203406
      28       2      19       40.641932       40.213555        0.661786
      28       2      20       13.433064       12.920294        1.009929
      28       2      21       37.111327       36.993378        0.661302
      28       2      23       34.203090       35.213208        0.718855
      28       2      24       17.846948       17.669097        0.807194
      28       2      25       23.901676       23.318126        0.712463
      28       2      26        7.799325        7.366261        1.622403
      28       2      27       29.589370       28.120633        0.922907
      28       4       0       30.582458       30.617479        0.501026
      28       4       1       28.357798       28.501579        0.440961
      28       4       2       36.034739       35.725201        0.524421
      28       4       3       26.028677       26.865647        0.439632
      28       4       4      124.423233      124.167226        1.433718
      28       4       5        5.695116        7.641328        0.613446
      28       4       6       70.859018       70.329368        0.847219
      28       4       7       13.295960       12.203893        0.451604
      28       4       8        2.802653       10.845598        0.506014
      28       4       9       30.515313       29.794664        0.552465
      28       4      10       16.575909       16.190893        0.515128
      28       4      11       20.069358       20.455806        0.491513
      28       4      12       53.726791       53.948031        0.710381
      28       4      13       29.057149       29.044242        0.525788
      28       4      14      139.295065      139.859215        1.623948
      28       4      15       43.523827       44.199208        0.653971
      28       4      16       52.080029       51.753840        0.815837
      28       4      18       24.147516       22.924485        0.614310
      28       4      20       13.450207       12.928457        0.906968
      28       4      21       29.325460       29.687068        0.693103
      28       4      22       30.492217       30.288001        0.730581
      28       4      23       19.769047       20.292388        0.785953
      28       4      24       22.823396       22.177669        0.962142
      28       4      25       34.820674       33.413770        0.797801
      28       4      26       17.429680       17.824478        0.811059
      28       6       0       20.409335       19.800354        0.506189
      28       6       2       38.482784       37.654083        0.523304
      28       6       3       10.942767       10.009745        0.491625
      28       6       4       53.176400       52.818179        0.666062
      28       6       5        5.242215        4.290105        1.256002
      28       6       6       42.513521       41.591586        0.572154
      28       6       7       34.045843       35.207812        0.549002
      28       6       8       16.383527       16.175228        0.734655
      28       6       9       46.597880       45.889868        0.635888
      28       6      10       25.823266       24.758958        0.522417
      28       6      11       45.875764       45.721330        0.656331
      28       6      12       41.452105       40.472336        0.634246
      28       6      13       10.400649       10.859788        1.140411
      28       6      14       49.988541       49.980996        0.741849
      28       6      15       68.497998       69.969136        0.958209
      28       6      16       63.439405       64.091107        0.874329
      28       6      17       28.453217       29.899833        0.995620
      28       6      18       19.204775       19.154164        0.732443
      28       6      20       25.046294       25.001080        0.761478
      28       6      21       20.522805       19.229925        0.825884
      28       6      23       30.568480       30.608463        0.871299
      28       8       0       56.902716       57.562227        0.955364
      28       8       2       21.400764       20.527713        0.588551
      28       8       4       16.904276       16.709369        0.565630
      28       8       5       21.305392       21.700138        0.618160
      28       8       6       11.753116       10.697336        0.857118
      28       8       7       36.457270       35.999861        0.611927
      28       8       8       41.473146       41.927795        0.670491
      28       8       9       38.831653       38.656047        0.741797
      28       8      10       17.205682       16.134683        0.668830
      28       8      13       16.260162       15.791612        0.883828
      28       8      14       17.946128       17.879933        0.839196
      28       8      16        6.472020        6.604438        1.817351
      28       8      17       44.381589       44.981218        0.856585
      28       8      18       57.287428       58.612712        1.096784
      28       8      19       36.471423       37.326264        0.920714
      28       8      20       57.121737       57.755952        0.947942
      28       8      21       26.894334       27.577038        0.904764
      28       8      22       13.487279       14.170074        1.137622
      28      10       0       22.409874       22.488864        0.886621
      28      10       4       22.519977       21.997977        0.692321
      28      10       5       27.792455       26.252943        0.636374
      28      10       6        9.206596        7.800897        1.621723
      28      10       9       38.777961       39.593686        0.752506
      28      10      10       38.945939       39.104731        0.792302
      28      10      12       36.321903       37.418846        0.794019
      28      10      13       16.479959       16.823674        1.256384
      28      10      14       11.394527       12.014242        1.062479
      28      10      16       29.362453       29.130311        0.715396
      28      10      17       22.155330       21.665918        0.775944
      28      10      18       26.895063       25.542944        1.074926
      28      10      19       28.508470       28.880495        0.791378
      28      12       1       23.590909       22.634421        0.662124
      28      12       3        8.969333        7.131802        1.516760
      28      12       4        7.416359       13.905359        0.893518
      28      12       5       43.033889       43.233205        0.880571
      28      12       6       34.555398       34.978565        1.092431
      28      12       7       22.830177       23.658085        0.885507
      28      12       8       35.275385       36.421285        0.936087
      28      12       9       10.511465       10.397259        1.185424
      28      12      11       10.430901       10.408938        1.137159
      28      12      12       25.167325       25.488841        0.781186
      28      12      13        7.546481        8.899562        1.211721
      29       1       1       47.578880       47.547765        0.617403
      29       1       2        8.803271        9.578492        0.451783
      29       1       3       78.381404       78.260846        1.007412
      29       1       4       37.939249       38.392187        0.523498
      29       1       5       11.816906       12.225383        0.386748
      29       1       6       60.051457       58.933692        0.709751
      29       1       7       30.132628       29.775913        0.442465
      29       1       8       25.215210       24.622754        0.408339
      29       1       9       35.286527       34.200146        0.482147
      29       1      10       26.427229       25.876804        0.430978
      29       1      11       37.080807       37.336042        0.542166
      29       1      12       60.888852       60.251473        0.763970
      29       1      13        7.208190        6.304530        1.406163
      29       1      14       72.990012       73.377176        0.918567
      29       1      15       65.231528       65.186195        0.837776
      29       1      16       73.835180       73.880309        0.932690
      29       1      17       42.485507       43.258178        0.680733
      29       1      18       37.858160       38.504935        0.710739
      29       1      19       93.000592       94.047647        1.193283
      29       1      20       23.835461       25.132310        0.640813
      29       1      21       29.712038       29.716376        0.640501
      29       1      22       45.181495       45.463612        0.723755
      29       1      23       38.387168       37.933626        0.679712
      29       1      24       33.986105       32.769345        0.744129
      29       1      25       17.717062       16.398598        0.766326
      29       1      26       24.692944       22.934515        0.697836
      29       3       1       14.449181       14.078175        0.391042
      29       3       2        9.990745        9.374433        0.476333
      29       3       3       47.936421       47.960922        0.707156
      29       3       4       23.816327       22.995130        0.437623
      29       3       5       69.249752       68.578933        0.839579
      29       3       6       33.790963       33.834745        0.473011
      29       3       7       43.034078       42.405660        0.552105
      29       3       8       61.276852       60.877828        0.743031
      29       3       9       25.178991       25.627895        0.437206
      29       3      10       92.953939       92.630826        1.096609
      29       3      11       29.230716       28.577054        0.534483
      29       3      12       25.134077       25.372584        0.515221
      29       3      13       87.064367       87.065550        1.107886
      29       3      14       24.649059       24.737138        0.547095
      29       3      15       43.201503       42.863854        0.660520
      29       3      16       15.037575       13.533292        0.952545
      29       3      17       63.646048       62.438209        0.855793
      29       3      18       40.651484       40.043726        0.652487
      29       3      19       18.257423       17.088329        0.814240
      29       3      20       33.015726       31.804402        0.689973
      29       3      21       31.092550       31.061809        0.699382
      29       3      23       54.757940       54.914570        0.893142
      29       3      24        7.936194        8.313862        1.715362
      29       3      25        4.242366        7.568243        1.503286
      29       3      26        9.191740        9.046204        1.317769
      29       5       1       20.572798       20.921448        0.427554
      29       5       2      114.397844      114.505895        1.360250
      29       5       3       22.803953       23.260439        0.468468
      29       5       4        8.918673        9.014233        0.528288
      29       5       5       57.419435       57.829664        0.712949
      29       5       6      135.141223      135.410118        1.561689
      29       5       7       22.777174       22.357817        0.462322
      29       5       8       13.589415       13.313151        0.552423
      29       5       9        5.861324        4.519215        1.466069
      29       5      10        6.117024        5.566282        1.213180
      29       5      11       41.613995       41.654171        0.614649
      29       5      12      122.782126      122.849094        1.436780
      29       5      13       48.872643       49.678164        0.700288
      29       5      14       26.946832       27.066344        0.560858
      29       5      15       22.379434       21.979217        0.555831
      29       5      16       98.603192       99.838720        1.288936
      29       5      17       57.908799       59.291736        0.865766
      29       5      18       41.890593       42.208767        0.776856
      29       5      23       19.651793       19.725339        0.877716
      29       5      25        3.023065        6.976202        1.808843
      29       7       2       35.877594       35.370751        0.586264
      29       7       3       23.229485       22.177173        0.725809
      29       7       5        8.379638        8.177561        1.223634
      29       7       6       55.336984       55.343744        0.754855
      29       7       7       15.043647       14.908119        0.870252
      29       7       8       46.507475       45.602303        0.663581
      29       7       9       26.212696       26.577942        0.650632
      29       7      10       74.466961       74.804813        1.006398
      29       7      11       80.471549       80.231291        1.075773
      29       7      12       22.907022       23.957337        0.724645
      29       7      13       35.828073       35.802933        0.731038
      29       7      14       21.343390       21.028409        0.747105
      29       7      15       10.509798       11.035534        1.757613
      29       7      16       53.352286       53.969528        0.859353
      29       7      18       20.097781       21.736076        0.890954
      29       7      19       41.990908       42.113893        0.854359
      29       7      20       21.620142       23.096905        1.124055
      29       7      21       41.244008       41.155680        0.918491
      29       7      22        4.731022        7.207267        2.243488
      29       9       3       40.926402       40.921510        0.764314
      29       9       4       36.886501       37.802381        0.702412
      29       9       5       27.448496       26.920605        0.626207
      29       9       6       12.463884       12.218060        0.929885
      29       9       7       35.671939       35.872134        0.657073
      29       9       8       15.766744       14.748966        0.727147
      29       9       9       22.865971       21.316355        0.657251
      29       9      11       24.576435       24.814995        0.772652
      29       9      12       49.377254       50.249677        0.849684
      29       9      14       31.068625       31.492475        0.799505
      29       9      15       19.639576       19.353940        0.830363
      29       9      16       30.288364       30.320604        0.767318
      29       9      17       18.586811       19.762363        0.899694
      29       9      18       48.815086       48.651927        0.841072
      29       9      19       24.606252       25.215432        0.758964
      29       9      20       10.372164       10.309365        1.194887
      29      11       1       16.372341       16.129290        0.854579
      29      11       2       25.329370       24.682990        0.679453
      29      11       3       43.104367       42.927846        0.731613
      29      11       4       16.644350       16.489876        0.775974
      29      11       5       30.250876       30.664654        0.715085
      29      11       6       21.954218       21.279591        0.779047
      29      11       7       17.105538       16.005437        1.272799
      29      11       8        7.141994        7.325503        1.665565
      29      11       9       12.156409       12.787533        1.360705
      29      11      10       28.828269       27.860438        0.859579
      29      11      12       11.037455       10.690229        1.529541
      29      11      13       17.384972       15.785563        0.864973
      29      11      14       27.536217       26.952031        0.728693
      29      11      15       34.031030       33.729216        0.757713
      29      11      16       20.247675       19.130891        0.733883
      29      13       1       11.591991       11.800636        0.934528
      29      13       6        8.540887        6.198806        1.899109
      29      13       8       23.450571       23.500702        0.779707
      30       0       0       33.990249       41.367862        1.514267
      30       0       2       35.440810       35.140717        0.593897
      30       0       4       19.472277       19.836229        0.514886
      30       0       6        1.654825        6.219686        1.488080
      30       0       8       41.137757       41.741346        0.597939
      30       0      10      115.707515      115.902545        1.529966
      30       0      12      112.431060      112.338773        1.373639
      30       0      14        9.184907        8.878496        1.438530
      30       0      16       15.134561       13.601029        1.358950
      30       0      18        1.534132       13.122424        2.397439
      30       0      20       32.652072       33.771586        0.872552
      30       0      26        8.701515        6.949942        2.190510
      30       2       0       22.166862       22.170431        0.589365
      30       2       1       27.531001       28.398468        0.414015
      30       2       2       12.275744       12.315031        0.353294
      30       2       3       23.995276       23.439603        0.392031
      30       2       4       90.674009       90.247216        1.115880
      30       2       5       84.028475       82.775781        0.962372
      30       2       6       33.692249       34.263683        0.476622
      30       2       7       27.511492       27.388465        0.444376
      30       2       8       53.624664       53.009433        0.660443
      30       2       9        7.264010        6.715944        0.979708
      30       2      10       32.006085       31.395748        0.495813
      30       2      11        6.064835        4.443760        1.449983
      30       2      12        7.544068        7.708476        0.820051
      30       2      14       61.146579       60.839297        0.793847
      30       2      15       20.456401       20.404093        0.559864
      30       2      16       17.393632       17.653980        0.663450
      30       2      17       56.583344       57.151378        0.793723
      30       2      18       35.150148       35.282290        0.613849
      30       2      19       16.848167       17.413931        0.687201
      30       2      21       23.552316       23.003304        0.655154
      30       2      25       12.767731       13.365815        0.893361
      30       2      26       11.441681       11.592756        1.102113
      30       4       0       22.051918       21.102227        0.518457
      30       4       1       53.992565       53.699255        0.654146
      30       4       2       38.926168       38.481684        0.520148
      30       4       3       40.845509       40.490863        0.532913
      30       4       4       46.934442       46.392133        0.621271
      30       4       5       10.183300        9.152410        0.605515
      30       4       6       19.925431       19.285902        0.467403
      30       4       7        9.736863        7.450315        1.024555
      30       4       8       48.520592       48.079309        0.628204
      30       4       9       10.367766       10.300243        0.570130
      30       4      10       15.585775       14.953261        0.518424
      30       4      11       11.830267       10.430580        0.694236
      30       4      13       13.311344       14.508274        0.695117
      30       4      14       22.934674       23.440137        0.666845
      30       4      15       25.150682       24.798750        0.544008
      30       4      16       26.777624       26.510639        0.597859
      30       4      17       16.962814       15.361478        0.696939
      30       4      18       36.296478       35.715823        0.777959
      30       4      19       12.210490       10.887883        1.112966
      30       4      20       25.570042       24.932148        0.729993
      30       4      21       36.226773       36.643008        0.785098
      30       4      22       26.947275       27.294725        0.781025
      30       4      23       18.745364       19.216946        0.845253
      30       4      24       10.265588       11.674973        1.104283
      30       4      25       27.041111       25.950087        0.743784
      30       6       1       21.294337       20.642020        0.480311
      30       6       3       14.652148       16.705179        0.444020
      30       6       6       17.370762       16.538742        0.526497
      30       6       7       24.755114       24.066741        0.474536
      30       6       8       38.445819       38.671954        0.588189
      30       6       9       29.837672       31.517963        0.544013
      30       6      10       29.197745       29.051885        0.663845
      30       6      11       14.926294       14.605889        0.661758
      30       6      12        9.564565       15.459463        0.795518
      30       6      13       44.432682       44.835700        0.680973
      30       6      14       17.386129       18.300519        0.785700
      30       6      15       56.446143       56.992807        0.882062
      30       6      16        8.084588        8.751217        1.014486
      30       6      17        8.005191        8.500571        1.410980
      30       6      18       23.857602       24.481156        0.773796
      30       6      20       16.131818       14.602466        0.958093
      30       6      21       12.386021       12.157343        1.120016
      30       6      23       19.131492       18.713017        1.321162
      30       8       0       11.647384        9.766473        1.662264
      30       8       2       16.478904       14.755169        0.625377
      30       8       4       26.786890       25.573561        0.569185
      30       8       5       26.395587       25.532646        0.609125
      30       8       6       22.681136       22.015835        0.580987
      30       8       7       38.437618       38.398177        0.632740
      30       8       8       42.003431       41.503132        0.654328
      30       8       9       14.253464       13.632571        0.778370
      30       8      10        6.798408        6.244806        1.618749
      30       8      11       20.164098       20.422071        0.758099
      30       8      13       12.298948       10.707287        1.197603
      30       8      14       35.788154       36.162411        0.776913
      30       8      15       18.847019       18.261490        0.863349
      30       8      16       25.088759       26.691253        0.781549
      30       8      17       38.018126       37.090295        0.780817
      30       8      18       11.298747       11.142711        1.310849
      30       8      20       10.568372        8.701465        2.162085
      30       8      21       22.548922       21.615481        1.126293
      30      10       0       71.810058       72.893690        1.094539
      30      10       1       10.312806       12.823611        0.886740
      30      10       2       28.651978       29.349702        0.803392
      30      10       3       10.859072        6.704760        1.631378
      30      10       4        9.077194        8.068271        1.863990
      30      10       6       10.305050        7.536551        1.784603
      30      10       7        8.003252        7.059972        1.685374
      30      10       9       12.841535       12.055787        1.503261
      30      10      10       21.150175       20.879751        0.827517
      30      10      11        5.764430        7.349605        1.805924
      30      10      12       21.474000       22.003136        0.817221
      30      10      16        6.362580        8.983936        1.194757
      30      10      17        8.532506        9.133937        2.441321
      30      12       0       16.371846       16.804910        1.044694
      30      12       1        8.563508        7.423779        1.748993
      30      12       4        8.348603        9.426266        1.150682
      30      12       5       32.026649       31.289567        0.906078
      30      12       6       20.696589       19.827960        0.794056
      30      12       7       24.458372       23.056409        0.967007
      30      12       8       13.475080       11.294556        1.214606
      31       1       1       36.170252       35.905849        0.539861
      31       1       2       50.455351       50.510791        0.678672
      31       1       3       23.606318       23.280185        0.419942
      31       1       4       18.082438       18.098729        0.401922
      31       1       6        4.989858        4.683887        0.989312
      31       1       7       69.695492       68.984129        0.814231
      31       1       8       93.851851       93.892066        1.103192
      31       1       9       71.867218       71.284430        0.853798
      31       1      10       83.923787       83.081346        0.981772
      31       1      11       30.569667       30.124010        0.519343
      31       1      12       23.471653       22.982102        0.577408
      31       1      13       22.945013       21.831995        0.504808
      31       1      14       13.119262       10.965127        1.024427
      31       1      15       35.886279       36.328914        0.601979
      31       1      17       28.797261       28.827053        0.627261
      31       1      18       15.318010       15.602500        0.786654
      31       1      19       15.082785       17.048871        0.726592
      31       1      20       26.839820       28.497631        0.738078
      31       1      21       22.085566       22.263737        0.668715
      31       1      22       29.865552       29.040816        0.762715
      31       1      23       12.048334       11.165886        1.046562
      31       1      25        5.976206        7.665266        1.300794
      31       1      26       12.612488       12.159975        0.864339
      31       3       1      130.049295      129.079046        1.507787
      31       3       2      130.111569      129.747447        1.481048
      31       3       4       22.217493       22.231554        0.410807
      31       3       5       59.724351       58.433210        0.721862
      31       3       6       19.390862       18.539957        0.398794
      31       3       7       27.034265       26.458741        0.447196
      31       3       8       21.894673       20.094502        0.451254
      31       3       9        8.243666        9.432926        0.656401
      31       3      10       76.690217       76.612532        0.937589
      31       3      11       59.952209       59.928958        0.768007
      31       3      12       74.035694       74.208153        0.960887
      31       3      13       28.473958       28.220365        0.635384
      31       3      14       55.744507       55.989195        0.766993
      31       3      15       63.945195       63.901174        0.848386
      31       3      17       15.724151       14.337713        0.723602
      31       3      18       42.259161       42.549501        0.695933
      31       3      19        8.567922        7.661593        1.382994
      31       3      21       32.922887       32.645061        1.023056
      31       3      23       23.628212       23.427505        0.762424
      31       3      24       43.787389       43.701945        0.780272
      31       3      25        8.397167        9.477479        1.272486
      31       5       1       23.499459       23.519354        0.410228
      31       5       2       43.956564       43.763112        0.615129
      31       5       4       83.891971       84.342397        1.037512
      31       5       5       20.692259       20.455048        0.440743
      31       5       6       17.104239       16.294079        0.444448
      31       5       7       34.828420       34.102786        0.530912
      31       5       8       31.940286       31.635739        0.519962
      31       5      10       50.984397       50.636054        0.716167
      31       5      11       19.585294       19.476114        0.541930
      31       5      12       93.016504       94.276349        1.138081
      31       5      13       14.631784       16.608883        0.634394
      31       5      14       49.742380       50.241517        0.756845
      31       5      15       35.850235       35.959004        0.712778
      31       5      17       20.990793       19.988847        0.835030
      31       5      18        8.458276        7.953131        1.643203
      31       5      19        8.301468        8.738627        1.573329
      31       5      20       24.513249       24.322274        1.137848
      31       5      22       31.768544       29.901438        0.813470
      31       5      24        5.393383        7.233920        2.328688
      31       7       1       29.906606       30.357240        0.562601
      31       7       2       11.105071       10.268690        0.836161
      31       7       3       17.622981       16.786959        0.592503
      31       7       5       32.435591       31.882283        0.617413
      31       7       6       13.850556       12.623114        0.855582
      31       7       8       13.996164       13.891616        0.659141
      31       7       9       30.410830       29.493609        0.577823
      31       7      10       18.350652       19.506947        0.860312
      31       7      11       73.909238       72.902538        1.078948
      31       7      12       34.906444       34.516663        0.727577
      31       7      13       19.401114       19.761149        1.526429
      31       7      14       50.572659       52.029415        0.841893
      31       7      15       32.063500       34.065525        0.763234
      31       7      16       19.438752       19.712027        1.056038
      31       7      17       11.387629       10.342582        1.431443
      31       7      18       19.820732       20.287262        1.000202
      31       7      19        9.929859       12.071951        1.403976
      31       7      20       13.519723       13.907336        1.229872
      31       7      21        5.311424        8.564117        1.792891
      31       7      22       10.820726        9.581326        1.510849
      31       9       1       13.687987       13.481506        0.761400
      31       9       2       43.671130       45.174329        0.713408
      31       9       3       28.587094       28.662467        0.640875
      31       9       4       41.070661       41.266088        0.752755
      31       9       5       29.003076       29.288513        0.675123
      31       9       6       10.039204       10.246902        1.221831
      31       9       8       13.347818       12.759859        0.826540
      31       9      10       28.912599       29.841967        0.767490
      31       9      12       13.559491       14.555686        1.054738
      31       9      16       13.030905       13.225090        1.009350
      31       9      17       16.403770       16.702575        1.293071
      31       9      19       24.650968       23.667531        0.818062
      31      11       1       30.348064       30.923114        0.681200
      31      11       2       22.463250       22.732400        0.984738
      31      11       3       33.605160       32.810212        0.703158
      31      11       4       10.163751        8.216392        1.486697
      31      11       6        0.586462        6.435526        2.074575
      31      11       7       16.027396       15.806012        0.885311
      31      11       8       16.784533       16.242198        0.946186
      31      11      10       27.143295       27.865122        0.985181
      31      11      12       15.006177       14.471800        0.958251
      31      11      13        9.848970       10.491806        1.111780
      31      11      14       13.008349       14.216399        1.414009
      31      11      15        9.850069       10.725530        0.973669
      31      13       1        8.408906        7.031095        1.253527
      31      13       2       19.710559       19.231693        0.674750
      31      13       3        8.510968        8.168409        1.792807
      31      13       4       11.197482       11.354999        0.942881
      31      13       6       10.366469       10.131338        1.192999
      32       0       0       71.709950       77.294955        2.373756
      32       0       2       24.078065       23.303004        0.529768
      32       0       6        4.780815        6.062829        1.009266
      32       0       8       16.881321       15.984805        0.541528
      32       0      10       26.715646       26.368466        0.584019
      32       0      12       69.737331       68.175875        0.954547
      32       0      14       31.384415       29.511642        0.834306
      32       0      16       35.638916       35.415392        0.885169
      32       0      18       48.671878       47.877134        0.882883
      32       0      20       88.761247       89.641397        1.370354
      32       0      22       18.274335       18.665771        0.932356
      32       0      24        6.533030        7.608890        1.813141
      32       0      26       10.083587       11.543959        1.518996
      32       2       0       17.367387       16.236194        0.458026
      32       2       1       37.894618       38.045236        0.489747
      32       2       2       45.160187       44.978439        0.604730
      32       2       3       92.884146       92.683116        1.069569
      32       2       4       54.108827       54.339580        0.674457
      32       2       5       65.502317       64.909938        0.800625
      32       2       6       81.053584       80.360625        0.945072
      32       2       7       15.914264       15.231119        0.439865
      32       2       8       82.130220       81.617584        0.993444
      32       2       9       38.976132       37.906860        0.549440
      32       2      10       29.299390       28.326860        0.499214
      32       2      11       35.312804       34.812354        0.557804
      32       2      12       15.506102       14.536987        0.570094
      32       2      13       28.437341       27.308991        0.569825
      32       2      14       26.236828       25.671969        0.711498
      32       2      15       19.382433       17.928023        0.594226
      32       2      16       45.221353       44.466729        0.676827
      32       2      17       35.835805       36.096260        0.634213
      32       2      18       15.163483       15.268726        0.718534
      32       2      20       21.646385       21.350222        0.891528
      32       2      21       12.273976       11.338915        1.022870
      32       2      22       30.492577       29.344897        0.742376
      32       2      23        8.791075       10.226730        1.431475
      32       2      24       14.244492       14.542696        1.493493
      32       4       0       86.082644       85.945273        1.030669
      32       4       1       63.936848       62.465350        0.789467
      32       4       2       60.945768       61.049324        0.736105
      32       4       3       77.447162       77.230240        0.948283
      32       4       4       62.537262       62.903180        0.761418
      32       4       5       17.689917       18.327084        0.466748
      32       4       6       82.083164       82.631532        0.988265
      32       4       7       19.041555       19.749861        0.518751
      32       4       9       16.609336       15.355748        0.496525
      32       4      10       50.378035       50.081434        0.693653
      32       4      11       27.732996       26.775698        0.576681
      32       4      12       25.233275       26.120145        0.569284
      32       4      13       22.056323       23.738134        0.588836
      32       4      14      136.201322      136.526188        1.660173
      32       4      15       33.684140       34.271271        0.676024
      32       4      16       31.642374       31.524943        0.648714
      32       4      17       14.421922       12.021481        0.862005
      32       4      19       22.028209       21.907168        0.716302
      32       4      20       51.692652       51.176069        0.801491
      32       4      21       14.767850       13.017603        1.494596
      32       4      23        5.658603        8.316646        1.606355
      32       4      25       12.240799       11.415122        1.143948
      32       6       0       16.016305       15.211049        0.576651
      32       6       1       29.318253       28.668502        0.467401
      32       6       2       39.211073       39.026786        0.545375
      32       6       3       50.700655       51.059377        0.669791
      32       6       4       39.370211       39.472522        0.569756
      32       6       5       18.914096       18.142629        0.473990
      32       6       6       35.542295       35.908773        0.544353
      32       6       7       11.619697       12.072821        0.577483
      32       6       8       89.710586       88.927274        1.061518
      32       6       9       63.023695       62.985871        0.808408
      32       6      10       16.537405       15.584640        0.645510
      32       6      11       33.847157       33.472825        0.584017
      32       6      12        8.531744       10.294367        0.879666
      32       6      13       82.173264       82.530600        1.119391
      32       6      14       20.290008       20.512313        0.777197
      32       6      15       25.437668       25.387517        0.748529
      32       6      16       49.256878       49.587801        0.897499
      32       6      17       31.437157       32.143895        0.761099
      32       6      18       34.070513       34.109236        0.789631
      32       6      20       19.588668       19.151606        0.874839
      32       6      21       12.853806       12.052925        1.050639
      32       6      22       10.090104        9.999725        1.442220
      32       6      23        7.863553        7.292956        2.332734
      32       8       0       52.909171       52.330775        0.898209
      32       8       1       12.689953       11.276613        1.260386
      32       8       2       24.786378       24.313803        0.609324
      32       8       3       15.272628       14.212037        0.886967
      32       8       5        9.833679        8.683363        1.045602
      32       8       6       27.273087       28.054768        0.625132
      32       8       7       45.640310       46.124614        0.696616
      32       8       8       44.151319       44.483255        0.703558
      32       8       9       27.089010       27.676506        0.648761
      32       8      10        4.959023        7.549828        1.506807
      32       8      11        5.087500        6.871637        1.894369
      32       8      12       15.664029       16.613368        0.851014
      32       8      13       13.105017       14.264747        0.996111
      32       8      14       22.406857       23.209201        0.886683
      32       8      15       45.699792       46.313173        0.821507
      32       8      16       24.384199       24.362882        0.728940
      32       8      18       35.119387       34.905730        0.900109
      32       8      19       33.451763       33.442189        0.906270
      32       8      20       41.780177       42.095130        0.947890
      32      10       0       97.321415       98.806933        1.542027
      32      10       1       26.383414       27.231746        0.788280
      32      10       2       40.405264       40.931650        0.712601
      32      10       3       23.957694       23.689576        0.788901
      32      10       4        9.833123        8.419371        1.347497
      32      10       5       22.783595       23.011432        0.893136
      32      10       6       11.272635        8.799818        1.795298
      32      10       7       17.233068       17.837433        0.838147
      32      10       8       12.908872       13.950556        1.327014
      32      10       9       42.385796       44.303273        0.883062
      32      10      10        4.195101        8.299132        1.539983
      32      10      11       15.320423       16.148684        0.925511
      32      10      12       10.063721       11.641606        1.155277
      32      10      13       14.619932       14.520916        0.946204
      32      10      14       10.458740       11.279894        1.590750
      32      10      15       11.541491        9.196836        1.591246
      32      10      17       19.455101       18.568414        0.781700
      32      12       0       23.416243       21.520502        0.958265
      32      12       1       12.602652       11.350374        0.944001
      32      12       2        6.266774        6.620453        1.828293
      32      12       3       23.292856       22.286162        0.788222
      32      12       4       10.920570       11.111886        1.136285
      32      12       5        7.917967        8.058666        1.761183
      32      12       6        9.412861        8.148583        1.380910
      32      12       8        8.886381        8.438531        1.561540
      32      12      11       18.569302       17.250159        0.848096
      33       1       1       10.073311        9.481508        0.453317
      33       1       2       10.472525        8.727027        0.553103
      33       1       4       30.660279       30.680922        0.459132
      33       1       5        6.664959        5.624127        0.814680
      33       1       6       73.903544       73.541349        0.911445
      33       1       7      125.870757      125.006000        1.467164
      33       1       8       23.314576       23.157828        0.440086
      33       1       9       50.983989       50.691913        0.654228
      33       1      10       43.340234       43.128297        0.608203
      33       1      11       77.695340       78.194949        1.024721
      33       1      12       21.367059       21.283938        0.579660
      33       1      13       28.587219       28.104626        0.557005
      33       1      14       21.178781       20.207721        0.583033
      33       1      15       27.107091       25.907084        0.593226
      33       1      17       27.963976       28.847617        0.659870
      33       1      18       49.025306       50.153963        0.775349
      33       1      19       47.139588       49.132576        0.760115
      33       1      20       38.468682       39.769209        0.709030
      33       1      21       38.272503       38.559305        0.704879
      33       1      24       22.338151       21.358230        0.760786
      33       1      25        8.861110        9.849558        1.141637
      33       3       1       93.411360       92.798491        1.117970
      33       3       2       26.584113       25.727417        0.424115
      33       3       3       12.451589       11.982070        0.416853
      33       3       4        9.174336        8.460957        0.704605
      33       3       5       39.072384       38.894473        0.551044
      33       3       6        9.155569        8.857867        0.804613
      33       3       7       10.202218        9.225286        0.874040
      33       3       8       49.950246       49.659239        0.656509
      33       3       9       12.183053       18.931429        0.548391
      33       3      10       66.460762       67.170008        0.863508
      33       3      11       30.582511       31.110288        0.593676
      33       3      12       37.744382       38.566955        0.739116
      33       3      13      100.845573      101.175590        1.307412
      33       3      14       23.072959       23.822175        0.570065
      33       3      15       27.116160       26.531924        0.601425
      33       3      17       29.729501       29.155411        0.622854
      33       3      18       25.092656       24.973126        0.696505
      33       3      19        9.988174        7.681243        1.521665
      33       3      20       21.107634       19.568188        0.879679
      33       3      22       30.174801       29.725578        0.730525
      33       3      24        9.567345       11.236058        1.274863
      33       3      25       19.600732       18.969133        1.348650
      33       5       1       28.721822       28.779003        0.458766
      33       5       3        9.546620        8.755364        0.651982
      33       5       4       20.211888       20.470002        0.464146
      33       5       5       47.870637       48.328149        0.644155
      33       5       6       11.122143       11.621231        0.584750
      33       5       7       53.949762       53.440528        0.745849
      33       5       8       22.536397       22.574145        0.563406
      33       5       9       21.691862       21.928953        0.593040
      33       5      10       38.584830       37.706498        0.593754
      33       5      11        8.517525        7.792586        1.027499
      33       5      12       35.942108       35.608426        0.625480
      33       5      13       32.008364       30.810080        0.581770
      33       5      14       39.386282       39.242961        0.641514
      33       5      15       23.275361       22.835718        0.590244
      33       5      16       28.167620       28.600629        0.737706
      33       5      17       25.928602       27.187607        0.931848
      33       5      18       20.843800       20.711446        0.808085
      33       5      19       17.552204       16.559287        1.156022
      33       5      20        8.764795        8.382201        1.487653
      33       5      23       11.845015       10.379933        1.220653
      33       7       1       33.290061       33.161122        0.598863
      33       7       2       56.312871       56.898682        0.767651
      33       7       3       26.367959       27.047773        0.629417
      33       7       4       24.336269       23.198168        0.629725
      33       7       5       11.378622       10.767962        0.859814
      33       7       6       12.320184       11.467476        0.911790
      33       7       7       52.151798       52.785604        0.772473
      33       7       8       15.377397       15.359655        0.804498
      33       7       9       26.443675       27.177068        0.692430
      33       7      10       33.635743       34.518546        0.659833
      33       7      11       17.024487       17.497743        0.760846
      33       7      12       25.078538       24.866282        0.741461
      33       7      13        8.295289        8.979120        1.589296
      33       7      14       29.732918       29.054518        0.753412
      33       7      15        9.904840        9.077968        1.600027
      33       7      16       13.543532       13.692881        0.988477
      33       7      19       13.134672       10.438486        1.540605
      33       7      20        8.434443        8.959263        1.985391
      33       7      21       37.677763       37.536649        1.173775
      33       9       2       17.701644       17.974538        0.835036
      33       9       3       22.396215       23.743694        0.711453
      33       9       4       82.321084       84.696989        1.098335
      33       9       5       30.338311       30.745113        0.700087
      33       9       6       34.678507       36.490410        0.714602
      33       9       7       29.493795       30.790843        0.706018
      33       9       8       52.262824       53.846820        0.845439
      33       9       9       15.005723       16.110928        0.796356
      33       9      10       32.529446       32.725984        0.779431
      33       9      11        7.670087        8.729576        1.446122
      33       9      15       12.404510       10.658893        1.244080
      33       9      16       27.180550       25.213072        0.905830
      33       9      17        8.363312        7.723807        1.817472
      33       9      18       21.387525       21.676508        0.840186
      33      11       1       15.809311       14.813811        0.814075
      33      11       2       34.403934       35.760173        0.723798
      33      11       3       37.863115       38.630687        0.744299
      33      11       4       18.117286       17.426876        0.926397
      33      11       5       10.670436       11.588011        1.063582
      33      11       7       23.782551       23.524923        0.921076
      33      11       9        9.331039        9.553266        1.939161
      33      11      10       11.611709       11.214232        1.522359
      33      11      11       15.457862       16.132824        1.225805
      33      11      12        8.599743        7.617802        1.796805
      33      11      13       28.723786       28.123744        1.212260
      33      13       1        7.981074        8.066802        1.091948
      34       0       0      179.165672      185.458351        3.676999
      34       0       2       17.884627       20.299163        0.529739
      34       0       4       57.221754       57.116723        0.797755
      34       0       6      134.894701      134.317162        1.686871
      34       0       8       65.968402       65.882851        0.931877
      34       0      10       17.881637       16.645240        0.673928
      34       0      12       31.237496       31.886988        0.700545
      34       0      14       39.196485       39.110229        0.869257
      34       0      16       38.114335       38.289946        0.933183
      34       0      18       35.150049       35.755000        0.867975
      34       0      22       75.087276       75.817808        1.214644
      34       0      24       31.417379       30.499525        1.009343
      34       2       0       64.725999       64.050605        0.859846
      34       2       1       52.622705       52.391698        0.649874
      34       2       2       15.142986       13.956755        0.426411
      34       2       3       15.566323       15.280216        0.473856
      34       2       5       76.916472       76.975191        0.915379
      34       2       6       65.090879       65.082102        0.817765
      34       2       7       56.047041       55.979907        0.710629
      34       2       8       39.662091       38.952022        0.573985
      34       2       9       68.246509       67.496222        0.841102
      34       2      10       35.338186       34.771684        0.557669
      34       2      11       10.146309        8.423259        0.915757
      34       2      12       35.476517       35.308073        0.596298
      34       2      13       17.082949       14.571136        0.865528
      34       2      14       34.358176       33.906342        0.612790
      34       2      15       50.768990       50.968127        0.745590
      34       2      16       74.093660       74.336936        0.979884
      34       2      17       15.100926       16.938979        0.933492
      34       2      18       70.352204       70.854146        0.978886
      34       2      19        4.197543        7.231286        1.855377
      34       2      20       17.390427       16.034058        0.991731
      34       2      23       24.262793       23.788485        0.799942
      34       2      24       14.183296       14.430904        0.959913
      34       2      25       16.643730       16.084993        0.877801
      34       4       0        8.514034        9.343072        0.749295
      34       4       1       48.938631       49.199492        0.623442
      34       4       2       28.174427       27.315527        0.456340
      34       4       3       19.637988       18.957663        0.415193
      34       4       4       43.309877       42.913518        0.569466
      34       4       5       11.264991       10.976247        0.591080
      34       4       6       21.079189       21.075104        0.451147
      34       4       7       13.683225       12.861493        0.543689
      34       4       8       20.973692       20.273061        0.516123
      34       4       9       68.503474       68.817367        0.864133
      34       4      10       67.630524       68.151009        0.884137
      34       4      11       34.443091       34.179233        0.628719
      34       4      12       71.061757       71.563818        0.932967
      34       4      13       61.093867       61.891841        0.846555
      34       4      15       18.128695       16.598825        0.613961
      34       4      16       40.881672       40.469000        0.738695
      34       4      18       24.532142       23.541814        0.686766
      34       4      20       12.071556       10.682088        1.252751
      34       4      21       21.592416       20.648680        1.150678
      34       4      22       10.503497        9.606165        1.996598
      34       4      24       11.650919       12.210201        1.448770
      34       6       0       38.296771       36.904607        0.621892
      34       6       1       14.927527       14.847626        0.469156
      34       6       2       35.272360       34.807758        0.531330
      34       6       3       34.929981       34.890973        0.534870
      34       6       6       15.324645       14.138494        0.793034
      34       6       7       35.562803       35.189913        0.603980
      34       6       8       10.367183        8.126697        1.165023
      34       6       9        7.398599        4.933447        1.387308
      34       6      10       14.491806       13.392237        0.949616
      34       6      11       16.735132       16.314258        0.613595
      34       6      14       48.453264       47.943300        0.749415
      34       6      15        8.861750        9.188993        1.063097
      34       6      16       33.829171       34.257408        0.752384
      34       6      18       31.329849       31.003838        0.750862
      34       6      19       31.240514       30.649812        0.761025
      34       6      20       39.948935       39.135023        0.942804
      34       6      21       18.582809       17.987801        0.911593
      34       6      22       16.158634       14.988496        1.977166
      34       8       1       21.757366       22.074306        0.597477
      34       8       3       30.045336       30.244123        0.639583
      34       8       4       34.390816       35.023992        0.711395
      34       8       5       13.187228       14.536712        0.840950
      34       8       6       73.441909       73.939570        0.967733
      34       8       7       21.988556       22.714621        0.656756
      34       8       8       62.699068       62.874796        0.865370
      34       8       9       12.181598       12.347226        1.133797
      34       8      12       24.884026       23.369360        0.844046
      34       8      13        9.281590        7.778850        1.630655
      34       8      14       13.082652       13.372509        1.012962
      34       8      15       14.313158       14.263345        0.963300
      34       8      16        8.363913        7.761173        2.381293
      34       8      19       29.760524       27.086011        0.882132
      34       8      20       14.886796       13.797971        1.116066
      34      10       0       41.123347       40.954243        0.946690
      34      10       1        7.503103        8.800182        1.264945
      34      10       2       18.047025       16.628349        0.877594
      34      10       5       18.550816       18.310789        0.999047
      34      10       6       24.790634       24.198946        0.732760
      34      10       7        9.146460       10.405047        1.294443
      34      10       8       30.326966       30.528741        0.749236
      34      10       9       38.094350       37.625789        0.902429
      34      10      10       29.469175       29.173533        0.971643
      34      10      12       61.090799       62.119160        1.105760
      34      10      13       18.770852       18.856643        0.839171
      34      10      14       23.456346       22.600376        0.781719
      34      10      16       12.879997       10.854815        0.944396
      34      12       1        8.070516        7.076440        1.741236
      34      12       4       26.185634       25.701381        0.732847
      34      12       5       18.223899       19.943470        0.783400
      34      12       6       38.659940       37.200806        0.752185
      34      12       8       11.395922       10.055546        1.285312
      35       1       1       23.571469       23.784007        0.486591
      35       1       2       66.150175       66.408960        0.834407
      35       1       3       57.924811       59.028214        0.731462
      35       1       4       95.582878       95.737453        1.127745
      35       1       5       55.870196       56.163066        0.747726
      35       1       6       44.526694       43.383176        0.577316
      35       1       7       13.523693       12.029879        0.504212
      35       1       8       10.492123        7.621050        0.773642
      35       1      10       25.446061       25.280091        0.496056
      35       1      11       27.683764       26.786750        0.568579
      35       1      12       22.924531       21.890614        0.567993
      35       1      13       10.078983        7.561329        1.528055
      35       1      14       33.647322       32.807011        0.608693
      35       1      16       25.558233       25.494058        0.654656
      35       1      17       44.881340       45.719252        0.745080
      35       1      18       28.318850       28.938227        0.697470
      35       1      19       28.517332       30.621757        0.709238
      35       1      20       40.397114       40.823400        0.744621
      35       1      21       15.047706       14.512822        0.838386
      35       1      22       12.341865       13.232347        1.138923
      35       1      25       10.224117       12.153436        0.959473
      35       3       1       21.725011       21.047233        0.413571
      35       3       2       28.926284       27.469074        0.456613
      35       3       3       16.263254       16.371683        0.480210
      35       3       4       16.610812       16.136140        0.578396
      35       3       5       25.753367       25.446277        0.445375
      35       3       6       27.662537       26.817811        0.480241
      35       3       8       11.740045       10.342098        0.715001
      35       3       9       35.378645       35.037123        0.588556
      35       3      11      114.796255      115.059550        1.376684
      35       3      12       61.264878       61.326503        1.007609
      35       3      13       27.289383       27.808524        0.697714
      35       3      14       66.493341       65.278634        0.941008
      35       3      15       11.219592       11.016306        1.009948
      35       3      16        8.991898        6.233338        1.913118
      35       3      17       15.941268       14.813879        0.794820
      35       3      19       19.949804       19.308470        0.776656
      35       3      20       14.704305       12.458812        1.011363
      35       3      22       27.610803       26.887878        0.774820
      35       3      23       28.400968       28.303321        0.761484
      35       3      24        9.786554       10.038277        1.599385
      35       5       1        5.680810        4.177044        1.384617
      35       5       2       15.854888       16.074732        0.455209
      35       5       3       20.844757       20.460890        0.463072
      35       5       4       14.555962       15.279398        0.504240
      35       5       5       95.840283       96.508393        1.142110
      35       5       6        6.983799        7.458224        0.895892
      35       5       7       52.575995       51.568983        0.695834
      35       5       8       13.941654       12.096115        0.684849
      35       5       9       16.310026       14.160261        0.633262
      35       5      10       33.449559       32.798933        0.717834
      35       5      11       28.279228       27.763843        0.619590
      35       5      12       49.094232       48.440892        0.719373
      35       5      13       18.816641       17.934966        0.634986
      35       5      14       29.996351       30.363695        0.624415
      35       5      15        7.272776        9.538296        1.062738
      35       5      16       26.938646       27.871688        0.701475
      35       5      17       69.525786       70.406676        1.003679
      35       5      18       20.565247       20.184375        0.841193
      35       5      20       18.513895       18.381676        0.841049
      35       5      22       24.816756       23.909768        0.882269
      35       5      23        9.641485        8.547339        2.462579
      35       7       1       84.332594       84.407109        1.049638
      35       7       2       33.156298       32.800152        0.606885
      35       7       4       42.070042       42.280019        0.681215
      35       7       5        8.473569        7.915858        1.585779
      35       7       6       15.547102       15.340632        0.964148
      35       7       7        8.907428        6.465903        1.548942
      35       7       8       23.259889       23.677120        0.738042
      35       7       9       14.676144       15.548601        0.802666
      35       7      10       58.457371       58.044035        0.811533
      35       7      11       38.913375       39.654760        0.694035
      35       7      12        2.654533        6.411630        2.072356
      35       7      13       11.172047        8.977327        1.367242
      35       7      14        9.293774       13.785209        1.172133
      35       7      16       22.637397       23.145215        0.844727
      35       7      17       14.907971       14.967131        1.301978
      35       7      18       17.742525       17.246652        1.144264
      35       7      20        9.025126        8.717236        2.146604
      35       9       1       11.129468        9.680372        1.095898
      35       9       2       18.166797       17.025334        1.066051
      35       9       3       14.792194       15.016558        0.844529
      35       9       4       15.200754       15.416452        0.837186
      35       9       5       21.124333       21.496302        0.751319
      35       9       6       60.181341       62.765596        0.901204
      35       9       7       28.213748       30.560465        0.746220
      35       9       8       61.981217       61.704700        0.912743
      35       9       9       16.849113       17.799298        0.852776
      35       9      12       26.388311       27.602246        0.779133
      35       9      13        7.915630        8.877128        1.431364
      35       9      14       17.856187       17.266992        1.143962
      35       9      15       30.449509       30.131329        0.711392
      35       9      16       38.853382       37.693501        0.850208
      35       9      17       18.576469       16.780673        1.249836
      35      11       1       12.226590       10.454712        1.137754
      35      11       2        8.686999        8.214195        1.446064
      35      11       3       12.931733       12.557030        0.982934
      35      11       4        3.762986        6.380799        1.995700
      35      11       7       25.307697       25.526104        0.759257
      35      11       8       46.877808       46.781407        0.962427
[truncated: 89,572 more chars]
