# Supplementary material for: Probing the accuracy and precision of Hirshfeld atom refinement with HARt interfaced with Olex2
Source: IUCrJ. 2018 Jan 1;5(Pt 1):32–44. doi: 10.1107/S2052252517015548 (PMC5755575; doi:10.1107/S2052252517015548)
Supplement: Supplementary file 3 [file m-05-00032-sup3.zip › rubrene_tzvp.cif]

data_rubrene_tzvp

_audit_creation_date               2016-9-4
_audit_creation_method             'Tonto 3.6.1 github v. 7a3f8a7'

_QCr_software                      'Tonto'
_QCr_software_version              '3.6.1 v. 7a3f8a7'
_QCr_software_platform             'Linux-3.19.0-26-generic'
_QCr_software_build_date           '2016-07-29 10:58'
_QCr_software_website              'https://github.com/dylan-jayatilaka/tonto'


_chemical_name_systematic         5,6,11,12-tetraphenyltetracene
_chemical_name_common             Rubrene 
_chemical_formula_moiety          'C42 H28' 
_chemical_formula_sum             'C42 H28'
_chemical_formula_structural      'C42 H28' 
_chemical_formula_weight          532.64 


_QCr_calc_method                    'Hartree-Fock'
_QCr_calc_spinorbital_kind          'restricted'
_QCr_calc_gaussian_basis_set        'def2-TZVP'
_QCr_calc_gaussian_basis_set_kind   'cartesian'
_QCr_calc_basis_max_l               '3'

_QCr_calc_unit                      'See _atom_site_* in fragment.cif'
_QCr_calc_unit_spin_multiplicity    1
_QCr_calc_unit_n_electrons          280
_QCr_calc_unit_n_alpha_electrons    140
_QCr_calc_unit_n_beta_electrons     140


_space_group_crystal_system       'orthorhombic'
_space_group_IT_number            64
_space_group_name_H-M_alt         'C m c e'
_space_group_name_Hall            '-C 2bc 2'

loop_
_symmetry_equiv_pos_site_id                      
_symmetry_equiv_pos_as_xyz                       
   1 x,y,z                         
   2 -x,1/2-y,1/2+z                
   3 x,-y,-z                       
   4 -x,1/2+y,1/2-z                
   5 -x,-y,-z                      
   6 x,1/2+y,1/2-z                 
   7 -x,y,z                        
   8 x,1/2-y,1/2+z                 
   9 1/2+x,1/2+y,z                 
  10 1/2-x,-y,1/2+z                
  11 1/2+x,1/2-y,-z                
  12 1/2-x,y,1/2-z                 
  13 1/2-x,1/2-y,-z                
  14 1/2+x,y,1/2-z                 
  15 1/2-x,1/2+y,z                 
  16 1/2+x,-y,1/2+z                


_cell_length_a                      26.797(5)
_cell_length_b                      7.162(1)
_cell_length_c                      14.164(3)
_cell_angle_alpha                   90.000000(0)
_cell_angle_beta                    90.000000(0)
_cell_angle_gamma                   90.000000(0)
_cell_volume                        2718.2(9)

_cell_formula_units_Z               4.00000

_atom_sites_Cartn_tran_matrix_11    26.797000
_atom_sites_Cartn_tran_matrix_21    0.000000
_atom_sites_Cartn_tran_matrix_31    0.000000
_atom_sites_Cartn_tran_matrix_12    0.000000
_atom_sites_Cartn_tran_matrix_22    7.161700
_atom_sites_Cartn_tran_matrix_32    0.000000
_atom_sites_Cartn_tran_matrix_13    0.000000
_atom_sites_Cartn_tran_matrix_23    0.000000
_atom_sites_Cartn_tran_matrix_33    14.164000
_atom_sites_Cartn_tran_vector_1     0.000000
_atom_sites_Cartn_tran_vector_2     0.000000
_atom_sites_Cartn_tran_vector_3     0.000000

_refine_ls_kind                    'Hirshfeld atom refinement (HAR)'
_refine_QCr_Psi_constraint         'none'

_refine_ls_SVD_threshold           0.1E-02
_refine_ls_coordinate_system       cartesian
_refine_ls_structure_factor_coeff  F
_refine_ls_matrix_type             full
_refine_ls_R_factor_gt             0.0259
_refine_ls_R_factor_all            0.0259
_refine_ls_wR_factor_gt            0.0336
_refine_ls_wR_factor_all           0.0336
_refine_ls_R_Fsqd_factor           0.0308
_refine_ls_goodness_of_fit_gt      1.7151
_refine_ls_goodness_of_fit_all     1.7151
_refine_ls_number_reflns           6457
_refine_ls_number_parameters       159
_refine_ls_number_restraints       0
_refine_ls_number_constraints      4
_refine_ls_hydrogen_treatment      refall
_refine_ls_weighting_scheme        sigma
_refine_ls_weighting_details       'w=1/\s(F)'
_refine_ls_shift/su_conv_tol       0.0100
_refine_ls_shift/su_max            0.0018
_refine_ls_shift/su_max_mean       0.0002
_refine_ls_shift/su_max_par        'H006 Uxx'
_refine_ls_extinction_method       none

_refine_diff_density_max           0.011
_refine_diff_density_min           -0.013

_refine_special_details
;
. If constraints were applied they are defined by zero
  eigenvalues of the least-squares hessian, see the
  value of _refine_ls_SVD_threshold
;


loop_
_atom_site_label
_atom_site_fract_x
_atom_site_fract_y
_atom_site_fract_z
_atom_site_U_iso_or_equiv
_atom_site_adp_type
_atom_site_occupancy
_atom_site_disorder_group
  C1   0.47267(1)   1.000000(0)  0.500000(0)  0.00976(9)  Uani  1.000000  0
  C2   0.446799(7)  0.85556(3)   0.54896(1)   0.01025(6)  Uani  1.000000  0
  C3   0.473159(7)  0.70412(3)   0.58762(1)   0.01048(7)  Uani  1.000000  0
  C4   0.447890(8)  0.55288(3)   0.63398(2)   0.01329(7)  Uani  1.000000  0
  C5   0.473465(9)  0.40999(3)   0.67549(2)   0.01493(8)  Uani  1.000000  0
  C6   0.392458(7)  0.86540(3)   0.57268(1)   0.01127(7)  Uani  1.000000  0
  C7   0.357132(8)  0.75146(3)   0.52864(2)   0.01455(8)  Uani  1.000000  0
  C8   0.307898(9)  0.74835(4)   0.55960(2)   0.01868(9)  Uani  1.000000  0
  C9   0.292854(9)  0.86070(4)   0.63454(2)   0.0208(1)   Uani  1.000000  0
  C10  0.32771(1)   0.97546(4)   0.67889(2)   0.0201(1)   Uani  1.000000  0
  C11  0.377169(9)  0.97649(4)   0.64832(2)   0.01535(8)  Uani  1.000000  0
  H4   0.4075(2)    0.5521(8)    0.6360(4)    0.031(3)    Uani  1.000000  0
  H5   0.4535(2)    0.2987(8)    0.7103(5)    0.038(4)    Uani  1.000000  0
  H7   0.3684(2)    0.6650(9)    0.4701(5)    0.040(3)    Uani  1.000000  0
  H8   0.2813(2)    0.6567(9)    0.5246(5)    0.045(4)    Uani  1.000000  0
  H9   0.2542(2)    0.858(1)     0.6584(5)    0.047(4)    Uani  1.000000  0
  H10  0.3170(2)    1.064(1)     0.7381(5)    0.047(4)    Uani  1.000000  0
  H11  0.4042(2)    1.0640(9)    0.6822(5)    0.037(3)    Uani  1.000000  0


loop_
_atom_site_aniso_label
_atom_site_aniso_U_11
_atom_site_aniso_U_22
_atom_site_aniso_U_33
_atom_site_aniso_U_12
_atom_site_aniso_U_13
_atom_site_aniso_U_23
  C1  0.00988(8)  0.00902(9)  0.01038(9)  0.000000(0)  0.000000(0)   0.00126(7)
  C2  0.01039(6)  0.00961(6)  0.01076(6) -0.00072(5)   0.00006(5)    0.00132(5)
  C3  0.01205(7)  0.00914(6)  0.01024(7) -0.00085(5)  -0.00022(5)    0.00139(5)
  C4  0.01485(7)  0.01145(7)  0.01358(7) -0.00264(6)  -0.00107(6)    0.00334(6)
  C5  0.01860(9)  0.01109(8)  0.01509(8) -0.00204(6)  -0.00079(6)    0.00403(6)
  C6  0.01074(6)  0.01167(7)  0.01139(7) -0.00135(5)   0.00024(5)    0.00041(5)
  C7  0.01212(7)  0.01430(8)  0.01723(8) -0.00170(6)  -0.00205(6)   -0.00116(6)
  C8  0.01138(7)  0.0201(1)   0.0245(1)  -0.00279(7)  -0.00223(7)    0.00156(8)
  C9  0.01223(8)  0.0272(1)   0.0229(1)  -0.00019(8)   0.00332(7)    0.00375(9)
  C10 0.01666(9)  0.0269(1)   0.01662(9)  0.00133(8)   0.00499(7)   -0.00145(8)
  C11 0.01434(8)  0.01871(9)  0.01302(8) -0.00132(6)   0.00181(6)   -0.00252(6)
  H4  0.027(3)    0.027(3)    0.038(3)   -0.008(2)    -0.001(2)      0.016(3)
  H5  0.031(3)    0.036(3)    0.049(4)   -0.010(3)     0.000(3)      0.018(3)
  H7  0.035(3)    0.042(4)    0.042(4)    0.007(3)    -0.006(3)     -0.008(3)
  H8  0.023(3)    0.051(4)    0.061(4)   -0.007(3)    -0.008(3)     -0.007(4)
  H9  0.032(3)    0.064(5)    0.044(4)    0.001(3)     0.006(3)      0.000(4)
  H10 0.045(4)    0.061(5)    0.034(4)    0.014(4)     0.012(3)     -0.012(3)
  H11 0.026(3)    0.048(4)    0.037(3)   -0.004(3)     0.006(3)     -0.007(3)

loop_
_geom_bond_atom_site_label_1                     
_geom_bond_atom_site_label_2                     
_geom_bond_distance                              
_geom_bond_site_symmetry_1                       
_geom_bond_site_symmetry_2                       
_geom_bond_publ_flag                             
 C1      C2        1.4254(4)                     .       .                   no 
 C1      C2        1.4254(4)                     .     3_576                 no 
 C1      C1        1.4647(5)                     .     5_676                 no 
 C2      C3        1.4054(4)                     .       .                   no 
 C2      C6        1.4961(4)                     .       .                   no 
 C3      C4        1.4363(4)                     .       .                   no 
 C3      C3        1.4385(4)                     .     7_655                 no 
 C4      C5        1.3648(4)                     .       .                   no 
 C5      C5        1.4221(5)                     .     7_655                 no 
 C6      C7        1.3968(4)                     .       .                   no 
 C6      C11       1.3960(4)                     .       .                   no 
 C7      C8        1.3905(4)                     .       .                   no 
 C8      C9        1.3916(5)                     .       .                   no 
 C9      C10       1.3938(5)                     .       .                   no 
 C10     C11       1.3943(5)                     .       .                   no 
 C4      H4         1.083(5)                     .       .                   no 
 C5      H5         1.079(6)                     .       .                   no 
 C7      H7         1.078(7)                     .       .                   no 
 C8      H8         1.088(6)                     .       .                   no 
 C9      H9         1.090(6)                     .       .                   no 
 C10     H10        1.090(7)                     .       .                   no 
 C11     H11        1.071(6)                     .       .                   no 

loop_
_geom_angle_atom_site_label_1                    
_geom_angle_atom_site_label_2                    
_geom_angle_atom_site_label_3                    
_geom_angle                                      
_geom_angle_site_symmetry_1                      
_geom_angle_site_symmetry_2                      
_geom_angle_site_symmetry_3                      
_geom_angle_publ_flag                            
 C2      C1      C2        121.80(2)             .       .     3_576         no 
 C1      C1      C2        119.10(1)           5_676     .       .           no 
 C1      C1      C2        119.10(1)           5_676     .     3_576         no 
 C1      C2      C3        120.35(2)             .       .       .           no 
 C1      C2      C6        123.26(2)             .       .       .           no 
 C3      C2      C6        115.98(2)             .       .       .           no 
 C2      C3      C4        121.55(2)             .       .       .           no 
 C2      C3      C3        120.17(2)             .       .     7_655         no 
 C3      C3      C4        118.13(2)           7_655     .       .           no 
 C3      C4      C5        121.72(2)             .       .       .           no 
 C4      C5      C5        120.14(2)             .       .     7_655         no 
 C2      C6      C7        122.13(2)             .       .       .           no 
 C2      C6      C11       119.00(2)             .       .       .           no 
 C7      C6      C11       118.48(2)             .       .       .           no 
 C6      C7      C8        120.77(2)             .       .       .           no 
 C7      C8      C9        120.41(2)             .       .       .           no 
 C8      C9      C10       119.38(2)             .       .       .           no 
 C9      C10     C11       120.01(3)             .       .       .           no 
 C6      C11     C10       120.95(2)             .       .       .           no 
 C3      C4      H4         119.2(3)             .       .       .           no 
 C5      C4      H4         119.1(3)             .       .       .           no 
 C4      C5      H5         120.1(3)             .       .       .           no 
 C5      C5      H5         119.7(3)           7_655     .       .           no 
 C6      C7      H7         119.3(3)             .       .       .           no 
 C8      C7      H7         119.9(3)             .       .       .           no 
 C7      C8      H8         119.2(3)             .       .       .           no 
 C9      C8      H8         120.4(3)             .       .       .           no 
 C8      C9      H9         120.1(4)             .       .       .           no 
 C10     C9      H9         120.5(4)             .       .       .           no 
 C9      C10     H10        120.9(3)             .       .       .           no 
 C11     C10     H10        119.1(3)             .       .       .           no 
 C6      C11     H11        118.6(3)             .       .       .           no 
 C10     C11     H11        120.4(3)             .       .       .           no 

loop_
_geom_torsion_atom_site_label_1                  
_geom_torsion_atom_site_label_2                  
_geom_torsion_atom_site_label_3                  
_geom_torsion_atom_site_label_4                  
_geom_torsion                                    
_geom_torsion_site_symmetry_1                    
_geom_torsion_site_symmetry_2                    
_geom_torsion_site_symmetry_3                    
_geom_torsion_site_symmetry_4                    
_geom_torsion_publ_flag                          
 C2      C1      C2      C3        172.94(1)   3_576     .       .       .   no 
 C2      C1      C2      C6        -14.74(2)   3_576     .       .       .   no 
 C1      C1      C2      C3         -7.06(2)   5_676     .       .       .   no 
 C1      C1      C2      C6        165.26(1)   5_676     .       .       .   no 
 C1      C2      C3      C4       -177.46(2)     .       .       .       .   no 
 C1      C2      C3      C3          7.14(2)     .       .       .     7_655 no 
 C6      C2      C3      C4          9.69(3)     .       .       .       .   no 
 C6      C2      C3      C3       -165.72(1)     .       .       .     7_655 no 
 C1      C2      C6      C7        110.21(2)     .       .       .       .   no 
 C1      C2      C6      C11       -77.09(2)     .       .       .       .   no 
 C3      C2      C6      C7        -77.16(2)     .       .       .       .   no 
 C3      C2      C6      C11        95.54(2)     .       .       .       .   no 
 C2      C3      C4      C5       -176.87(2)     .       .       .       .   no 
 C3      C3      C4      C5         -1.37(3)   7_655     .       .       .   no 
 C2      C3      C3      C2          0.00(3)     .       .     7_655   7_655 no 
 C2      C3      C3      C4        175.56(2)     .       .     7_655   7_655 no 
 C4      C3      C3      C2       -175.56(2)     .       .     7_655   7_655 no 
 C4      C3      C3      C4          0.00(4)     .       .     7_655   7_655 no 
 C3      C4      C5      C5          1.40(4)     .       .       .     7_655 no 
 C4      C5      C5      C4          0.02(7)     .       .     7_655   7_655 no 
 C2      C6      C7      C8        172.56(2)     .       .       .       .   no 
 C11     C6      C7      C8         -0.18(4)     .       .       .       .   no 
 C2      C6      C11     C10      -173.55(2)     .       .       .       .   no 
 C7      C6      C11     C10        -0.58(4)     .       .       .       .   no 
 C6      C7      C8      C9          0.74(4)     .       .       .       .   no 
 C7      C8      C9      C10        -0.52(4)     .       .       .       .   no 
 C8      C9      C10     C11        -0.23(4)     .       .       .       .   no 
 C9      C10     C11     C6          0.79(4)     .       .       .       .   no 
