# Supplementary material for: Probing the accuracy and precision of Hirshfeld atom refinement with HARt interfaced with Olex2
Source: IUCrJ. 2018 Jan 1;5(Pt 1):32–44. doi: 10.1107/S2052252517015548 (PMC5755575; doi:10.1107/S2052252517015548)
Supplement: Supplementary file 4 [file m-05-00032-sup4.zip › oxalate.fcf]

# ========================
# Tonto generated CIF file
# ========================

# Note: This is an incomplete CIF file, edit it
# in order for it to be acceptable

data_oxalate

_audit_creation_date               2017-7-26
_audit_creation_method             'Tonto 17.07.14 github v. 0720ba3'

# ======================
# Tonto software version
# ======================

_QCr_software                      'Tonto'
_QCr_software_version              '17.07.14 v. 0720ba3'
_QCr_software_platform             'Linux-4.4.0-78-generic'
_QCr_software_build_date           '2017-07-14 14:42'
_QCr_software_website              'https://github.com/dylan-jayatilaka/tonto'

# ====================
# Symmetry information
# ====================

_symmetry_cell_setting             Monoclinic
_symmetry_space_group_name_H-M     'p 1 21/c 1'
_symmetry_space_group_name_Hall    '-p 2ybc'
_symmetry_Int_Tables_number        '14'

loop_
    _symmetry_equiv_pos_as_xyz
'+x, +y, +z'
'-x, -y, -z'
'-x, +y+1/2, -z+1/2'
'+x, -y+1/2, +z+1/2'

# =====================
# Unit cell information
# =====================

_cell_length_a                        4.265(1)
_cell_length_b                       12.796(1)
_cell_length_c                        7.490(1)
_cell_angle_alpha                    90
_cell_angle_beta                    100.77(1)
_cell_angle_gamma                    90
_cell_volume                        401.57(1)

_cell_formula_units_Z               4.0


# ===============
# Reflection data
# ===============

_reflns_d_resolution_high           6.398000
_reflns_d_resolution_low            0.355444
_reflns_limit_h_max                 10
_reflns_limit_h_min                 -11
_reflns_limit_k_max                 36
_reflns_limit_k_min                 0
_reflns_limit_l_max                 19
_reflns_limit_l_min                 0

_shelx_refln_list_code              6
_shelx_F_calc_maximum               0.000000

# NOTE: no scale factors introduced, anywhere

loop_
    _refln_index_h
    _refln_index_k
    _refln_index_l
    _refln_Fsqr_meas
    _refln_Fsqr_sigma
 -11   0   6       13.960000        0.018961
 -11   2   3       11.170000        0.010677
 -11   4   5       13.170000        0.013177
 -11  12   1       16.130000        0.009917
 -10   1   3       11.710000        0.007111
 -10   1   5       19.370000        0.007206
 -10   3   8       18.410000        0.008010
 -10   5   4       14.660000        0.009064
 -10   5   6       22.130000        0.006997
 -10   9   3       14.630000        0.008333
 -10   9   5       13.660000        0.009205
 -10  15   3       17.840000        0.009176
  -9   0   2        8.920000        0.005064
  -9   0   6       11.070000        0.005319
  -9   0   8       18.320000        0.006430
  -9   1   1        8.360000        0.007398
  -9   1   2        0.680000        0.009334
  -9   1   3        9.060000        0.004984
  -9   1   4        1.750000        0.031799
  -9   1   5        2.060000        0.168572
  -9   1   6        6.620000        0.007919
  -9   1   7        8.700000        0.017836
  -9   2   1        0.670000        0.034626
  -9   2   3       26.300000        0.005137
  -9   2   4        0.610000        0.022073
  -9   2   5       15.790000        0.010663
  -9   2   6        8.680000        0.013047
  -9   2   7        6.380000        0.006149
  -9   2   9       12.480000        0.009810
  -9   2  10       14.960000        0.007908
  -9   3   2       22.400000        0.007645
  -9   3   3        0.670000        0.031763
  -9   3   4       17.010000        0.005207
  -9   3   5        6.700000        0.005847
  -9   4   2        3.210000        0.006864
  -9   4   3        5.600000        0.023359
  -9   4   4        4.780000        0.005543
  -9   4   5       20.910000        0.005292
  -9   4   6        1.020000        0.013346
  -9   4   7       12.240000        0.014214
  -9   5   2       14.790000        0.005211
  -9   5   3        6.420000        0.006433
  -9   5   4        0.910000        0.013754
  -9   5   5        4.760000        0.007077
  -9   5   6        2.330000        0.012593
  -9   6   2       23.480000        0.005606
  -9   6   3        2.600000        0.008572
  -9   6   4       13.130000        0.007497
  -9   6   5        0.420000        0.036030
  -9   6   6       10.600000        0.006796
  -9   6   8       12.260000        0.014190
  -9   6  10       12.640000        0.008578
  -9   7   1       27.110000        0.006142
  -9   7   2        0.720000        0.008751
  -9   7   3       10.490000        0.005386
  -9   7   4        1.480000        0.126964
  -9   8   6       13.390000        0.007836
  -9   8   8       21.210000        0.007496
  -9   8  10       14.210000        0.008336
  -9  10   3       16.950000        0.006755
  -9  10   5       27.460000        0.013180
  -9  11   2       21.360000        0.006702
  -9  12   7       17.500000        0.008891
  -9  13   1       15.200000        0.007780
  -9  13   2       17.170000        0.007711
  -9  15   5       20.450000        0.007981
  -9  16   8       12.060000        0.009866
  -9  17   1       11.480000        0.008889
  -9  17   2       11.680000        0.008732
  -8   0   2       84.660000        0.009671
  -8   0   4       76.610000        0.009091
  -8   0   6        8.180000        0.004519
  -8   0   8        0.450000        0.011053
  -8   0  10        2.390000        0.009375
  -8   1   1        0.950000        0.057520
  -8   1   3        2.770000        0.005911
  -8   1   4        2.570000        0.005881
  -8   1   5       16.380000        0.009268
  -8   1   6        0.510000        0.022040
  -8   1   7       25.190000        0.005220
  -8   1   9       10.130000        0.009470
  -8   1  11       13.440000        0.009633
  -8   2   1        3.140000        0.257144
  -8   2   2       27.170000        0.005534
  -8   2   4        0.570000        0.015013
  -8   2   5       23.420000        0.007670
  -8   2   6        1.090000        0.035960
  -8   2   7        8.630000        0.004278
  -8   2   8        4.950000        0.006795
  -8   2   9        3.540000        0.007101
  -8   3   1        3.910000        0.004472
  -8   3   2        0.390000        0.024167
  -8   3   3        2.850000        0.004838
  -8   3   4        2.340000        0.007060
  -8   3   5        0.920000        0.018102
  -8   3   6        0.590000        0.010981
  -8   3   7        1.610000        0.083557
  -8   3   8       40.070000        0.005820
  -8   3   9        0.870000        0.016005
  -8   3  10       31.030000        0.006475
  -8   4   1       40.790000        0.005479
  -8   4   2       17.340000        0.004432
  -8   4   3       32.070000        0.018697
  -8   4   4        0.550000        0.020056
  -8   4   5       27.680000        0.004744
  -8   4   6        0.620000        0.049158
  -8   4   7       15.420000        0.004459
  -8   4   8        0.930000        0.006592
  -8   4   9        5.630000        0.006999
  -8   4  10        0.420000        0.040345
  -8   5   2        3.980000        0.004391
  -8   5   3        6.790000        0.007714
  -8   5   4        0.830000        0.031045
  -8   5   5        5.610000        0.004405
  -8   5   6       13.580000        0.006110
  -8   5   7        0.800000        0.010141
  -8   5   8       19.480000        0.005178
  -8   5  10       18.110000        0.091267
  -8   5  12       12.910000        0.007879
  -8   6   1        4.100000        0.005318
  -8   6   2       10.990000        0.003897
  -8   6   3        6.400000        0.003848
  -8   6   4       21.410000        0.004408
  -8   6   5        5.290000        0.005314
  -8   6   6       15.220000        0.004696
  -8   6   7        3.520000        0.006233
  -8   6   8        2.640000        0.138244
  -8   6   9        0.730000        0.023839
  -8   7   1        1.040000        0.025463
  -8   7   5       12.390000        0.004351
  -8   7   7       12.470000        0.005324
  -8   7   9        2.630000        0.008468
  -8   7  10        0.580000        0.011201
  -8   7  11       11.640000        0.007411
  -8   8   1       10.790000        0.004579
  -8   8   2       54.040000        0.012174
  -8   8   3        3.540000        0.014594
  -8   8   4       13.860000        0.011890
  -8   8   5        5.260000        0.007510
  -8   8   6        1.040000        0.006678
  -8   8   7        3.260000        0.017484
  -8   8   8        1.860000        0.147473
  -8   8   9        0.650000        0.027527
  -8   9   3       21.090000        0.007930
  -8   9   4        6.590000        0.004502
  -8   9   5        6.220000        0.004497
  -8   9   6        4.760000        0.010667
  -8   9   7        4.430000        0.007627
  -8   9   8       17.180000        0.016234
  -8   9   9       15.620000        0.005875
  -8   9  10       12.460000        0.007402
  -8  10   1       11.940000        0.004924
  -8  10   2        9.490000        0.004753
  -8  10   3        9.500000        0.016704
  -8  10   4       12.780000        0.005400
  -8  10   5       20.080000        0.004704
  -8  10   6        2.070000        0.011737
  -8  10   7       34.940000        0.005872
  -8  10   8        0.520000        0.030063
  -8  11   1        4.630000        0.007284
  -8  11   3        0.720000        0.018059
  -8  11   5        3.810000        0.016857
  -8  11   6        3.670000        0.008262
  -8  11   7        0.780000        0.022002
  -8  11   8        3.790000        0.171248
  -8  11  10       11.480000        0.012326
  -8  11  12       12.360000        0.016247
  -8  12   1        2.870000        0.007721
  -8  12   2       18.040000        0.008619
  -8  12   3        9.650000        0.004900
  -8  12   4        5.360000        0.005242
  -8  12   5        5.300000        0.007067
  -8  12   7        3.860000        0.299147
  -8  13   2        1.240000        0.020741
  -8  13   4        1.540000        0.008474
  -8  13   5       14.980000        0.005334
  -8  13   6        1.830000        0.008431
  -8  13   7       20.030000        0.009214
  -8  14   1        3.490000        0.006740
  -8  14   2       14.580000        0.013695
  -8  14   3        5.210000        0.007987
  -8  14   4       22.550000        0.005678
  -8  14   6       15.000000        0.006976
  -8  15   3       20.410000        0.007020
  -8  15  13       12.910000        0.011221
  -8  16   2       14.350000        0.007071
  -8  16   3       12.530000        0.008656
  -8  17   8       15.300000        0.035577
  -8  17  10       13.790000        0.008596
  -8  18   3       12.240000        0.007539
  -8  19   6       10.620000        0.008143
  -8  19  12       13.120000        0.011951
  -8  20   4       11.520000        0.008023
  -8  22   2       21.000000        0.009635
  -7   0   2        5.200000        0.030833
  -7   0   4        5.040000        0.004296
  -7   0   6        8.410000        0.017511
  -7   0   8        0.990000        0.040506
  -7   0  10       38.770000        0.019974
  -7   0  12       11.250000        0.005232
  -7   0  16       12.690000        0.012369
  -7   1   1       10.990000        0.004494
  -7   1   2       43.540000        0.006909
  -7   1   3       33.480000        0.013478
  -7   1   4       17.380000        0.004752
  -7   1   5       18.320000        0.004995
  -7   1   6       11.610000        0.015014
  -7   1   7       38.390000        0.007003
  -7   1   8        8.830000        0.003746
  -7   1   9       16.160000        0.024746
  -7   1  11        4.360000        0.006097
  -7   1  12        2.070000        0.069704
  -7   1  13        1.060000        0.103978
  -7   2   1       42.100000        0.006630
  -7   2   2        6.610000        0.004760
  -7   2   3        0.570000        0.005891
  -7   2   4        3.680000        0.004397
  -7   2   5       20.360000        0.005110
  -7   2   6       21.590000        0.005440
  -7   2   7       12.240000        0.021304
  -7   2   8       13.790000        0.017316
  -7   2   9       13.510000        0.005507
  -7   2  10        5.030000        0.005948
  -7   2  11        5.900000        0.010619
  -7   2  12       11.800000        0.012989
  -7   2  13       18.550000        0.014135
  -7   2  15       11.140000        0.014153
  -7   3   1       11.990000        0.005764
  -7   3   2       25.120000        0.005683
  -7   3   3        1.200000        0.058103
  -7   3   4       55.750000        0.008150
  -7   3   5       13.860000        0.005166
  -7   3   6       31.590000        0.049440
  -7   3   7       10.650000        0.005077
  -7   3   8        4.120000        0.047830
  -7   3   9        1.090000        0.091452
  -7   3  10       29.170000        0.005150
  -7   3  11        0.980000        0.027333
  -7   3  12        8.220000        0.005244
  -7   4   1        1.890000        0.200176
  -7   4   3        0.390000        0.021001
  -7   4   4        8.700000        0.004471
  -7   4   6        4.250000        0.007965
  -7   4   7        1.390000        0.022326
  -7   4   9        6.400000        0.004103
  -7   4  10        0.440000        0.037746
  -7   4  11        6.530000        0.004545
  -7   4  13       15.660000        0.006467
  -7   5   1        7.440000        0.004718
  -7   5   2       66.210000        0.008709
  -7   5   3       15.090000        0.012615
  -7   5   4       46.680000        0.007297
  -7   5   5       14.520000        0.005911
  -7   5   6        7.390000        0.006444
  -7   5   7       24.800000        0.016161
  -7   5   8        4.460000        0.004874
  -7   5   9        1.490000        0.050926
  -7   5  10        3.790000        0.004619
  -7   5  12        7.140000        0.005765
  -7   6   1       14.530000        0.010481
  -7   6   2        0.640000        0.016687
  -7   6   5        4.110000        0.014898
  -7   6   6        5.720000        0.004902
  -7   6   7        2.180000        0.006996
  -7   6   8        6.280000        0.005617
  -7   6  10       24.280000        0.004973
  -7   6  11        1.000000        0.042549
  -7   6  12       21.670000        0.025457
  -7   6  14       10.980000        0.008429
  -7   7   1       52.080000        0.007963
  -7   7   2        0.650000        0.014559
  -7   7   3       38.460000        0.006854
  -7   7   4        0.520000        0.030063
  -7   7   5       20.750000        0.006357
  -7   7   6        0.620000        0.017334
  -7   7   7       64.580000        0.007561
  -7   7   8        2.720000        0.010010
  -7   7   9       30.200000        0.004972
  -7   7  11        0.550000        0.045143
  -7   8   1       13.830000        0.004982
  -7   8   2        0.600000        0.033485
  -7   8   3        0.930000        0.019528
  -7   8   4        1.830000        0.007720
  -7   8   6        1.110000        0.074278
  -7   8   7        1.040000        0.005838
  -7   8   8       22.170000        0.004687
  -7   8   9        7.040000        0.004462
  -7   8  10       25.760000        0.005103
  -7   8  12       12.700000        0.005866
  -7   9   1        2.980000        0.021062
  -7   9   2        3.800000        0.010556
  -7   9   3        9.520000        0.004078
  -7   9   4        9.560000        0.004274
  -7   9   5       61.230000        0.007413
  -7   9   6        9.970000        0.005921
  -7   9   7        3.850000        0.105671
  -7   9   8        4.290000        0.004724
  -7   9   9        2.330000        0.008311
  -7   9  10       10.050000        0.004701
  -7   9  11        6.360000        0.005852
  -7  10   1        1.930000        0.004922
  -7  10   2        0.560000        0.015334
  -7  10   3        0.870000        0.013042
  -7  10   5        6.610000        0.025792
  -7  10   6        7.770000        0.005021
  -7  10   7       10.140000        0.006321
  -7  10   8        0.500000        0.022599
  -7  10  10        1.200000        0.013375
  -7  10  11        8.100000        0.005590
  -7  10  13       31.740000        0.007217
  -7  11   2       86.360000        0.010455
  -7  11   3       12.400000        0.004737
  -7  11   4       48.640000        0.007369
  -7  11   5        7.150000        0.004915
  -7  11   6       25.210000        0.004648
  -7  11   7        0.920000        0.101668
  -7  11   8       17.410000        0.004743
  -7  11   9        5.470000        0.005454
  -7  11  10        2.410000        0.089653
  -7  12   1       17.260000        0.004291
  -7  12   2        0.460000        0.039462
  -7  12   3        0.420000        0.028389
  -7  12   4        1.020000        0.005165
  -7  12   5       11.260000        0.004186
  -7  12   7       13.780000        0.006235
  -7  12   8        0.820000        0.024714
  -7  12   9       14.790000        0.017858
  -7  12  10        3.910000        0.007273
  -7  12  11       11.650000        0.006407
  -7  13   1        9.640000        0.004238
  -7  13   2       41.440000        0.005744
  -7  13   3        3.030000        0.005381
  -7  13   4       25.620000        0.004848
  -7  13   5        1.220000        0.068603
  -7  13   6        2.340000        0.117150
  -7  13   7       15.010000        0.005133
  -7  13   8        0.980000        0.006226
  -7  13   9       17.510000        0.005407
  -7  13  10        1.140000        0.026299
  -7  14   1        8.470000        0.004360
  -7  14   2        6.200000        0.018567
  -7  14   3        0.540000        0.010484
  -7  14   4        0.550000        0.013717
  -7  14   5        0.640000        0.016687
  -7  14   8        3.890000        0.006018
  -7  14   9        3.120000        0.177232
  -7  15   1       22.740000        0.026286
  -7  15   2        6.660000        0.004454
  -7  15   3        8.600000        0.004293
  -7  15   4        7.080000        0.004436
  -7  15   5       64.400000        0.007473
  -7  15   6        1.460000        0.017232
  -7  15   7       21.660000        0.006968
  -7  15   8        1.030000        0.023919
  -7  16   1        6.830000        0.011975
  -7  16   2        2.340000        0.007654
  -7  16   5        0.660000        0.024542
  -7  16   6        1.320000        0.013111
  -7  16   7        1.040000        0.008546
  -7  16   8       18.190000        0.006477
  -7  16  10       13.960000        0.007041
  -7  17   1        5.360000        0.005242
  -7  17   2       14.640000        0.005460
  -7  17   3        6.350000        0.006179
  -7  17   4       13.130000        0.005253
  -7  17   5        4.500000        0.010286
  -7  17   6        6.320000        0.005890
  -7  18   1       12.580000        0.007833
  -7  18   2        2.300000        0.108334
  -7  18   3        0.680000        0.021429
  -7  18   5        3.640000        0.292031
  -7  19   2       38.880000        0.007465
  -7  19   8       12.070000        0.007140
  -7  20  10       13.530000        0.008000
  -7  21   1       11.630000        0.007417
  -7  21   3       14.410000        0.010294
  -7  21   5       27.000000        0.007973
  -7  23   7       15.140000        0.009526
  -7  25   2       37.530000        0.010585
  -7  25   4       22.470000        0.010042
  -6   0   2      137.130000        0.013724
  -6   0   4      177.970000        0.017983
  -6   0   6      103.640000        0.012236
  -6   0   8        9.460000        0.005483
  -6   0  10        4.710000        0.005276
  -6   0  12       52.440000        0.006714
  -6   0  14        5.310000        0.008651
  -6   1   1       34.530000        0.005679
  -6   1   2        2.660000        0.003520
  -6   1   3        9.950000        0.003699
  -6   1   4       26.860000        0.005168
  -6   1   5        0.540000        0.050600
  -6   1   6        4.390000        0.004613
  -6   1   7        5.310000        0.003792
  -6   1   8        2.220000        0.006863
  -6   1   9        1.340000        0.050556
  -6   1  10        0.610000        0.029842
  -6   1  11       14.680000        0.007824
  -6   1  12        2.130000        0.007801
  -6   1  13       13.270000        0.004997
  -6   1  14        7.160000        0.004908
  -6   1  15       15.920000        0.007421
  -6   2   1       18.820000        0.004229
  -6   2   2       38.710000        0.005777
  -6   2   4       11.080000        0.003677
  -6   2   5       21.270000        0.005043
  -6   2   6        4.350000        0.003699
  -6   2   7       25.220000        0.005360
  -6   2   8       44.600000        0.006994
  -6   2   9       40.570000        0.007838
  -6   2  10       18.820000        0.011527
  -6   2  11       11.270000        0.005223
  -6   2  12        2.590000        0.011957
  -6   2  14        1.660000        0.023295
  -6   3   1        6.170000        0.003251
  -6   3   2       38.110000        0.011811
  -6   3   3        4.490000        0.003580
  -6   3   4        0.970000        0.004675
  -6   3   6        6.350000        0.003879
  -6   3   7        0.380000        0.016013
  -6   3   8        2.710000        0.005099
  -6   3   9        0.490000        0.020513
  -6   3  10       18.650000        0.004581
  -6   3  11        2.430000        0.020918
  -6   3  12        4.220000        0.005161
  -6   3  14        5.790000        0.006108
  -6   4   1       30.600000        0.005432
  -6   4   2        8.490000        0.003474
  -6   4   3       65.320000        0.008480
  -6   4   4        3.140000        0.003634
  -6   4   5      113.730000        0.012583
  -6   4   6        1.240000        0.007054
  -6   4   7       60.460000        0.008678
  -6   4   8       18.500000        0.005284
  -6   4   9       39.310000        0.007382
  -6   4  10        0.440000        0.007898
  -6   4  11       10.850000        0.004145
  -6   4  13        3.310000        0.307392
  -6   5   1        7.560000        0.003911
  -6   5   2        1.590000        0.004241
  -6   5   3       14.540000        0.004028
  -6   5   4       26.750000        0.005050
  -6   5   6        7.150000        0.003898
  -6   5   7        0.470000        0.034435
  -6   5   8        6.920000        0.005655
  -6   5  10       29.000000        0.005455
  -6   5  11        5.760000        0.004011
  -6   5  12       38.920000        0.005623
  -6   5  13        1.650000        0.049066
  -6   5  14       10.710000        0.005048
  -6   6   1        6.020000        0.004651
  -6   6   2       66.690000        0.008191
  -6   6   3        2.340000        0.012535
  -6   6   4       22.840000        0.004838
  -6   6   5       16.110000        0.004603
  -6   6   6       16.790000        0.004922
  -6   6   7       47.210000        0.007215
  -6   6   8       14.450000        0.004581
  -6   6   9       17.130000        0.005901
  -6   6  10        8.640000        0.024744
  -6   6  11        6.470000        0.004866
  -6   6  12       19.190000        0.004926
  -6   7   1       26.750000        0.005190
  -6   7   2        1.640000        0.005230
  -6   7   3       16.290000        0.010327
  -6   7   4        1.720000        0.004973
  -6   7   6        5.100000        0.004244
  -6   7   7        9.500000        0.004748
  -6   7   8        0.380000        0.021727
  -6   7   9        0.550000        0.020056
  -6   7  12        0.680000        0.012205
  -6   7  13        8.420000        0.019454
  -6   7  15       12.910000        0.024033
  -6   8   1        2.980000        0.004618
  -6   8   2       40.760000        0.015023
  -6   8   4       71.440000        0.009060
  -6   8   5       51.320000        0.008082
  -6   8   6       37.820000        0.006972
  -6   8   7        9.190000        0.004450
  -6   8   8       19.020000        0.005827
  -6   8   9        2.260000        0.155454
  -6   8  10       21.190000        0.005879
  -6   8  11        6.580000        0.013854
  -6   8  12       16.170000        0.006667
  -6   9   1       56.700000        0.007773
  -6   9   2       20.340000        0.018864
  -6   9   7        6.120000        0.007831
  -6   9   8        6.320000        0.004700
  -6   9   9       10.890000        0.004537
  -6   9  10        8.530000        0.005560
  -6   9  11       16.530000        0.004653
  -6   9  12        4.960000        0.005679
  -6   9  13        8.860000        0.006404
  -6  10   1       47.120000        0.007354
  -6  10   2       15.310000        0.004847
  -6  10   3       59.210000        0.008375
  -6  10   4       36.680000        0.006499
  -6  10   5       13.440000        0.004739
  -6  10   6       15.500000        0.004968
  -6  10   7       32.970000        0.016761
  -6  10   9       47.940000        0.008256
  -6  10  10        5.960000        0.011866
  -6  10  11        2.720000        0.010010
  -6  10  12        1.420000        0.054043
  -6  11   1        2.550000        0.004962
  -6  11   2        9.520000        0.004737
  -6  11   4       29.110000        0.008218
  -6  11   5        1.720000        0.071533
  -6  11   6        0.960000        0.047619
  -6  11   7       13.760000        0.004261
  -6  11   8        0.540000        0.020517
  -6  11  10        4.790000        0.004850
  -6  11  11       10.150000        0.004653
  -6  11  12        8.530000        0.005049
  -6  12   1        0.320000        0.027452
  -6  12   2       10.510000        0.005609
  -6  12   3        0.620000        0.013591
  -6  12   4       20.950000        0.014831
  -6  12   5       20.740000        0.005500
  -6  12   6       14.850000        0.005000
  -6  12   7       61.430000        0.007839
  -6  12   8        3.350000        0.109098
  -6  12   9       16.280000        0.004385
  -6  12  11       15.180000        0.005649
  -6  12  12        5.160000        0.010264
  -6  13   1       21.750000        0.009940
  -6  13   2        0.670000        0.034626
  -6  13   3        4.900000        0.030271
  -6  13   4        9.350000        0.004596
  -6  13   5        0.640000        0.014827
  -6  13   6        1.700000        0.176959
  -6  13   7       13.990000        0.005719
  -6  13   9        2.640000        0.132391
  -6  13  10       10.970000        0.004926
  -6  13  11        0.890000        0.017159
  -6  13  13       12.050000        0.006662
  -6  14   1        2.890000        0.004354
  -6  14   2       49.800000        0.016381
  -6  14   3       28.160000        0.005198
  -6  14   4       50.930000        0.037320
  -6  14   5        1.690000        0.007668
  -6  14   6       37.690000        0.007135
  -6  14   7        4.930000        0.005033
  -6  14   8       17.800000        0.005143
  -6  14   9        1.280000        0.010365
  -6  14  10       22.070000        0.005804
  -6  15   1       55.200000        0.010056
  -6  15   2        0.630000        0.044365
  -6  15   3        7.060000        0.018269
  -6  15   4        0.410000        0.029334
  -6  15   6        1.710000        0.007571
  -6  15   7        0.780000        0.013239
  -6  15   8        1.010000        0.011022
  -6  15   9        3.970000        0.006300
  -6  15  10        0.910000        0.072024
  -6  15  15       15.010000        0.009353
  -6  16   1        1.620000        0.022589
  -6  16   2       10.320000        0.005015
  -6  16   3       34.490000        0.006775
  -6  16   4       19.590000        0.004510
  -6  16   5        6.960000        0.003765
  -6  16   6        5.850000        0.004790
  -6  16   7        4.130000        0.008207
  -6  16   8        6.150000        0.006387
  -6  16   9        0.830000        0.008558
  -6  16  10       14.580000        0.007643
  -6  17   1        5.720000        0.004902
  -6  17   2        6.200000        0.053667
  -6  17   3        0.350000        0.036714
  -6  17   4        1.040000        0.013057
  -6  17   5        0.350000        0.036714
  -6  17   8        0.540000        0.038546
  -6  17   9        0.700000        0.035565
  -6  17  10       12.620000        0.007555
  -6  18   1       18.190000        0.004863
  -6  18   2        0.910000        0.027735
  -6  18   3       17.010000        0.004355
  -6  18   4        6.140000        0.023751
  -6  18   5       24.340000        0.005255
  -6  18   6        0.990000        0.078874
  -6  18   7       63.970000        0.007745
  -6  18   8        4.290000        0.005437
  -6  18   9       26.930000        0.007309
  -6  19   2        3.370000        0.160389
  -6  19   4       29.310000        0.005396
  -6  19  12       12.800000        0.008468
  -6  20   1        7.450000        0.004973
  -6  20   3        6.530000        0.005103
  -6  20   4       15.930000        0.005378
  -6  20   5        4.330000        0.008261
  -6  20   6       14.800000        0.009750
  -6  20   7       12.390000        0.006711
  -6  21   1       18.890000        0.020702
  -6  21   2        1.390000        0.015729
  -6  21   3        0.540000        0.028616
  -6  21   4        1.650000        0.075390
  -6  22   2       25.660000        0.009738
  -6  22   4       22.400000        0.007645
  -6  22   8       22.870000        0.007858
  -6  22  10       15.790000        0.008166
  -6  23   1       15.790000        0.007045
  -6  24   2       20.270000        0.007652
  -6  26   5       11.960000        0.010862
  -5   0   2       58.580000        0.010391
  -5   0   4       58.550000        0.010944
  -5   0   6       26.380000        0.006005
  -5   0   8       37.490000        0.006759
  -5   0  10       16.090000        0.004782
  -5   0  12       24.380000        0.006178
  -5   1   1        0.420000        0.005420
  -5   1   2       74.690000        0.015261
  -5   1   3       12.940000        0.015137
  -5   1   4       59.190000        0.007218
  -5   1   5       18.410000        0.012852
  -5   1   7       98.620000        0.012295
  -5   1   8        4.520000        0.003556
  -5   1   9       49.070000        0.007553
  -5   1  10       40.270000        0.006935
  -5   1  11       17.450000        0.015054
  -5   1  12        3.150000        0.006048
  -5   1  13       12.460000        0.004518
  -5   1  14        4.220000        0.006308
  -5   1  15        4.830000        0.013101
  -5   2   1      139.790000        0.012203
  -5   2   2        0.720000        0.004557
  -5   2   3       39.910000        0.009313
  -5   2   4       42.420000        0.005379
  -5   2   5        6.300000        0.009509
  -5   2   6        6.120000        0.011542
  -5   2   8        1.440000        0.012933
  -5   2   9        5.120000        0.004227
  -5   2  12        1.040000        0.038096
  -5   2  13        8.040000        0.014131
  -5   2  14        9.160000        0.005667
  -5   2  15       21.030000        0.005423
  -5   2  17       12.700000        0.047118
  -5   3   1       33.470000        0.004480
  -5   3   2        7.010000        0.002457
  -5   3   3       10.140000        0.002730
  -5   3   4       75.260000        0.007856
  -5   3   5        8.220000        0.002788
  -5   3   6      147.430000        0.016900
  -5   3   7        7.420000        0.003527
  -5   3   8       37.620000        0.038551
  -5   3   9       16.120000        0.022812
  -5   3  10       42.190000        0.007265
  -5   3  11       11.000000        0.005815
  -5   3  12       30.040000        0.006998
  -5   3  14       13.060000        0.004684
  -5   4   1      138.990000        0.025093
  -5   4   2       17.830000        0.006035
  -5   4   3       26.790000        0.004242
  -5   4   4        0.800000        0.008916
  -5   4   5       11.850000        0.007024
  -5   4   6        1.460000        0.003527
  -5   4   7        6.190000        0.003479
  -5   4   8        2.060000        0.004596
  -5   4   9        0.630000        0.005273
  -5   4  10        7.880000        0.004448
  -5   4  13       11.700000        0.008439
  -5   4  15        5.760000        0.015386
  -5   5   1       23.520000        0.004007
  -5   5   2       29.780000        0.006599
  -5   5   3       23.180000        0.008320
  -5   5   4       50.910000        0.011215
  -5   5   5        0.780000        0.042002
  -5   5   6        7.030000        0.008850
  -5   5   7       30.990000        0.005633
  -5   5   8        5.720000        0.003772
  -5   5   9       11.600000        0.022075
  -5   5  10       13.830000        0.004790
  -5   5  11       16.150000        0.005489
  -5   5  12       22.290000        0.007127
  -5   5  13        9.740000        0.004628
  -5   5  14       34.990000        0.005863
  -5   6   1       27.430000        0.006070
  -5   6   2       68.930000        0.007814
  -5   6   3       10.240000        0.002870
  -5   6   4      110.520000        0.010758
  -5   6   5        2.160000        0.003483
  -5   6   6        9.540000        0.003659
  -5   6   7        0.350000        0.015023
  -5   6   9        7.220000        0.006292
  -5   6  10       23.900000        0.005978
  -5   6  12       12.320000        0.012423
  -5   6  14        1.480000        0.007256
  -5   6  16       13.240000        0.028497
  -5   7   1        3.440000        0.002699
  -5   7   2       15.310000        0.003208
  -5   7   3       56.680000        0.006746
  -5   7   4        0.610000        0.054430
  -5   7   5       59.890000        0.008518
  -5   7   6        2.070000        0.004093
  -5   7   7      124.670000        0.014560
  -5   7   8        6.980000        0.009290
  -5   7   9      132.260000        0.015521
  -5   7  10        0.380000        0.041669
  -5   7  11       29.780000        0.006449
  -5   7  12        2.350000        0.147501
  -5   7  13        1.940000        0.088443
  -5   7  14        1.060000        0.018262
  -5   8   1       32.370000        0.005390
  -5   8   2       23.220000        0.004904
  -5   8   3        4.790000        0.003350
  -5   8   4       19.320000        0.005390
  -5   8   5        8.260000        0.003573
  -5   8   6       28.630000        0.005526
  -5   8   7       14.890000        0.004443
  -5   8   8        2.530000        0.004549
  -5   8   9        4.280000        0.005086
  -5   8  10        1.700000        0.009127
  -5   8  11        0.810000        0.023003
  -5   8  12       11.830000        0.009765
  -5   8  14       10.560000        0.005582
  -5   9   1       18.320000        0.004665
  -5   9   2        2.380000        0.003538
  -5   9   3        5.200000        0.003334
  -5   9   4       15.040000        0.004936
  -5   9   5       34.240000        0.007560
  -5   9   6       20.610000        0.017692
  -5   9   7       28.120000        0.005772
  -5   9   8        8.430000        0.004382
  -5   9   9        6.080000        0.004604
  -5   9  10       18.740000        0.005215
  -5   9  11       13.040000        0.006369
  -5   9  12        9.130000        0.004945
  -5   9  13       14.660000        0.029231
  -5   9  14        3.560000        0.147047
  -5  10   1       38.470000        0.006193
  -5  10   2        7.610000        0.003657
  -5  10   3       77.560000        0.009419
  -5  10   4        0.350000        0.015023
  -5  10   5       55.840000        0.032952
  -5  10   6       20.070000        0.017567
  -5  10   7        1.160000        0.004500
  -5  10   8        0.690000        0.017073
  -5  10   9        4.190000        0.005199
  -5  10  10        0.450000        0.029180
  -5  10  13        7.040000        0.007430
  -5  10  15       12.730000        0.007994
  -5  11   1        7.170000        0.003425
  -5  11   2       96.050000        0.011384
  -5  11   3        0.420000        0.005420
  -5  11   4       84.160000        0.010846
  -5  11   5        0.570000        0.032590
  -5  11   6       39.270000        0.006844
  -5  11   7        3.720000        0.006742
  -5  11   8       49.710000        0.018511
  -5  11   9       11.680000        0.004826
  -5  11  10       39.600000        0.007606
  -5  11  12       36.970000        0.006314
  -5  11  13       10.490000        0.005386
  -5  12   1      108.420000        0.012114
  -5  12   2        4.820000        0.003891
  -5  12   3       28.130000        0.005916
  -5  12   4        1.540000        0.028422
  -5  12   5        3.910000        0.004472
  -5  12   6        0.670000        0.005916
  -5  12   7        0.720000        0.012923
  -5  12   8        4.550000        0.019066
  -5  12   9        7.640000        0.013996
  -5  12  11        5.450000        0.004246
  -5  12  12        1.350000        0.050092
  -5  12  13        2.480000        0.057905
  -5  12  15       15.390000        0.008146
  -5  12  17       18.220000        0.010395
  -5  13   1        2.570000        0.005390
  -5  13   2       18.120000        0.013621
  -5  13   3        4.340000        0.005372
  -5  13   4       26.310000        0.005569
  -5  13   5       14.160000        0.020617
  -5  13   6       23.180000        0.017042
  -5  13   7       19.570000        0.005320
  -5  13   8       11.220000        0.005028
  -5  13   9       40.680000        0.007677
  -5  13  10        0.540000        0.035016
  -5  13  11        6.910000        0.005090
  -5  13  12       15.130000        0.015731
  -5  13  13        0.540000        0.038546
  -5  14   2       38.850000        0.017683
  -5  14   3        4.230000        0.004452
  -5  14   4       25.850000        0.006608
  -5  14   5        4.700000        0.004299
  -5  14   6       27.030000        0.006009
  -5  14   7        0.380000        0.036932
  -5  14   9        0.610000        0.017676
  -5  14  10        1.520000        0.039392
  -5  14  11        0.460000        0.025160
  -5  14  12        0.540000        0.028616
  -5  15   1       55.040000        0.008257
  -5  15   2        1.160000        0.005191
  -5  15   3        4.480000        0.004195
  -5  15   4        8.100000        0.015356
  -5  15   5       34.050000        0.006300
  -5  15   6        5.270000        0.005334
  -5  15   7       26.350000        0.007134
  -5  15   8        5.460000        0.006852
  -5  15   9       38.240000        0.006231
  -5  15  10        1.680000        0.025717
  -5  15  11       34.830000        0.005502
  -5  16   1       11.380000        0.018535
  -5  16   2       17.590000        0.013185
  -5  16   3       12.960000        0.004721
  -5  16   4       12.840000        0.004965
  -5  16   5       11.950000        0.005129
  -5  16   6       17.710000        0.005705
  -5  16   7        0.460000        0.028335
  -5  16   8        0.630000        0.006333
  -5  16  10        2.150000        0.144407
  -5  16  11        4.830000        0.005483
  -5  17   1        2.120000        0.006601
  -5  17   2        6.710000        0.004963
  -5  17   3        1.200000        0.042694
  -5  17   4        8.250000        0.004721
  -5  17   5       25.030000        0.006015
  -5  17   6       30.080000        0.007622
  -5  17   7       31.120000        0.011403
  -5  17   8       21.790000        0.014508
  -5  17   9       26.320000        0.014959
  -5  17  10        3.760000        0.006667
  -5  17  11        0.640000        0.023081
  -5  17  12       19.910000        0.006630
  -5  18   1       20.300000        0.005454
  -5  18   2        1.120000        0.009828
  -5  18   3       21.100000        0.036125
  -5  18   5        0.740000        0.019355
  -5  18   6        0.980000        0.004623
  -5  18   7        0.660000        0.012635
  -5  18   8        3.050000        0.152068
  -5  18   9        6.460000        0.004595
  -5  18  10        2.250000        0.016607
  -5  19   2       55.070000        0.033677
  -5  19   3        4.720000        0.004280
  -5  19   4       28.710000        0.016254
  -5  19   5       18.300000        0.004509
  -5  19   7        5.370000        0.008971
  -5  19   8        7.970000        0.004641
  -5  19   9        8.300000        0.005192
  -5  19  10       16.670000        0.006463
  -5  19  12       14.490000        0.007692
  -5  20   1       24.050000        0.004591
  -5  20   2       47.020000        0.006158
  -5  20   3       19.690000        0.004487
  -5  20   4        0.400000        0.034315
  -5  20   5        3.900000        0.006418
  -5  20   6        8.780000        0.005398
  -5  20   7        0.350000        0.028004
  -5  20   8        0.600000        0.016008
  -5  21   1        8.090000        0.006438
  -5  21   3        1.600000        0.133160
  -5  21   4        6.770000        0.004917
  -5  21   5       30.150000        0.005792
  -5  21   6       30.710000        0.010216
  -5  21   7       20.020000        0.008786
  -5  21   8        1.360000        0.007144
  -5  21   9       14.040000        0.009211
  -5  22   1       10.170000        0.004865
  -5  22   2        1.370000        0.021250
  -5  22   3        2.130000        0.101938
  -5  22   4       12.250000        0.005422
  -5  22   5        3.380000        0.126194
  -5  22   6        9.330000        0.005814
  -5  23   1        1.210000        0.013251
  -5  23   3        3.580000        0.009000
  -5  23   5        1.240000        0.080027
  -5  23   6       12.920000        0.010614
  -5  23   8       11.980000        0.007449
  -5  23   9       16.760000        0.008584
  -5  24   1       15.070000        0.006301
  -5  24   4       14.520000        0.007675
  -5  25   2       18.050000        0.007744
  -5  25   4       25.820000        0.007629
  -5  26   1       31.250000        0.007806
  -5  29   7       21.670000        0.031070
  -4   0   2       85.230000        0.015730
  -4   0   4        6.500000        0.002257
  -4   0   6       89.930000        0.024096
  -4   0   8      113.910000        0.011222
  -4   0  10       21.130000        0.004921
  -4   0  12      109.370000        0.013313
  -4   0  14       57.480000        0.017707
  -4   1   1      198.230000        0.015947
  -4   1   2        1.520000        0.002066
  -4   1   3      174.160000        0.024418
  -4   1   4       37.690000        0.004847
  -4   1   5       29.200000        0.005417
  -4   1   6       67.730000        0.011453
  -4   1   7        6.160000        0.002589
  -4   1   8       12.140000        0.017724
  -4   1   9       26.170000        0.005163
  -4   1  10        1.530000        0.005004
  -4   1  11        0.600000        0.018032
  -4   1  12        6.990000        0.037780
  -4   1  13        1.840000        0.009123
  -4   1  15       13.730000        0.005019
  -4   2   1        0.990000        0.002144
  -4   2   2        7.240000        0.009688
  -4   2   3        2.380000        0.001825
  -4   2   4      113.660000        0.012274
  -4   2   5       23.770000        0.007555
  -4   2   6       13.150000        0.004652
  -4   2   7        5.720000        0.002572
  -4   2   8        8.070000        0.003237
  -4   2   9       34.630000        0.011303
  -4   2  10       20.250000        0.004978
  -4   2  11       30.160000        0.006075
  -4   2  12       10.340000        0.008665
  -4   2  13        6.160000        0.007414
  -4   2  14        6.930000        0.005075
  -4   2  15        5.770000        0.005162
  -4   3   1        3.070000        0.003034
  -4   3   2      103.270000        0.017617
  -4   3   3        7.010000        0.004745
  -4   3   4       19.520000        0.003647
  -4   3   5        4.460000        0.002068
  -4   3   6       96.900000        0.020970
  -4   3   7        1.130000        0.002816
  -4   3   8       60.000000        0.022672
  -4   3   9        0.370000        0.009678
  -4   3  10        3.400000        0.004027
  -4   3  11        1.700000        0.006920
  -4   3  12        3.190000        0.005525
  -4   3  13        6.340000        0.048449
  -4   3  14        3.070000        0.006213
  -4   3  15        0.980000        0.012646
  -4   4   1        2.670000        0.001885
  -4   4   2        1.330000        0.003342
  -4   4   3        1.180000        0.002213
  -4   4   4       27.340000        0.004032
  -4   4   5       42.040000        0.007291
  -4   4   6       11.040000        0.002984
  -4   4   7       79.550000        0.015425
  -4   4   8       21.700000        0.004790
  -4   4   9      143.030000        0.016872
  -4   4  10        1.750000        0.005458
  -4   4  11       54.930000        0.008027
  -4   4  13       15.750000        0.006429
  -4   4  15       25.750000        0.020136
  -4   5   1       23.700000        0.003593
  -4   5   2      115.630000        0.010857
  -4   5   3      114.310000        0.011484
  -4   5   4      130.920000        0.020046
  -4   5   5       15.940000        0.009282
  -4   5   6       75.540000        0.010852
  -4   5   7        0.990000        0.003875
  -4   5   8        2.920000        0.003547
  -4   5   9        4.000000        0.011645
  -4   5  10        0.280000        0.028424
  -4   5  11        2.170000        0.037044
  -4   5  12        6.310000        0.007950
  -4   5  13        2.780000        0.010421
  -4   5  14        9.540000        0.006729
  -4   6   1        0.300000        0.008004
  -4   6   2       50.820000        0.006240
  -4   6   3        2.310000        0.002188
  -4   6   4        6.180000        0.005101
  -4   6   5        8.050000        0.002478
  -4   6   6        2.680000        0.002462
  -4   6   7       83.650000        0.009898
  -4   6   8        8.240000        0.003582
  -4   6   9       21.570000        0.009589
  -4   6  10       12.160000        0.004631
  -4   6  11       10.060000        0.005866
  -4   6  12       73.830000        0.010018
  -4   6  13        8.580000        0.004535
  -4   6  14       17.980000        0.004921
  -4   6  15        0.400000        0.034315
  -4   7   1       63.600000        0.006816
  -4   7   2       15.870000        0.003093
  -4   7   3       34.540000        0.004570
  -4   7   4        7.540000        0.004159
  -4   7   5       45.320000        0.006153
  -4   7   7       16.000000        0.004295
  -4   7   8        9.740000        0.003780
  -4   7   9       17.430000        0.004738
  -4   7  10        0.350000        0.024248
  -4   7  11       18.110000        0.005225
  -4   7  14        4.270000        0.008853
  -4   7  15       10.240000        0.005521
  -4   8   1        5.700000        0.002368
  -4   8   2        1.520000        0.002905
  -4   8   3        5.430000        0.002489
  -4   8   4       61.670000        0.007470
  -4   8   5       48.140000        0.011553
  -4   8   6       56.450000        0.006554
  -4   8   7       52.690000        0.016172
  -4   8   8       29.730000        0.005734
  -4   8   9       10.800000        0.021864
  -4   8  10       28.370000        0.005578
  -4   8  11        0.590000        0.018403
  -4   8  12       16.980000        0.011707
  -4   8  13        1.790000        0.086364
  -4   8  14       32.320000        0.005798
  -4   8  15        3.740000        0.008596
  -4   8  16       17.400000        0.007822
  -4   9   1      313.750000        0.033914
  -4   9   2       54.750000        0.006210
  -4   9   3      145.370000        0.013712
  -4   9   4       28.610000        0.004588
  -4   9   5        2.110000        0.021000
  -4   9   6       50.750000        0.011863
  -4   9   7        5.320000        0.003516
  -4   9   8        9.440000        0.008561
  -4   9   9        4.520000        0.003851
  -4   9  12        1.110000        0.007957
  -4   9  13        3.840000        0.014669
  -4   9  14        3.400000        0.006927
  -4   9  15        1.320000        0.076803
  -4  10   1        0.170000        0.016762
  -4  10   2        1.180000        0.003217
  -4  10   3       20.910000        0.003800
  -4  10   4       19.820000        0.003729
  -4  10   5        7.600000        0.003441
  -4  10   6       23.000000        0.005102
  -4  10   7        2.100000        0.004504
  -4  10   8        4.380000        0.003673
  -4  10   9       71.310000        0.009775
  -4  10  10       18.330000        0.005333
  -4  10  11       71.240000        0.009903
  -4  10  12        7.690000        0.011369
  -4  10  13       12.530000        0.004492
  -4  10  14       10.040000        0.007746
  -4  11   1        0.490000        0.006982
  -4  11   2       19.730000        0.003746
  -4  11   3       22.770000        0.003741
  -4  11   4      102.080000        0.011874
  -4  11   5        6.290000        0.005919
  -4  11   6       55.850000        0.008382
  -4  11   7        0.550000        0.022504
  -4  11   8       15.620000        0.005111
  -4  11   9        4.600000        0.004721
  -4  11  11        7.640000        0.005108
  -4  11  14        0.470000        0.027539
  -4  12   2        0.850000        0.006295
  -4  12   3        1.120000        0.028724
  -4  12   4        0.820000        0.015504
  -4  12   5        1.550000        0.003816
  -4  12   6       18.430000        0.004636
  -4  12   7      110.210000        0.027591
  -4  12   8       25.740000        0.005544
  -4  12   9       19.900000        0.006820
  -4  12  10        6.080000        0.010725
  -4  12  11        4.730000        0.005966
  -4  12  12        5.660000        0.004956
  -4  12  13       12.300000        0.022965
  -4  12  14        5.160000        0.006508
  -4  12  17       12.790000        0.009012
  -4  13   1       72.630000        0.009023
  -4  13   2       13.750000        0.004264
  -4  13   3       18.160000        0.004544
  -4  13   4       38.700000        0.006284
  -4  13   5       42.560000        0.012218
  -4  13   6        7.740000        0.019633
  -4  13   7       16.150000        0.004591
  -4  13   8       19.430000        0.004864
  -4  13   9        2.590000        0.022469
  -4  13  10        0.530000        0.021001
  -4  13  11        4.530000        0.004148
  -4  13  12        4.190000        0.005571
  -4  13  13        5.880000        0.006346
  -4  13  15       16.470000        0.113411
  -4  14   2       13.530000        0.015486
  -4  14   3        1.920000        0.012735
  -4  14   4       52.860000        0.007721
  -4  14   5        0.780000        0.024076
  -4  14   6       34.640000        0.006191
  -4  14   7        3.170000        0.004723
  -4  14   8       12.400000        0.004939
  -4  14   9       18.360000        0.006040
  -4  14  10       49.230000        0.009666
  -4  14  11        7.820000        0.004006
  -4  14  12       40.760000        0.006983
  -4  14  13        0.670000        0.019685
  -4  14  14       21.140000        0.006956
  -4  15   1      145.090000        0.015046
  -4  15   2        0.750000        0.075305
  -4  15   3       94.770000        0.011318
  -4  15   5       23.600000        0.005269
  -4  15   7       10.750000        0.004597
  -4  15  10        2.250000        0.006766
  -4  15  11        0.900000        0.006832
  -4  15  12        1.050000        0.008456
  -4  15  13        0.660000        0.020046
  -4  16   3        0.850000        0.037614
  -4  16   4       28.920000        0.007933
  -4  16   6        8.820000        0.023661
  -4  16   7        6.250000        0.004754
  -4  16   8        1.270000        0.010455
  -4  16   9       14.470000        0.006140
  -4  16  10       15.330000        0.004314
  -4  16  11        5.980000        0.004975
  -4  16  12        5.290000        0.005646
  -4  16  14       12.430000        0.015781
  -4  17   1       22.040000        0.005171
  -4  17   2       43.410000        0.007188
  -4  17   4       42.950000        0.007135
  -4  17   6        6.290000        0.009124
  -4  17   7        1.260000        0.096158
  -4  17   8       27.660000        0.016635
  -4  17   9        8.540000        0.004557
  -4  17  10        0.640000        0.020810
  -4  17  11       13.850000        0.007098
  -4  17  12        5.540000        0.007880
  -4  18   1        0.400000        0.034315
  -4  18   2        1.390000        0.023805
  -4  18   3       15.650000        0.004919
  -4  18   4        2.270000        0.006141
  -4  18   5       17.920000        0.005281
  -4  18   6        0.870000        0.072583
  -4  18   7       81.570000        0.012412
  -4  18   9       34.140000        0.005358
  -4  18  10        2.490000        0.006611
  -4  18  11       24.670000        0.015726
  -4  18  13       16.250000        0.007484
  -4  19   2       15.460000        0.004800
  -4  19   3        1.640000        0.007919
  -4  19   4       92.440000        0.032997
  -4  19   5        3.480000        0.005871
  -4  19   6       50.950000        0.009473
  -4  19   7        6.230000        0.004490
  -4  19   8        0.500000        0.025403
  -4  19   9        0.590000        0.020625
  -4  19  10        2.340000        0.169474
  -4  19  11        4.050000        0.024039
  -4  20   2        0.590000        0.020625
  -4  20   4        2.830000        0.040964
  -4  20   6        5.850000        0.004219
  -4  20   7        4.740000        0.016324
  -4  20   8        3.650000        0.021603
  -4  20   9       21.510000        0.006128
  -4  20  10        4.570000        0.007808
  -4  20  11       14.300000        0.007326
  -4  21   1       84.360000        0.012484
  -4  21   2        1.820000        0.023485
  -4  21   3       31.680000        0.005376
  -4  21   5        5.650000        0.023828
  -4  21   6        1.740000        0.068011
  -4  21   7        6.390000        0.004929
  -4  21   8       14.180000        0.033248
  -4  21   9        2.090000        0.098792
  -4  22   2        0.970000        0.007206
  -4  22   3       15.600000        0.004580
  -4  22   4       51.680000        0.006698
  -4  22   6       19.690000        0.005122
  -4  22   8       11.620000        0.015376
  -4  22  10       25.500000        0.007376
  -4  23   1       32.210000        0.019612
  -4  23   2        3.330000        0.271429
  -4  23   3       29.610000        0.005341
  -4  23   4        3.380000        0.174065
  -4  23   5       19.110000        0.004947
  -4  23   7        3.020000        0.008392
  -4  23   8       11.840000        0.006302
  -4  24   2       14.320000        0.010639
  -4  24   4        1.740000        0.014183
  -4  24   5        0.890000        0.015591
  -4  24   6        1.610000        0.102512
  -4  24   7       10.830000        0.006905
  -4  24  12       21.240000        0.009741
  -4  25   1        1.080000        0.015059
  -4  25   2       17.060000        0.008658
  -4  25   3        1.780000        0.105116
  -4  25   4       18.270000        0.005887
  -4  26   7       13.090000        0.008020
  -4  26   9       13.600000        0.008719
  -4  27   6       18.620000        0.008130
  -4  29   1       16.860000        0.008078
  -4  29   3       20.880000        0.008831
  -3   0   2      233.490000        0.019796
  -3   0   4      322.360000        0.028656
  -3   0   6        1.370000        0.002750
  -3   0   8       78.300000        0.013463
  -3   0  10       32.940000        0.019665
  -3   0  12        0.570000        0.017026
  -3   0  14        9.280000        0.003763
  -3   0  16        0.470000        0.038286
  -3   1   1       13.240000        0.002082
  -3   1   2       88.850000        0.011383
  -3   1   3        3.080000        0.001401
  -3   1   4       49.510000        0.007736
  -3   1   5       17.320000        0.002831
  -3   1   6        5.370000        0.002094
  -3   1   7       48.030000        0.006027
  -3   1   8        0.260000        0.009524
  -3   1   9       50.470000        0.006511
  -3   1  10       66.310000        0.016253
  -3   1  11       27.300000        0.005507
  -3   1  12       31.050000        0.006039
  -3   1  13       15.310000        0.005406
  -3   1  14        7.410000        0.013099
  -3   1  15        8.480000        0.010636
  -3   1  16        1.280000        0.064452
  -3   1  17       21.360000        0.008425
  -3   2   1      367.350000        0.042936
  -3   2   2        8.180000        0.001940
  -3   2   3      127.490000        0.014449
  -3   2   4       71.920000        0.007589
  -3   2   5      108.980000        0.015453
  -3   2   6      247.780000        0.030080
  -3   2   7       87.730000        0.009644
  -3   2   8       58.810000        0.007153
  -3   2   9       10.630000        0.003101
  -3   2  10        0.410000        0.008573
  -3   2  11        9.480000        0.015034
  -3   2  13        0.320000        0.031822
  -3   2  14        0.660000        0.008335
  -3   2  15        0.550000        0.011917
  -3   2  16        1.180000        0.075007
  -3   3   1        2.560000        0.001440
  -3   3   2        3.350000        0.037338
  -3   3   3        2.850000        0.001517
  -3   3   4       50.050000        0.006800
  -3   3   5        6.930000        0.004276
  -3   3   6       73.920000        0.008105
  -3   3   7        8.870000        0.009805
  -3   3   8       17.340000        0.003657
  -3   3   9       12.670000        0.003712
  -3   3  10       16.020000        0.004458
  -3   3  11       20.990000        0.005271
  -3   3  12       26.740000        0.006229
  -3   3  13       14.830000        0.005007
  -3   3  14       70.160000        0.007888
  -3   3  15        0.600000        0.027662
  -3   3  16       20.580000        0.013482
  -3   4   1      515.740000        0.082073
  -3   4   2       61.880000        0.007334
  -3   4   3      197.850000        0.020733
  -3   4   4        1.990000        0.001564
  -3   4   5       55.860000        0.009534
  -3   4   6        4.160000        0.001990
  -3   4   7       13.890000        0.003224
  -3   4   8        5.080000        0.002664
  -3   4   9       17.340000        0.004271
  -3   4  10        1.450000        0.004676
  -3   4  11       72.810000        0.009455
  -3   4  12        1.120000        0.123337
  -3   4  13        5.560000        0.005689
  -3   4  15        2.120000        0.009192
  -3   5   1        5.070000        0.002012
  -3   5   2       16.840000        0.003185
  -3   5   3        0.110000        0.011676
  -3   5   4        1.520000        0.001701
  -3   5   5       20.500000        0.003471
  -3   5   7       39.280000        0.005332
  -3   5   8        3.230000        0.002580
  -3   5   9       11.230000        0.003812
  -3   5  10       32.000000        0.009097
  -3   5  11       18.030000        0.004741
  -3   5  12       17.330000        0.004936
  -3   5  13       31.190000        0.060184
  -3   5  14       14.800000        0.007759
  -3   5  15        0.380000        0.036932
  -3   5  16       18.960000        0.006395
  -3   6   1        2.770000        0.001562
  -3   6   2      117.840000        0.011137
  -3   6   3       75.360000        0.007949
  -3   6   4      250.560000        0.022060
  -3   6   5        7.850000        0.004225
  -3   6   6       69.080000        0.007690
  -3   6   7        9.310000        0.002798
  -3   6   8       76.230000        0.008485
  -3   6   9       40.800000        0.006844
  -3   6  10        0.940000        0.072650
  -3   6  11        0.730000        0.014293
  -3   6  12        1.070000        0.039104
  -3   6  13        1.270000        0.014873
  -3   6  14        5.910000        0.004453
  -3   7   1       59.030000        0.006059
  -3   7   2       28.520000        0.007377
  -3   7   3        1.800000        0.001734
  -3   7   4       12.370000        0.002658
  -3   7   5       35.870000        0.004976
  -3   7   6        8.360000        0.003322
  -3   7   7       43.720000        0.005669
  -3   7   8        1.060000        0.008369
  -3   7   9       72.140000        0.009544
  -3   7  10        9.150000        0.004247
  -3   7  11       68.060000        0.009278
  -3   7  12       10.870000        0.004545
  -3   7  13       22.270000        0.006773
  -3   7  14        3.620000        0.004844
  -3   7  15       17.840000        0.005132
  -3   7  17       22.520000        0.007983
  -3   8   1        1.400000        0.001852
  -3   8   2       72.800000        0.008889
  -3   8   3        4.280000        0.001933
  -3   8   4      111.180000        0.010892
  -3   8   6      174.770000        0.017096
  -3   8   7        6.970000        0.002667
  -3   8   8       55.690000        0.008531
  -3   8   9       13.000000        0.006851
  -3   8  10       17.130000        0.004822
  -3   8  11        7.090000        0.009140
  -3   8  12        0.650000        0.030196
  -3   8  14        4.140000        0.006031
  -3   9   1       21.960000        0.003616
  -3   9   2        1.570000        0.001997
  -3   9   3       83.430000        0.008853
  -3   9   4        8.910000        0.002744
  -3   9   5       27.410000        0.004398
  -3   9   6        8.710000        0.002629
  -3   9   7       17.900000        0.003685
  -3   9   9       61.970000        0.008822
  -3   9  10        3.870000        0.004173
  -3   9  11       13.330000        0.004779
  -3   9  12        9.590000        0.005407
  -3   9  13        5.410000        0.004573
  -3   9  14       19.120000        0.007503
  -3   9  15        7.550000        0.005171
  -3  10   1      247.340000        0.020934
  -3  10   2       11.860000        0.020255
  -3  10   3       71.330000        0.007653
  -3  10   5      101.260000        0.010482
  -3  10   6       21.050000        0.011922
  -3  10   7       40.560000        0.007151
  -3  10   8        2.290000        0.003683
  -3  10   9        1.850000        0.006961
  -3  10  10        2.080000        0.086030
  -3  10  11       14.960000        0.021786
  -3  10  12        0.750000        0.015477
  -3  10  13       11.700000        0.004412
  -3  11   1       13.590000        0.002839
  -3  11   2        0.210000        0.016026
  -3  11   3        0.200000        0.010161
  -3  11   4       27.830000        0.006131
  -3  11   5       39.840000        0.005373
  -3  11   6       29.520000        0.004697
  -3  11   7       19.890000        0.013691
  -3  11   8       26.850000        0.005749
  -3  11   9        3.450000        0.004701
  -3  11  10       31.190000        0.013409
  -3  11  12       72.450000        0.011576
  -3  11  13        4.460000        0.005222
  -3  11  14       38.760000        0.008358
  -3  12   1       67.340000        0.009023
  -3  12   2       26.070000        0.004103
  -3  12   3      242.480000        0.027209
  -3  12   4       21.660000        0.003936
  -3  12   5       46.320000        0.010897
  -3  12   6        0.510000        0.030845
  -3  12   7       23.610000        0.005116
  -3  12   8        5.760000        0.003745
  -3  12   9       86.450000        0.013791
  -3  12  10        8.370000        0.004652
  -3  12  11        2.090000        0.023531
  -3  12  12        1.220000        0.004918
  -3  13   1       17.650000        0.003449
  -3  13   2        4.430000        0.002550
  -3  13   4        0.360000        0.010000
  -3  13   5       17.500000        0.005058
  -3  13   6        2.740000        0.008695
  -3  13   8       18.330000        0.004826
  -3  13   9        6.790000        0.009560
  -3  13  10        3.090000        0.004850
  -3  13  11        8.680000        0.006262
  -3  13  12       13.290000        0.004793
  -3  13  13        0.430000        0.011669
  -3  13  14        9.320000        0.005319
  -3  13  15       12.260000        0.007027
  -3  13  17       14.140000        0.009407
  -3  14   1       20.490000        0.005402
  -3  14   2       45.740000        0.006213
  -3  14   3        6.360000        0.004670
  -3  14   4       40.770000        0.011880
  -3  14   6      107.210000        0.013357
  -3  14   7        6.800000        0.007022
  -3  14   8       32.790000        0.006123
  -3  14   9        0.310000        0.033347
  -3  14  10        3.060000        0.021364
  -3  14  11        9.270000        0.005853
  -3  14  12        0.860000        0.091725
  -3  14  13        8.650000        0.012297
  -3  14  14        1.510000        0.090877
  -3  15   1        0.500000        0.035153
  -3  15   2        1.610000        0.028513
  -3  15   3       23.730000        0.004943
  -3  15   5        1.110000        0.007061
  -3  15   6        0.830000        0.054201
  -3  15   7       17.510000        0.005230
  -3  15   8        9.140000        0.004475
  -3  15   9       52.370000        0.007794
  -3  15  10       16.520000        0.005549
  -3  15  11       44.180000        0.006194
  -3  15  12        1.220000        0.008037
  -3  15  13       26.730000        0.005775
  -3  16   1       69.720000        0.008940
  -3  16   2       40.320000        0.006406
  -3  16   3       53.390000        0.016310
  -3  16   4       41.530000        0.013426
  -3  16   5       20.360000        0.019798
  -3  16   6      133.270000        0.014864
  -3  16   7        0.550000        0.010263
  -3  16   8       23.520000        0.005596
  -3  16   9        3.820000        0.005328
  -3  16  10        1.680000        0.007716
  -3  16  11        8.890000        0.007835
  -3  16  13        0.740000        0.011077
  -3  17   1        1.050000        0.037649
  -3  17   2        4.580000        0.006169
  -3  17   3        0.670000        0.010898
  -3  17   5        5.080000        0.003968
  -3  17   6        4.950000        0.004689
  -3  17   7        6.700000        0.004426
  -3  17   8       19.340000        0.027458
  -3  17   9       28.960000        0.007425
  -3  17  11        7.860000        0.004962
  -3  17  12       13.090000        0.020684
  -3  17  14       14.190000        0.007152
  -3  18   1       10.580000        0.004460
  -3  18   2        7.120000        0.006384
  -3  18   3       57.600000        0.008489
  -3  18   4        5.360000        0.010317
  -3  18   5       25.730000        0.006159
  -3  18   6        3.420000        0.004744
  -3  18   7       23.310000        0.005490
  -3  18   8        0.850000        0.012001
  -3  18   9       41.800000        0.005932
  -3  18  10        0.670000        0.037650
  -3  18  11        0.720000        0.008751
  -3  18  12        1.030000        0.014511
  -3  19   1        1.160000        0.117091
  -3  19   2        2.270000        0.147575
  -3  19   3        0.700000        0.015010
  -3  19   4       11.360000        0.004547
  -3  19   5       20.950000        0.005444
  -3  19   6        1.660000        0.007816
  -3  19   7        0.490000        0.023188
  -3  19   9        4.850000        0.005460
  -3  19  10       10.040000        0.009558
  -3  19  11        3.020000        0.246857
  -3  19  12       33.390000        0.007298
  -3  20   1       68.260000        0.009849
  -3  20   2      127.840000        0.014302
  -3  20   3       36.960000        0.011818
  -3  20   4       36.230000        0.006718
  -3  20   5       16.320000        0.005809
  -3  20   6        7.940000        0.054397
  -3  20   7        4.450000        0.004549
  -3  20   8        3.740000        0.004683
  -3  20   9        2.570000        0.005881
  -3  20  10        7.930000        0.009882
  -3  20  11        7.750000        0.005299
  -3  21   2        3.220000        0.005472
  -3  21   3        9.670000        0.005605
  -3  21   4        2.420000        0.057763
  -3  21   6       10.810000        0.004363
  -3  21   7       10.900000        0.004743
  -3  21   8        5.130000        0.005152
  -3  21   9       33.960000        0.022612
  -3  21  11       14.830000        0.006837
  -3  22   1        9.540000        0.005683
  -3  22   2        2.680000        0.008301
  -3  22   3        1.750000        0.178824
  -3  22   4       17.230000        0.004626
  -3  22   5        0.390000        0.035574
  -3  22   6       84.830000        0.016083
  -3  22   7        0.550000        0.045143
  -3  22   8       20.220000        0.019617
  -3  23   1        6.030000        0.004643
  -3  23   2        6.110000        0.004580
  -3  23   6        3.220000        0.006367
  -3  23   7        1.600000        0.012467
  -3  23   8        9.690000        0.020942
  -3  24   1       26.190000        0.005018
  -3  24   2        4.900000        0.005402
  -3  24   3       48.190000        0.006120
  -3  24   4       18.210000        0.008100
  -3  24   5       18.870000        0.005178
  -3  24   6        0.840000        0.008445
  -3  24   7        7.650000        0.005929
  -3  25   2        3.120000        0.008108
  -3  25   4        0.610000        0.019800
  -3  25   5        2.550000        0.008750
  -3  25   6        1.520000        0.134584
  -3  25  10       28.930000        0.008099
  -3  26   1       41.680000        0.006443
  -3  26   2        5.800000        0.006786
  -3  26   3       30.320000        0.005759
  -3  26   5       11.990000        0.013809
  -3  28   1       12.500000        0.008145
  -3  28   4       15.990000        0.008061
  -3  28   6       19.960000        0.022926
  -3  29   7       16.300000        0.009315
  -3  29   9       15.220000        0.011353
  -3  30   2       18.030000        0.009077
  -3  30   4       29.020000        0.008766
  -3  34   1       30.440000        0.013530
  -2   0   2        3.000000        0.001440
  -2   0   4       98.940000        0.010006
  -2   0   6        1.960000        0.001588
  -2   0   8      121.910000        0.012130
  -2   0  10       30.210000        0.005922
  -2   0  12       60.600000        0.009148
  -2   0  14       43.100000        0.008758
  -2   0  16       19.500000        0.018097
  -2   0  18       14.010000        0.009231
  -2   1   1      273.400000        0.028766
  -2   1   2       19.160000        0.002440
  -2   1   3      619.630000        0.070735
  -2   1   4      133.410000        0.013904
  -2   1   5      201.080000        0.018317
  -2   1   6       58.230000        0.012443
  -2   1   7       47.130000        0.007353
  -2   1   8        9.440000        0.002588
  -2   1   9       81.230000        0.008883
  -2   1  10        1.100000        0.061906
  -2   1  11       40.320000        0.006794
  -2   1  12       14.700000        0.004865
  -2   1  13       25.410000        0.043968
  -2   1  14        3.880000        0.006452
  -2   1  16        2.390000        0.008720
  -2   2   1       15.880000        0.002064
  -2   2   2       43.110000        0.014374
  -2   2   3      151.490000        0.067328
  -2   2   4       90.110000        0.014867
  -2   2   5        0.770000        0.001668
  -2   2   6       13.890000        0.002777
  -2   2   7        1.800000        0.002070
  -2   2   8       21.350000        0.003721
  -2   2   9        4.060000        0.006155
  -2   2  10        1.180000        0.012454
  -2   2  11        4.070000        0.003962
  -2   2  12       20.750000        0.005498
  -2   2  13        7.820000        0.006667
  -2   2  14       19.840000        0.023781
  -2   2  15       16.040000        0.004797
  -2   2  16       20.140000        0.005839
  -2   3   1       46.530000        0.006107
  -2   3   2       91.280000        0.008763
  -2   3   3        0.360000        0.001177
  -2   3   4      227.920000        0.025971
  -2   3   5        8.950000        0.002557
  -2   3   6      324.690000        0.028448
  -2   3   7        0.680000        0.003193
  -2   3   8      115.910000        0.011931
  -2   3   9        5.210000        0.002596
  -2   3  10       52.160000        0.012937
  -2   3  11        2.960000        0.003863
  -2   3  12        1.080000        0.017874
  -2   3  13        1.060000        0.037212
  -2   3  14        0.510000        0.034222
  -2   3  15        7.300000        0.004299
  -2   3  16       13.620000        0.005668
  -2   4   1       79.660000        0.007321
  -2   4   2        8.400000        0.003306
  -2   4   3      261.420000        0.026423
  -2   4   4       20.790000        0.006344
  -2   4   5       14.970000        0.003748
  -2   4   6        0.280000        0.005026
  -2   4   7        0.950000        0.009445
  -2   4   8        0.430000        0.005278
  -2   4   9      110.050000        0.010804
  -2   4  10        0.610000        0.006565
  -2   4  11       95.380000        0.011688
  -2   4  12       12.420000        0.004730
  -2   4  13        8.070000        0.005083
  -2   4  15       12.870000        0.004371
  -2   4  16        6.000000        0.005568
  -2   4  17       22.200000        0.007906
  -2   4  19       16.060000        0.009708
  -2   5   1       21.470000        0.002601
  -2   5   2      171.170000        0.036166
  -2   5   3      188.850000        0.017516
  -2   5   4      133.570000        0.012976
  -2   5   5        7.230000        0.002025
  -2   5   6      210.080000        0.030353
  -2   5   7        2.430000        0.002077
  -2   5   8       69.930000        0.007808
  -2   5   9       68.160000        0.007903
  -2   5  10       31.750000        0.005904
  -2   5  11        4.240000        0.012049
  -2   5  12       32.100000        0.005976
  -2   5  13        8.490000        0.005073
  -2   5  14        0.930000        0.090625
  -2   5  15        3.310000        0.006646
  -2   6   1        3.030000        0.001425
  -2   6   2       23.430000        0.003032
  -2   6   3        1.840000        0.001397
  -2   6   4       24.510000        0.003353
  -2   6   5       37.070000        0.004699
  -2   6   6        1.840000        0.002023
  -2   6   7       14.830000        0.003313
  -2   6   8       14.560000        0.003223
  -2   6   9        8.330000        0.021239
  -2   6  10        2.900000        0.003573
  -2   6  11        3.660000        0.004069
  -2   6  12       21.570000        0.024871
  -2   6  13       21.090000        0.005571
  -2   6  14       27.880000        0.005533
  -2   6  15        7.560000        0.004391
  -2   6  16        4.610000        0.005755
  -2   7   1      164.320000        0.014665
  -2   7   2       42.460000        0.004607
  -2   7   3      105.730000        0.024124
  -2   7   4       19.580000        0.003365
  -2   7   5      118.040000        0.018034
  -2   7   6        0.250000        0.005736
  -2   7   7       97.720000        0.010133
  -2   7   8       31.530000        0.007112
  -2   7   9       39.240000        0.006324
  -2   7  11       27.280000        0.005368
  -2   7  12       13.460000        0.035662
  -2   7  13       26.000000        0.006250
  -2   7  14        1.840000        0.157847
  -2   7  15        0.670000        0.017681
  -2   8   1       15.330000        0.002644
  -2   8   2       26.180000        0.003362
  -2   8   3        0.800000        0.002107
  -2   8   4       10.430000        0.002493
  -2   8   6        0.240000        0.008082
  -2   8   7        0.180000        0.015442
  -2   8   8        1.940000        0.003017
  -2   8   9       15.490000        0.004268
  -2   8  10       13.590000        0.004315
  -2   8  11        2.330000        0.032787
  -2   8  12       19.260000        0.005238
  -2   8  13        4.660000        0.006831
  -2   8  14       24.460000        0.005081
  -2   8  15       16.550000        0.004994
  -2   8  16       30.980000        0.018111
  -2   9   1      231.190000        0.019714
  -2   9   2       74.740000        0.007603
  -2   9   3      294.790000        0.025145
  -2   9   4       76.340000        0.008156
  -2   9   5       50.520000        0.006165
  -2   9   6      139.700000        0.013869
  -2   9   7        2.070000        0.002451
  -2   9   8       64.170000        0.008633
  -2   9   9       30.370000        0.013134
  -2   9  10       19.670000        0.005127
  -2   9  11       82.510000        0.021136
  -2   9  12        0.560000        0.022002
  -2   9  13        8.390000        0.006484
  -2  10   1      164.340000        0.019053
  -2  10   2       33.810000        0.004320
  -2  10   3      147.430000        0.013616
  -2  10   4        0.950000        0.002780
  -2  10   5        0.400000        0.004458
  -2  10   6        4.930000        0.002511
  -2  10   7        4.370000        0.007304
  -2  10   8        1.350000        0.003831
  -2  10   9       16.210000        0.004405
  -2  10  10       17.660000        0.004842
  -2  10  11       42.330000        0.007374
  -2  10  12        3.690000        0.030455
  -2  10  13       12.230000        0.010615
  -2  10  14       14.930000        0.005161
  -2  10  15        3.840000        0.217411
  -2  11   1       29.460000        0.003853
  -2  11   2       12.300000        0.002673
  -2  11   3       22.940000        0.003585
  -2  11   4       64.190000        0.007174
  -2  11   5        4.760000        0.002369
  -2  11   6       86.280000        0.013185
  -2  11   7       32.700000        0.004954
  -2  11   8      108.250000        0.012349
  -2  11   9        6.380000        0.009385
  -2  11  10       24.080000        0.005163
  -2  11  11        0.720000        0.010039
  -2  11  12        4.690000        0.005299
  -2  11  13        0.490000        0.006982
  -2  11  14       10.060000        0.004696
  -2  11  15        0.580000        0.028890
  -2  12   1        0.220000        0.009001
  -2  12   2        0.400000        0.004458
  -2  12   3        1.100000        0.002382
  -2  12   4        4.220000        0.002188
  -2  12   5       76.670000        0.008330
  -2  12   6        1.270000        0.002977
  -2  12   7        4.200000        0.003530
  -2  12   8        7.820000        0.003778
  -2  12   9        5.950000        0.003880
  -2  12  10       11.880000        0.006047
  -2  12  11        1.120000        0.092001
  -2  12  12        7.970000        0.022813
  -2  12  13       14.350000        0.004798
  -2  12  14        1.410000        0.089171
  -2  13   1      110.180000        0.010395
  -2  13   2        5.180000        0.002387
  -2  13   3       64.350000        0.007156
  -2  13   4       89.700000        0.009327
  -2  13   5      135.050000        0.012734
  -2  13   6       27.080000        0.005126
  -2  13   7      122.410000        0.014390
  -2  13   8       31.040000        0.005761
  -2  13   9       15.660000        0.004562
  -2  13  10        9.510000        0.004517
  -2  13  11       14.250000        0.012451
  -2  13  12        4.270000        0.004409
  -2  13  13        2.970000        0.228846
  -2  13  14        1.360000        0.007949
  -2  14   1       17.730000        0.003433
  -2  14   2       67.200000        0.007369
  -2  14   3       17.670000        0.003588
  -2  14   5        5.650000        0.004373
  -2  14   6        9.680000        0.004009
  -2  14   7        3.160000        0.003610
  -2  14   8        2.660000        0.003908
  -2  14   9       19.010000        0.005479
  -2  14  10       12.460000        0.005328
  -2  14  11       24.590000        0.006124
  -2  14  12       20.380000        0.004482
  -2  14  14       48.690000        0.006633
  -2  14  16       12.870000        0.034599
  -2  15   1      159.310000        0.014163
  -2  15   2        1.410000        0.003659
  -2  15   3       77.790000        0.008105
  -2  15   5       21.300000        0.008048
  -2  15   7       24.230000        0.017366
  -2  15   8        1.930000        0.004405
  -2  15   9       40.090000        0.007934
  -2  15  11       46.350000        0.047167
  -2  15  12        7.810000        0.005527
  -2  15  13        6.500000        0.006351
  -2  16   1       17.870000        0.004298
  -2  16   2       24.020000        0.004738
  -2  16   3        9.700000        0.003796
  -2  16   4        5.670000        0.003293
  -2  16   5        6.810000        0.003611
  -2  16   6        0.920000        0.096778
  -2  16   8       10.900000        0.007119
  -2  16   9       11.470000        0.004916
  -2  16  10        0.950000        0.010588
  -2  16  11       15.450000        0.004625
  -2  16  12        2.620000        0.006266
  -2  16  14       11.260000        0.007141
  -2  17   1       15.200000        0.004351
  -2  17   2       29.890000        0.015598
  -2  17   3       12.890000        0.004364
  -2  17   4      155.080000        0.017208
  -2  17   5       19.110000        0.025856
  -2  17   6       41.070000        0.006929
  -2  17   7        4.690000        0.007600
  -2  17   8       63.790000        0.009043
  -2  17  10       22.350000        0.004360
  -2  17  11       14.030000        0.009217
  -2  17  13        6.580000        0.006594
  -2  18   1       29.250000        0.005687
  -2  18   2        4.250000        0.003487
  -2  18   3        2.160000        0.004373
  -2  18   4        2.180000        0.006996
  -2  18   5       10.860000        0.004761
  -2  18   6        1.090000        0.006347
  -2  18   7       18.430000        0.005133
  -2  18   8        5.140000        0.005817
  -2  18   9        8.890000        0.005843
  -2  18  11       10.610000        0.004659
  -2  18  13       34.920000        0.007118
  -2  18  15       12.680000        0.009092
  -2  19   1        2.210000        0.004742
  -2  19   2       23.790000        0.010306
  -2  19   3        0.880000        0.008020
  -2  19   4       26.820000        0.005905
  -2  19   5        8.170000        0.028715
  -2  19   6       74.890000        0.015075
  -2  19   7       15.130000        0.007586
  -2  19   8       73.090000        0.011473
  -2  19  10        8.030000        0.011647
  -2  19  11        1.540000        0.053369
  -2  19  12        4.100000        0.006922
  -2  20   1       15.970000        0.004997
  -2  20   2        3.070000        0.004089
  -2  20   3       24.300000        0.024216
  -2  20   4       10.940000        0.004725
  -2  20   5        3.030000        0.005381
  -2  20   6        4.620000        0.049855
  -2  20   7        0.760000        0.015239
  -2  20   8        2.380000        0.017438
  -2  20   9        8.690000        0.004477
  -2  20  10       11.490000        0.004907
  -2  20  11       10.930000        0.004944
  -2  21   1       49.730000        0.007701
  -2  21   3       47.070000        0.007878
  -2  21   4        8.770000        0.006196
  -2  21   5       26.700000        0.006084
  -2  21   6        7.970000        0.006246
  -2  21   7       12.170000        0.004829
  -2  21   8        2.160000        0.075004
  -2  21   9       12.040000        0.005518
  -2  21  10        1.580000        0.008243
  -2  21  11       30.810000        0.006972
  -2  22   1       15.660000        0.005664
  -2  22   2       23.900000        0.005978
  -2  22   4        4.420000        0.213682
  -2  22   5        0.830000        0.028704
  -2  22   6        4.570000        0.004425
  -2  22   7        5.650000        0.005275
  -2  22   8        1.370000        0.008730
  -2  22   9        0.710000        0.020339
  -2  22  10        4.650000        0.006453
  -2  22  12       14.550000        0.008628
  -2  22  14       16.830000        0.010239
  -2  22  16       15.220000        0.011921
  -2  23   1       53.040000        0.010188
  -2  23   2        2.290000        0.023448
  -2  23   3       44.420000        0.009064
  -2  23   4       38.670000        0.005660
  -2  23   5       31.660000        0.005379
  -2  23   6        1.310000        0.127557
  -2  23   7       28.390000        0.005717
  -2  23   8       13.130000        0.005051
  -2  23   9       21.390000        0.006337
  -2  24   1        2.680000        0.012977
  -2  24   2        1.240000        0.005524
  -2  24   3        0.500000        0.020000
  -2  24   4        2.560000        0.008714
  -2  24   5        6.400000        0.025335
  -2  24   6        0.700000        0.013352
  -2  24   8       10.070000        0.005860
  -2  25   2       14.190000        0.004484
  -2  25   3        5.930000        0.005323
  -2  25   4        9.870000        0.005016
  -2  25   6       17.740000        0.005336
  -2  25   7        0.750000        0.008359
  -2  25  12       16.230000        0.009356
  -2  26   1        2.880000        0.211715
  -2  26   2        9.380000        0.004581
  -2  26   3        9.190000        0.005397
  -2  26   4        3.550000        0.116567
  -2  26   5        0.930000        0.009671
  -2  27   1       12.930000        0.026300
  -2  27   2        8.060000        0.005619
  -2  27   3        1.970000        0.109684
  -2  27   4       14.890000        0.007029
  -2  27   5       13.940000        0.008003
  -2  27   6       42.970000        0.007936
  -2  27   7       22.130000        0.007932
  -2  27   8       23.850000        0.007896
  -2  28   3       15.160000        0.007121
  -2  29   3       31.870000        0.007970
  -2  31   2       14.210000        0.008336
  -2  33   6       14.740000        0.012025
  -1   0   2      320.200000        0.041741
  -1   0   4      324.940000        0.035847
  -1   0   6       27.360000        0.003669
  -1   0   8      112.060000        0.011511
  -1   0  10      110.660000        0.013156
  -1   0  12       33.150000        0.017598
  -1   0  14       26.190000        0.007011
  -1   0  16        4.630000        0.006100
  -1   1   1      125.350000        0.026965
  -1   1   2     1134.350000        0.159951
  -1   1   3       71.910000        0.006114
  -1   1   4       28.860000        0.003476
  -1   1   5      248.680000        0.048964
  -1   1   6       77.810000        0.008103
  -1   1   7        6.150000        0.002192
  -1   1   8        0.210000        0.009546
  -1   1   9        0.580000        0.008237
  -1   1  10        3.250000        0.004602
  -1   1  11       15.030000        0.039960
  -1   1  12        2.670000        0.004300
  -1   1  13        8.610000        0.004519
  -1   1  14        4.820000        0.012053
  -1   1  16        8.280000        0.015455
  -1   1  17       14.100000        0.007910
  -1   2   1      739.830000        0.122795
  -1   2   2      137.060000        0.020600
  -1   2   3      315.860000        0.038657
  -1   2   4       77.730000        0.013165
  -1   2   5      156.100000        0.014071
  -1   2   6      217.400000        0.019324
  -1   2   7      108.300000        0.013559
  -1   2   8      149.370000        0.014412
  -1   2   9       63.550000        0.007247
  -1   2  10        5.880000        0.003173
  -1   2  11       79.640000        0.010059
  -1   2  12        3.190000        0.006430
  -1   2  13        5.680000        0.004349
  -1   2  14        8.930000        0.013463
  -1   2  15        6.350000        0.004961
  -1   2  16        2.550000        0.102501
  -1   3   1      148.070000        0.014841
  -1   3   2       86.590000        0.007744
  -1   3   3      202.300000        0.021400
  -1   3   4        2.010000        0.001276
  -1   3   5       13.620000        0.002981
  -1   3   6       46.750000        0.005297
  -1   3   7        8.020000        0.010133
  -1   3   8       17.720000        0.003295
  -1   3   9       15.030000        0.003420
  -1   3  10        2.630000        0.003561
  -1   3  12        3.400000        0.005170
  -1   3  13        3.340000        0.005267
  -1   3  14       70.620000        0.011880
  -1   3  15       10.650000        0.004857
  -1   3  16       29.280000        0.011118
  -1   4   1      477.880000        0.056766
  -1   4   3      114.720000        0.011043
  -1   4   4       23.710000        0.008903
  -1   4   5       95.970000        0.009101
  -1   4   6        2.680000        0.001616
  -1   4   7       68.370000        0.007451
  -1   4   8        2.530000        0.002613
  -1   4   9       20.350000        0.003767
  -1   4  10       14.500000        0.004211
  -1   4  11      105.040000        0.012509
  -1   4  13       76.640000        0.033476
  -1   4  14        7.240000        0.004590
  -1   4  15        5.110000        0.238658
  -1   5   1      265.890000        0.028951
  -1   5   2      363.700000        0.041732
  -1   5   3       30.240000        0.004965
  -1   5   4        1.240000        0.012894
  -1   5   5      148.720000        0.013209
  -1   5   6        1.810000        0.002058
  -1   5   7       23.380000        0.003770
  -1   5   8       13.880000        0.013109
  -1   5   9        6.480000        0.006052
  -1   5  12        4.170000        0.004184
  -1   5  13        4.980000        0.004981
  -1   5  15        2.310000        0.009722
  -1   5  16        6.190000        0.007024
  -1   5  18       13.190000        0.008470
  -1   6   1        6.810000        0.001490
  -1   6   2        8.710000        0.001676
  -1   6   3      256.870000        0.025670
  -1   6   4      175.840000        0.033912
  -1   6   5       59.940000        0.006480
  -1   6   6       44.130000        0.005279
  -1   6   8      221.030000        0.049258
  -1   6   9       24.020000        0.008786
  -1   6  10      131.840000        0.014705
  -1   6  11        8.420000        0.004157
  -1   6  12        8.040000        0.004358
  -1   6  13        5.870000        0.005071
  -1   6  14        5.820000        0.004524
  -1   6  15        6.840000        0.005724
  -1   6  16        4.360000        0.006492
  -1   7   1      109.790000        0.013261
  -1   7   2       35.740000        0.004303
  -1   7   3      255.670000        0.047193
  -1   7   4        9.740000        0.002042
  -1   7   5       86.940000        0.014226
  -1   7   6        2.130000        0.002047
  -1   7   7        7.770000        0.002953
  -1   7   8        7.080000        0.002624
  -1   7  10       13.600000        0.007712
  -1   7  11       41.520000        0.015719
  -1   7  12        1.090000        0.012386
  -1   7  13       34.950000        0.049457
  -1   7  14       11.010000        0.004486
  -1   7  15       12.190000        0.005026
  -1   7  17       23.390000        0.030547
  -1   8   1       11.480000        0.001986
  -1   8   2       33.390000        0.003924
  -1   8   3       14.450000        0.002532
  -1   8   4      103.510000        0.010151
  -1   8   5       52.760000        0.013755
  -1   8   6      302.990000        0.025005
  -1   8   7        0.150000        0.015061
  -1   8   8      108.260000        0.010581
  -1   8   9        3.350000        0.003078
  -1   8  10       25.490000        0.005303
  -1   8  11        7.990000        0.009093
  -1   8  12       26.690000        0.006241
  -1   8  14       12.860000        0.004189
  -1   8  15        5.220000        0.006800
  -1   9   1       55.270000        0.005732
  -1   9   2       40.260000        0.004428
  -1   9   3       53.610000        0.005806
  -1   9   4        6.440000        0.001912
  -1   9   5       49.020000        0.005793
  -1   9   6        6.670000        0.002388
  -1   9   7       14.720000        0.003187
  -1   9   8        6.350000        0.002717
  -1   9   9       31.570000        0.005528
  -1   9  10        0.310000        0.017560
  -1   9  11        3.830000        0.004569
  -1   9  13        0.900000        0.018572
  -1   9  14       15.090000        0.004737
  -1   9  15        1.050000        0.011703
  -1   9  19       15.040000        0.008830
  -1  10   1      316.630000        0.026993
  -1  10   2        0.240000        0.004308
  -1  10   3       37.580000        0.004634
  -1  10   4        7.850000        0.002362
  -1  10   5        6.720000        0.002369
  -1  10   6       25.570000        0.006682
  -1  10   7       94.250000        0.019038
  -1  10   8        2.330000        0.003219
  -1  10   9       93.780000        0.010670
  -1  10  10        7.940000        0.003944
  -1  10  11       64.600000        0.040385
  -1  10  12        3.450000        0.005092
  -1  10  13       35.870000        0.007949
  -1  10  15        1.450000        0.005962
  -1  11   1       42.310000        0.004946
  -1  11   2      163.630000        0.014347
  -1  11   3       23.280000        0.003658
  -1  11   4       42.260000        0.005400
  -1  11   5       15.070000        0.003410
  -1  11   6        0.330000        0.007150
  -1  11   7        7.350000        0.002719
  -1  11   8        0.550000        0.017781
  -1  11   9        7.430000        0.003981
  -1  11  12       17.380000        0.005270
  -1  11  14       31.110000        0.005611
  -1  11  16       27.300000        0.008234
  -1  12   1        0.660000        0.002583
  -1  12   3      340.510000        0.027205
  -1  12   4       27.920000        0.004317
  -1  12   5      203.150000        0.032289
  -1  12   6       12.220000        0.012528
  -1  12   7       23.120000        0.005226
  -1  12   8        5.590000        0.003597
  -1  12   9       67.690000        0.008976
  -1  12  10        3.140000        0.004770
  -1  12  11       30.710000        0.005964
  -1  12  12        8.560000        0.006075
  -1  12  13       23.020000        0.004800
  -1  12  14        7.050000        0.005548
  -1  13   1        3.320000        0.001976
  -1  13   2        5.740000        0.002149
  -1  13   3       43.650000        0.005337
  -1  13   4        1.590000        0.002354
  -1  13   5        4.350000        0.002598
  -1  13   6        4.440000        0.005983
  -1  13   7       23.530000        0.004694
  -1  13   8        1.050000        0.005778
  -1  13   9        6.360000        0.003872
  -1  13  10        0.880000        0.012874
  -1  13  11        6.240000        0.004762
  -1  13  12       14.130000        0.004687
  -1  13  13        2.520000        0.078277
  -1  13  14        2.190000        0.016152
  -1  14   1        5.850000        0.002306
  -1  14   2       26.270000        0.003946
  -1  14   4        8.960000        0.002729
  -1  14   5        4.970000        0.002724
  -1  14   6       73.220000        0.009866
  -1  14   8       65.920000        0.009101
  -1  14   9        0.330000        0.030435
  -1  14  10       58.890000        0.008421
  -1  14  11        2.630000        0.019179
  -1  14  12       10.450000        0.006128
  -1  14  13       21.790000        0.005075
  -1  14  14        1.930000        0.155439
  -1  14  16       16.030000        0.019187
  -1  15   1       94.910000        0.009005
  -1  15   2       16.290000        0.003294
  -1  15   3      146.120000        0.013544
  -1  15   4        4.000000        0.002831
  -1  15   5       30.080000        0.005528
  -1  15   9       28.200000        0.013045
  -1  15  10        8.190000        0.004513
  -1  15  11        0.610000        0.009113
  -1  15  12        6.920000        0.004282
  -1  15  13        1.310000        0.027145
  -1  15  15       15.940000        0.007192
  -1  16   1        7.430000        0.002689
  -1  16   2       35.360000        0.005049
  -1  16   3        9.800000        0.003368
  -1  16   4       22.020000        0.004572
  -1  16   5       18.000000        0.004585
  -1  16   6      165.100000        0.017271
  -1  16   7       28.690000        0.007828
  -1  16   8       73.820000        0.009902
  -1  16   9       16.610000        0.007754
  -1  16  10       17.970000        0.005802
  -1  16  11       14.060000        0.004526
  -1  16  12        9.820000        0.005042
  -1  16  13       26.620000        0.005358
  -1  17   1        2.480000        0.003390
  -1  17   2        0.410000        0.012357
  -1  17   3       16.030000        0.004122
  -1  17   4       10.920000        0.003922
  -1  17   5        7.260000        0.003838
  -1  17   6       23.170000        0.005215
  -1  17   7       18.960000        0.005153
  -1  17   9        0.700000        0.032731
  -1  17  11       27.900000        0.006575
  -1  17  12        5.440000        0.008436
  -1  17  13        4.430000        0.008518
  -1  18   1        3.950000        0.007196
  -1  18   2       12.440000        0.006448
  -1  18   3       84.250000        0.010047
  -1  18   4        4.060000        0.005002
  -1  18   5       34.170000        0.010545
  -1  18   7        7.460000        0.004451
  -1  18   9       47.220000        0.008933
  -1  18  10        3.160000        0.005580
  -1  18  11       11.810000        0.037293
  -1  19   1        5.840000        0.003692
  -1  19   2       86.910000        0.010611
  -1  19   3       10.910000        0.009367
  -1  19   4       16.930000        0.014912
  -1  19   5        1.520000        0.005670
  -1  19   6        3.900000        0.004484
  -1  19   7        5.860000        0.007434
  -1  19  10        5.460000        0.017457
  -1  19  11        5.810000        0.005125
  -1  19  12        2.550000        0.280015
  -1  20   1       41.010000        0.030045
  -1  20   2       11.160000        0.004028
  -1  20   3       23.690000        0.005249
  -1  20   4       33.920000        0.006463
  -1  20   5        8.760000        0.004674
  -1  20   6       48.350000        0.007667
  -1  20   7       15.740000        0.008908
  -1  20   8        8.530000        0.022301
  -1  20   9       19.040000        0.015179
  -1  20  10       35.090000        0.005460
  -1  20  11       21.820000        0.005382
  -1  20  12       17.930000        0.021491
  -1  20  13       13.850000        0.007098
  -1  21   1       39.920000        0.006731
  -1  21   3       33.470000        0.013075
  -1  21   4        0.490000        0.006982
  -1  21   5        9.780000        0.004833
  -1  21   6        7.040000        0.004724
  -1  21   7        4.070000        0.093452
  -1  21   8        1.150000        0.026030
  -1  21   9        7.230000        0.005129
  -1  21  10        0.750000        0.050946
  -1  21  14       12.190000        0.008357
  -1  22   1        1.260000        0.008637
  -1  22   2       16.330000        0.005063
  -1  22   3        2.480000        0.006106
  -1  22   4        9.040000        0.004757
  -1  22   5        6.620000        0.022538
  -1  22   6       67.680000        0.007316
  -1  22   8       40.470000        0.005883
  -1  22   9        4.730000        0.251539
  -1  22  10        3.120000        0.153334
  -1  23   1        8.420000        0.005116
  -1  23   2        3.460000        0.016399
  -1  23   3       25.300000        0.006106
  -1  23   4        6.560000        0.005975
  -1  23   5       17.170000        0.008601
  -1  23   6       14.040000        0.045922
  -1  23   7        0.440000        0.030077
  -1  23   8        0.900000        0.035009
  -1  24   1        1.810000        0.112501
  -1  24   2        1.680000        0.066007
  -1  24   3       31.430000        0.005157
  -1  24   4        4.950000        0.005346
  -1  24   5       37.760000        0.005798
  -1  24   7       19.780000        0.005098
  -1  24   8       19.840000        0.005246
  -1  24   9       16.910000        0.007186
  -1  24  10       19.110000        0.007108
  -1  25   1        0.750000        0.021000
  -1  25   2       52.990000        0.019627
  -1  25   4        6.940000        0.007541
  -1  25   5        8.680000        0.004482
  -1  26   1       14.820000        0.005011
  -1  26   2        0.850000        0.006295
  -1  26   3       23.660000        0.005563
  -1  26   4        2.910000        0.007080
  -1  26   5       23.590000        0.005896
  -1  26   6        2.850000        0.091539
  -1  26   7       11.820000        0.012966
  -1  26  11       20.880000        0.016286
  -1  27   1        3.200000        0.127501
  -1  27   2        5.120000        0.005496
  -1  27   3        7.940000        0.005706
  -1  27   4        0.760000        0.022701
  -1  28   1       21.490000        0.007209
  -1  28   4       18.190000        0.007269
  -1  28   6       27.490000        0.007658
  -1  28   8       11.960000        0.008522
  -1  29   1       24.200000        0.007241
  -1  29   5       18.930000        0.008205
  -1  30   4       22.350000        0.009668
  -1  30   8       20.350000        0.010177
  -1  30  10       13.460000        0.011640
  -1  31   2       14.950000        0.046438
  -1  32   5       12.230000        0.010615
   0   0   2      509.110000        0.080587
   0   0   4       24.460000        0.003014
   0   0   6       56.620000        0.005899
   0   0   8        5.160000        0.008068
   0   0  10       18.680000        0.004416
   0   0  12        1.470000        0.087569
   0   0  14       13.390000        0.004198
   0   0  16       22.920000        0.015061
   0   0  18       15.430000        0.007662
   0   1   1        1.890000        0.000484
   0   1   2       47.040000        0.004643
   0   1   3      449.340000        0.106204
   0   1   4      272.730000        0.034382
   0   1   5      151.160000        0.020853
   0   1   6        4.300000        0.001517
   0   1   7       55.090000        0.023666
   0   1   8       52.730000        0.015455
   0   1   9       83.600000        0.008628
   0   1  10       20.990000        0.013732
   0   1  11       47.410000        0.006937
   0   1  12        5.680000        0.010593
   0   1  13       89.480000        0.011189
   0   1  15       20.920000        0.005129
   0   2   0        3.810000        0.000665
   0   2   1        9.670000        0.001266
   0   2   2      186.100000        0.019807
   0   2   3      390.430000        0.040064
   0   2   4      215.060000        0.020709
   0   2   5      105.130000        0.009700
   0   2   6       12.560000        0.002473
   0   2   7       73.110000        0.010845
   0   2   8       22.180000        0.003580
   0   2   9        1.510000        0.021655
   0   2  10       16.420000        0.015707
   0   2  11        0.620000        0.008945
   0   2  12        6.230000        0.004218
   0   2  13        3.870000        0.004520
   0   2  14        3.560000        0.006159
   0   2  15        3.820000        0.174935
   0   2  16        2.720000        0.096929
   0   3   1       18.330000        0.001990
   0   3   2        2.300000        0.001111
   0   3   3        2.130000        0.003973
   0   3   4       91.430000        0.008455
   0   3   5        2.530000        0.001222
   0   3   6      252.360000        0.041618
   0   3   7        7.540000        0.002281
   0   3   8       26.960000        0.003966
   0   3   9        2.690000        0.002774
   0   3  10       68.200000        0.008679
   0   3  11       19.220000        0.004599
   0   3  12       34.450000        0.008924
   0   3  14        9.650000        0.004450
   0   3  16       47.400000        0.015338
   0   4   0        1.810000        0.001724
   0   4   1      496.060000        0.066143
   0   4   2        2.290000        0.008465
   0   4   3      675.370000        0.135113
   0   4   4       93.870000        0.008328
   0   4   5       86.830000        0.012365
   0   4   6        7.850000        0.003763
   0   4   7       78.260000        0.007954
   0   4   8        5.040000        0.002234
   0   4   9        5.680000        0.002590
   0   4  10        2.270000        0.004151
   0   4  11       11.560000        0.009403
   0   4  12       36.570000        0.006251
   0   4  13        5.540000        0.004462
   0   4  14        1.080000        0.073504
   0   4  15        0.710000        0.006567
   0   4  19       23.420000        0.010689
   0   5   1      122.680000        0.010319
   0   5   2       22.000000        0.002647
   0   5   3       89.570000        0.007952
   0   5   4        2.280000        0.001360
   0   5   5       18.320000        0.002798
   0   5   6      203.910000        0.025217
   0   5   8      258.620000        0.037611
   0   5   9       76.030000        0.007878
   0   5  10       60.520000        0.008429
   0   5  11       31.580000        0.006217
   0   5  12       33.410000        0.005872
   0   5  13       11.740000        0.004801
   0   5  14       23.860000        0.004771
   0   5  15        0.710000        0.058862
   0   6   0      984.760000        0.118095
   0   6   1       54.510000        0.005204
   0   6   2       80.740000        0.008517
   0   6   3       18.520000        0.002409
   0   6   4       58.850000        0.005674
   0   6   5      266.970000        0.024302
   0   6   6       22.340000        0.003428
   0   6   7       30.140000        0.004112
   0   6   8        1.510000        0.004479
   0   6   9        2.000000        0.003335
   0   6  10       26.610000        0.005076
   0   6  11        2.400000        0.004806
   0   6  12       13.680000        0.005851
   0   6  13        3.730000        0.005071
   0   6  14        0.910000        0.015197
   0   6  15        3.180000        0.010200
   0   6  16       13.550000        0.006566
   0   7   1      168.930000        0.015396
   0   7   2        2.630000        0.002202
   0   7   3      256.300000        0.022592
   0   7   4       73.170000        0.006957
   0   7   5       23.740000        0.004940
   0   7   6       22.680000        0.003375
   0   7   7       21.320000        0.003862
   0   7   9       26.760000        0.005048
   0   7  10        3.540000        0.003862
   0   7  11       24.560000        0.009369
   0   7  12        0.760000        0.043453
   0   7  13       70.960000        0.032179
   0   7  15       24.570000        0.005657
   0   8   0      284.520000        0.026938
   0   8   1       52.620000        0.011138
   0   8   2      314.330000        0.028716
   0   8   3       22.400000        0.003173
   0   8   4       47.490000        0.005004
   0   8   5       14.800000        0.002604
   0   8   6       21.570000        0.003423
   0   8   7       81.180000        0.010431
   0   8   8       68.060000        0.007379
   0   8   9        2.740000        0.003413
   0   8  10        9.210000        0.003793
   0   8  11        7.180000        0.006329
   0   8  12        4.690000        0.004957
   0   8  13        3.590000        0.007468
   0   8  14        9.340000        0.013631
   0   8  15       12.610000        0.006359
   0   9   1        0.130000        0.006039
   0   9   2       22.180000        0.002966
   0   9   3        0.990000        0.002661
   0   9   4       33.880000        0.004197
   0   9   5      108.740000        0.010140
   0   9   6       84.450000        0.008139
   0   9   7       49.190000        0.005773
   0   9   8       35.050000        0.004618
   0   9   9       27.630000        0.005441
   0   9  10       52.740000        0.007739
   0   9  11      100.050000        0.017381
   0   9  12       22.160000        0.005456
   0   9  13       20.520000        0.004602
   0   9  14        4.680000        0.022762
   0   9  15        8.480000        0.005333
   0   9  16       13.150000        0.007983
   0  10   0      107.550000        0.009863
   0  10   1       88.380000        0.011445
   0  10   2      165.270000        0.014866
   0  10   3      316.500000        0.025624
   0  10   4        1.700000        0.004477
   0  10   5       64.670000        0.006600
   0  10   6        1.050000        0.003043
   0  10   7        0.540000        0.005115
   0  10   8        8.110000        0.003220
   0  10   9        3.180000        0.004708
   0  10  10        0.430000        0.008111
   0  10  11        0.720000        0.014524
   0  10  12        1.290000        0.013451
   0  10  13        0.320000        0.031822
   0  10  14        9.310000        0.004616
   0  10  15        0.400000        0.043344
   0  10  17       12.410000        0.022308
   0  11   1      136.690000        0.018951
   0  11   2        0.630000        0.002715
   0  11   3       23.410000        0.003390
   0  11   4       14.760000        0.002887
   0  11   5        1.940000        0.002254
   0  11   6       22.040000        0.003734
   0  11   7        0.560000        0.006008
   0  11   8       98.890000        0.011054
   0  11   9        5.370000        0.003748
   0  11  10       54.320000        0.028972
   0  11  12       15.700000        0.005458
   0  11  14       11.830000        0.004561
   0  11  18       13.630000        0.013036
   0  12   0      118.580000        0.011066
   0  12   1       42.580000        0.004915
   0  12   2       35.490000        0.004333
   0  12   3        5.700000        0.004055
   0  12   4       11.560000        0.002690
   0  12   5      217.240000        0.018491
   0  12   6       10.490000        0.002969
   0  12   7       56.420000        0.007459
   0  12   8        7.580000        0.003451
   0  12   9        0.440000        0.011353
   0  12  10        0.800000        0.014359
   0  12  11        1.070000        0.019595
   0  12  12        7.070000        0.006430
   0  12  13        2.040000        0.101909
   0  12  14        2.200000        0.006929
   0  13   1       65.360000        0.006733
   0  13   2       21.430000        0.003842
   0  13   3       73.320000        0.007545
   0  13   4       13.540000        0.002999
   0  13   5       40.690000        0.010717
   0  13   6       27.250000        0.014202
   0  13   7       69.000000        0.009742
   0  13   8       70.130000        0.009001
   0  13   9       23.170000        0.005215
   0  13  10        6.990000        0.004495
   0  13  11       22.210000        0.005604
   0  13  12        3.300000        0.005761
   0  13  13       40.150000        0.005808
   0  13  14       17.520000        0.010317
   0  13  15       15.020000        0.023306
   0  14   0      148.850000        0.013389
   0  14   1       27.980000        0.004307
   0  14   2      194.200000        0.016746
   0  14   3       25.100000        0.004004
   0  14   4       66.340000        0.009161
   0  14   5        3.830000        0.002960
   0  14   6       25.110000        0.005237
   0  14   7        2.140000        0.003953
   0  14   8        8.340000        0.004197
   0  14   9        3.530000        0.004972
   0  14  11        1.280000        0.012447
   0  14  12        3.190000        0.007921
   0  14  13        1.840000        0.138072
   0  14  14       12.660000        0.005666
   0  14  16       19.640000        0.007699
   0  15   1       10.620000        0.002766
   0  15   3       11.660000        0.006401
   0  15   4        2.640000        0.002829
   0  15   5       27.500000        0.006206
   0  15   7       13.430000        0.004186
   0  15   9       41.960000        0.006910
   0  15  10        0.990000        0.008001
   0  15  11      117.860000        0.011037
   0  15  12        0.570000        0.021523
   0  15  13        8.590000        0.006611
   0  16   0       17.810000        0.003704
   0  16   1       64.660000        0.007227
   0  16   2       77.500000        0.010223
   0  16   3       21.710000        0.030619
   0  16   4       12.700000        0.003879
   0  16   5        0.920000        0.025334
   0  16   6        2.410000        0.003900
   0  16   8       30.230000        0.005777
   0  16   9       16.000000        0.004810
   0  16  10        4.900000        0.005065
   0  16  13        0.560000        0.019615
   0  17   1       13.960000        0.004024
   0  17   2        0.590000        0.006814
   0  17   3        9.110000        0.004956
   0  17   4       79.110000        0.009674
   0  17   5        5.140000        0.007693
   0  17   6       36.850000        0.007734
   0  17   7        5.200000        0.006456
   0  17   8       44.120000        0.007200
   0  17   9        3.070000        0.134323
   0  17  10       27.080000        0.010380
   0  17  12       13.490000        0.006824
   0  17  13       19.560000        0.006751
   0  17  14       15.860000        0.007449
   0  18   0       62.250000        0.008425
   0  18   1       74.210000        0.009275
   0  18   2        0.380000        0.028638
   0  18   3       59.920000        0.008635
   0  18   4        9.830000        0.004154
   0  18   5      178.750000        0.018722
   0  18   7       18.530000        0.005105
   0  18   9        0.380000        0.041669
   0  18  11        0.950000        0.008373
   0  18  12        1.030000        0.014511
   0  19   1        7.610000        0.004610
   0  19   2        3.880000        0.008762
   0  19   4        4.120000        0.004237
   0  19   6       17.330000        0.004936
   0  19   7        5.830000        0.004807
   0  19   8      120.190000        0.013779
   0  19   9        0.830000        0.061364
   0  19  10       48.400000        0.011806
   0  19  11        0.470000        0.034435
   0  20   0       56.350000        0.008062
   0  20   1       13.890000        0.004582
   0  20   2       31.460000        0.005820
   0  20   3       42.600000        0.007063
   0  20   4        0.340000        0.029167
   0  20   5       22.950000        0.005737
   0  20   6        6.880000        0.004308
   0  20   7        2.710000        0.008797
   0  20   8        9.800000        0.003757
   0  21   1        1.440000        0.010932
   0  21   2        6.230000        0.010888
   0  21   3        0.790000        0.011620
   0  21   4        1.490000        0.008782
   0  21   5       21.790000        0.005551
   0  21   6       11.410000        0.006064
   0  21   7       25.080000        0.009171
   0  21   8        0.960000        0.060000
   0  21   9       11.630000        0.004641
   0  21  11       31.710000        0.006921
   0  22   0       24.660000        0.005791
   0  22   1        6.380000        0.007500
   0  22   2       81.530000        0.010272
   0  22   3        0.810000        0.006637
   0  22   4       53.830000        0.007945
   0  22   5        2.120000        0.074423
   0  22   6        9.950000        0.004103
   0  22   7        7.730000        0.004537
   0  22   8       17.100000        0.004661
   0  22  10        1.880000        0.013030
   0  23   1        8.960000        0.016388
   0  23   3       42.920000        0.015005
   0  23   4       40.500000        0.008574
   0  23   5       14.430000        0.004059
   0  23   7        8.380000        0.004646
   0  23   8        0.500000        0.025403
   0  23   9       25.800000        0.005833
   0  23  11       27.220000        0.007230
   0  23  13       16.270000        0.009830
   0  24   0      103.860000        0.052553
   0  24   1       22.610000        0.007024
   0  24   2       14.460000        0.008434
   0  24   3        5.630000        0.004389
   0  24   4        3.980000        0.005484
   0  24   5       12.510000        0.004695
   0  24   6        1.750000        0.083214
   0  24   7        4.450000        0.005596
   0  24   8        1.750000        0.014094
   0  25   2        0.690000        0.017073
   0  25   3        4.350000        0.005359
   0  25   4        0.600000        0.020204
   0  25   6       16.570000        0.006105
   0  25   7        0.580000        0.031856
   0  25   8       33.200000        0.009436
   0  26   0        3.540000        0.010209
   0  26   1       17.170000        0.007075
   0  26   2        9.010000        0.005507
   0  26   3       25.280000        0.004914
   0  26   4        3.740000        0.014417
   0  26   5       19.090000        0.005805
   0  26   6        1.760000        0.155167
   0  26   7       15.510000        0.015333
   0  27   1        2.700000        0.010751
   0  27   2        1.740000        0.035239
   0  27   3        3.180000        0.248734
   0  27   4        9.140000        0.005938
   0  27   6       19.660000        0.006716
   0  27   7       12.250000        0.007033
   0  27  10       16.930000        0.008726
   0  28   0        8.740000        0.017282
   0  28   1        1.060000        0.086858
   0  28   2       13.700000        0.006717
   0  28   3       33.480000        0.007278
   0  28   4       14.740000        0.007558
   0  30   0       55.210000        0.028727
   0  31   3       15.360000        0.008641
   0  32   1       12.680000        0.009651
   0  33   6       14.740000        0.011160
   0  36   0       16.000000        0.013922
   1   0   0        0.600000        0.001087
   1   0   2     1064.180000        0.110320
   1   0   4        0.500000        0.001317
   1   0   6       59.520000        0.005907
   1   0   8      128.950000        0.013966
   1   0  10       46.980000        0.010588
   1   0  12        6.200000        0.004512
   1   0  14        8.690000        0.004954
   1   0  16       16.070000        0.007570
   1   0  18       25.420000        0.008478
   1   1   0       70.440000        0.007128
   1   1   1      169.930000        0.044908
   1   1   2      228.930000        0.019257
   1   1   3      165.220000        0.032330
   1   1   4       82.580000        0.017400
   1   1   5      351.430000        0.049594
   1   1   7       53.990000        0.005870
   1   1   8       12.050000        0.002730
   1   1   9       39.320000        0.004866
   1   1  10       14.280000        0.004103
   1   1  11        2.870000        0.004802
   1   1  12        5.120000        0.005163
   1   1  14        0.960000        0.039510
   1   1  15        3.470000        0.074091
   1   2   0       48.450000        0.006087
   1   2   1       51.760000        0.004588
   1   2   2      124.460000        0.009279
   1   2   3       43.790000        0.007651
   1   2   4        7.630000        0.002432
   1   2   5       69.250000        0.006744
   1   2   6        1.650000        0.001897
   1   2   7       14.460000        0.002948
   1   2   8       49.050000        0.005465
   1   2   9        9.770000        0.002664
   1   2  10       24.690000        0.005033
   1   2  11      130.580000        0.013583
   1   2  12       18.130000        0.005570
   1   2  13       39.870000        0.006740
   1   2  14       32.670000        0.005084
   1   2  15       15.180000        0.004890
   1   3   0      524.380000        0.175485
   1   3   1       42.590000        0.004284
   1   3   2      971.650000        0.435805
   1   3   3       41.860000        0.004156
   1   3   4      126.310000        0.069111
   1   3   5       53.600000        0.007734
   1   3   6      162.230000        0.014567
   1   3   7       38.770000        0.004823
   1   3   8       94.890000        0.009305
   1   3   9        1.950000        0.014330
   1   3  12       13.980000        0.004738
   1   3  13        3.120000        0.006109
   1   3  14        3.150000        0.006048
   1   3  15        2.220000        0.135034
   1   4   0       13.420000        0.001696
   1   4   1       11.220000        0.001297
   1   4   2       80.000000        0.008597
   1   4   4        5.400000        0.001701
   1   4   5        5.480000        0.001859
   1   4   6       45.680000        0.004991
   1   4   7       57.890000        0.006932
   1   4   8        2.330000        0.003618
   1   4   9       23.250000        0.008684
   1   4  10        7.040000        0.003961
   1   4  11       27.560000        0.010592
   1   4  12        1.580000        0.018086
   1   4  13       36.640000        0.007928
   1   4  14       15.200000        0.004351
   1   4  15       37.010000        0.008297
   1   5   0      423.840000        0.051138
   1   5   1      189.090000        0.017591
   1   5   2      280.290000        0.025198
   1   5   3        0.520000        0.001838
   1   5   4       27.550000        0.003193
   1   5   5      150.910000        0.012736
   1   5   6        2.940000        0.008070
   1   5   7       19.970000        0.003564
   1   5   8       44.200000        0.005721
   1   5   9        4.030000        0.004002
   1   5  10       96.440000        0.011781
   1   5  11        3.570000        0.004537
   1   5  12        6.980000        0.004501
   1   5  13        2.730000        0.009339
   1   6   0      130.570000        0.011889
   1   6   1        4.500000        0.001271
   1   6   2      244.750000        0.021157
   1   6   3       56.480000        0.005116
   1   6   4       46.550000        0.004692
   1   6   5       20.240000        0.003002
   1   6   6       34.120000        0.004280
   1   6   7       10.890000        0.002858
   1   6   8       84.640000        0.011836
   1   6  10      106.790000        0.043973
   1   6  11       15.340000        0.004483
   1   6  12       43.750000        0.006875
   1   6  13       23.810000        0.007009
   1   6  14        7.250000        0.004583
   1   6  15        5.120000        0.005496
   1   6  18       19.440000        0.009500
   1   7   0      110.170000        0.009911
   1   7   1       70.780000        0.006596
   1   7   2        5.200000        0.001585
   1   7   3      489.730000        0.038358
   1   7   4       28.460000        0.003414
   1   7   5      477.150000        0.035798
   1   7   6       44.130000        0.007328
   1   7   7       85.380000        0.015978
   1   7   8        3.080000        0.002710
   1   7   9       23.230000        0.017565
   1   7  10        0.420000        0.014143
   1   7  13        3.370000        0.005636
   1   7  14        1.400000        0.020732
   1   7  15        0.720000        0.018059
   1   8   0        3.640000        0.005602
   1   8   1       58.970000        0.005662
   1   8   2        1.130000        0.001468
   1   8   3       17.520000        0.002671
   1   8   4       11.240000        0.002311
   1   8   5        5.740000        0.005190
   1   8   6       40.320000        0.004855
   1   8   7        0.230000        0.011113
   1   8   8       93.780000        0.017160
   1   8   9       17.110000        0.011087
   1   8  10       37.480000        0.006761
   1   8  11        7.890000        0.004942
   1   8  12       18.570000        0.022852
   1   8  13        0.380000        0.021727
   1   8  14       31.050000        0.005353
   1   8  15        4.060000        0.009334
   1   8  16       25.470000        0.007914
   1   9   0       37.900000        0.004707
   1   9   1      144.640000        0.012814
   1   9   2      109.860000        0.009654
   1   9   3       33.390000        0.003815
   1   9   4       32.940000        0.004318
   1   9   5        2.620000        0.001922
   1   9   6       44.140000        0.005059
   1   9   7       92.920000        0.008901
   1   9   8       24.500000        0.004506
   1   9   9       10.470000        0.005396
   1   9  10        0.830000        0.012331
   1   9  11        5.550000        0.004454
   1   9  12        8.820000        0.009519
   1   9  13        6.550000        0.004805
   1  10   1       19.170000        0.003043
   1  10   2        9.190000        0.012678
   1  10   3       26.670000        0.003646
   1  10   4       30.350000        0.003852
   1  10   5        3.670000        0.002263
   1  10   6       19.390000        0.006811
   1  10   7       27.120000        0.010767
   1  10   8        0.650000        0.007245
   1  10   9       58.070000        0.007588
   1  10  10        3.860000        0.004185
   1  10  11       42.060000        0.007023
   1  10  12        0.780000        0.018183
   1  10  13       35.240000        0.005312
   1  11   0      394.340000        0.031976
   1  11   1      112.490000        0.010470
   1  11   2      190.450000        0.016605
   1  11   3       29.290000        0.003993
   1  11   4      158.400000        0.013396
   1  11   5        5.150000        0.003367
   1  11   6       75.310000        0.007748
   1  11   7        0.490000        0.008413
   1  11   8       33.350000        0.005617
   1  11   9        4.220000        0.011550
   1  11  10       35.170000        0.006231
   1  11  11        4.710000        0.010290
   1  11  12        1.510000        0.005075
   1  11  14        0.720000        0.020000
   1  11  16       11.400000        0.008953
   1  12   1        9.390000        0.002435
   1  12   2        6.310000        0.002327
   1  12   3       32.290000        0.004173
   1  12   4        0.150000        0.015061
   1  12   5       45.180000        0.007283
   1  12   6        2.430000        0.002724
   1  12   7        1.180000        0.005096
   1  12   8       14.450000        0.004402
   1  12   9       19.550000        0.004995
   1  12  10        1.270000        0.008563
   1  12  11       45.440000        0.016205
   1  12  13       68.880000        0.007187
   1  12  14        7.360000        0.005588
   1  12  15       24.820000        0.007405
   1  13   0      192.500000        0.018443
   1  13   1        2.190000        0.001989
   1  13   2       66.490000        0.006923
   1  13   3      129.710000        0.012066
   1  13   4       28.140000        0.004036
   1  13   5       79.290000        0.007951
   1  13   6        3.260000        0.003495
   1  13   7       22.790000        0.010991
   1  13   8       10.780000        0.003974
   1  13   9       10.730000        0.005965
   1  13  10       51.530000        0.007923
   1  14   0       18.130000        0.003356
   1  14   1        6.030000        0.009952
   1  14   2        3.910000        0.002366
   1  14   3        0.920000        0.003501
   1  14   5        3.600000        0.003796
   1  14   6       27.230000        0.010522
   1  14   7        2.980000        0.004218
   1  14   8        9.600000        0.004256
   1  14   9        6.970000        0.004251
   1  14  10       39.380000        0.006560
   1  14  11        6.600000        0.003976
   1  14  12       26.340000        0.006806
   1  14  13        1.500000        0.095006
   1  14  16       12.370000        0.043904
   1  15   0        7.600000        0.002628
   1  15   1       75.730000        0.008013
   1  15   2       17.460000        0.003487
   1  15   3       75.200000        0.007759
   1  15   4       14.190000        0.003790
   1  15   5       66.690000        0.008531
   1  15   6        1.320000        0.004522
   1  15   7      119.950000        0.015945
   1  15   8        4.700000        0.004617
   1  15   9        0.860000        0.010556
   1  15  10        2.860000        0.006194
   1  15  11        3.000000        0.006365
   1  15  12        1.220000        0.051547
   1  15  13       13.680000        0.005038
   1  16   0        9.600000        0.002886
   1  16   1       12.110000        0.003029
   1  16   2        0.340000        0.010715
   1  16   3        1.340000        0.004451
   1  16   4        3.780000        0.003935
   1  16   6       29.860000        0.005569
   1  16   7       43.430000        0.007055
   1  16   8       45.730000        0.007322
   1  16   9       45.390000        0.007378
   1  16  10       33.020000        0.004783
   1  16  12       17.290000        0.005477
   1  16  16       15.080000        0.009565
   1  17   0      121.480000        0.013631
   1  17   1       10.510000        0.003687
   1  17   2       47.540000        0.006917
   1  17   3       97.460000        0.010895
   1  17   4       36.030000        0.006212
   1  17   5       42.830000        0.006896
   1  17   6       41.240000        0.006770
   1  17   7       19.800000        0.008885
   1  17   8       13.190000        0.006750
   1  17   9        7.880000        0.006615
   1  17  10       13.220000        0.004438
   1  17  11        2.420000        0.006813
   1  18   0        1.760000        0.004316
   1  18   1        5.520000        0.003644
   1  18   2       31.500000        0.005951
   1  18   3       22.130000        0.005149
   1  18   4        2.050000        0.008812
   1  18   5        9.820000        0.004371
   1  18   6        6.030000        0.004090
   1  18   7        4.810000        0.004508
   1  18   8        6.720000        0.007108
   1  18   9        4.210000        0.004143
   1  18  10        0.910000        0.013754
   1  18  11       20.860000        0.005144
   1  18  12        0.470000        0.051669
   1  18  13       31.460000        0.007438
   1  19   0       73.760000        0.012660
   1  19   1       10.760000        0.009811
   1  19   2       24.410000        0.005695
   1  19   3       54.950000        0.008270
   1  19   4       46.280000        0.007234
   1  19   5        5.900000        0.004461
   1  19   6        9.010000        0.004774
   1  19   7        7.780000        0.004757
   1  19   8        6.290000        0.006240
   1  19   9        1.500000        0.032658
   1  19  10       36.630000        0.005228
   1  20   0        1.540000        0.068211
   1  20   1        2.340000        0.035368
   1  20   2       15.600000        0.004756
   1  20   3        5.210000        0.004448
   1  20   4        1.500000        0.010455
   1  20   5        3.410000        0.005567
   1  20   6       62.970000        0.008445
   1  20   7        5.520000        0.007143
   1  20   8       16.600000        0.005157
   1  20   9       11.420000        0.004523
   1  20  10       21.090000        0.011418
   1  20  11       11.570000        0.006696
   1  20  12       12.240000        0.006795
   1  20  13       13.970000        0.007985
   1  21   0       33.960000        0.006317
   1  21   1       65.430000        0.009290
   1  21   2       56.900000        0.008594
   1  21   3       62.790000        0.009189
   1  21   4        2.830000        0.005779
   1  21   5       15.810000        0.005232
   1  21   6        9.350000        0.006060
   1  21   7       41.720000        0.017891
   1  21   8        8.980000        0.005783
   1  21   9        8.830000        0.005117
   1  22   0        5.340000        0.009023
   1  22   1        6.720000        0.005829
   1  22   2        4.800000        0.006244
   1  22   3        0.460000        0.028335
   1  22   5        1.010000        0.013495
   1  22   6        1.180000        0.009279
   1  22   7        0.900000        0.015391
   1  22   8       13.440000        0.004739
   1  22   9        2.170000        0.094189
   1  22  14       13.030000        0.012352
   1  23   0       19.780000        0.006305
   1  23   1        0.650000        0.009825
   1  23   3       17.720000        0.006456
   1  23   4       15.870000        0.004500
   1  23   5       57.470000        0.006653
   1  23   6       34.900000        0.005491
   1  23   7       16.570000        0.004641
   1  23   8        0.820000        0.017146
   1  24   0        1.350000        0.011735
   1  24   1        3.070000        0.200974
   1  24   2       27.010000        0.005000
   1  24   3        0.370000        0.033860
   1  24   4        0.610000        0.063441
   1  24   5        2.830000        0.174180
   1  24   6        1.380000        0.007033
   1  24   7       11.270000        0.025168
   1  24   9       20.440000        0.007199
   1  25   0       62.980000        0.007313
   1  25   1        0.710000        0.034921
   1  25   2       61.570000        0.055142
   1  25   3        0.650000        0.020421
   1  25   4       27.200000        0.005243
   1  25   5       14.400000        0.005354
   1  25   6        1.870000        0.045892
   1  25   8       17.000000        0.016734
   1  25  10       26.320000        0.040729
   1  26   0        1.590000        0.015668
   1  26   3        0.680000        0.023655
   1  26   5        6.410000        0.006443
   1  26  11       18.450000        0.009319
   1  27   0        7.000000        0.005302
   1  27   1        0.760000        0.013641
   1  27   2       21.100000        0.005569
   1  27   3       11.470000        0.006510
   1  27   6       15.250000        0.008952
   1  29   1       48.230000        0.074639
   1  29   3       12.770000        0.013269
   1  29   5       20.250000        0.007859
   1  29   7       10.830000        0.008840
   1  30   2       14.740000        0.020543
   1  30   8       20.280000        0.010914
   1  31   5       30.370000        0.010521
   1  33   2       27.690000        0.029903
   2   0   0      974.280000        0.105487
   2   0   2      463.130000        0.040582
   2   0   4       82.080000        0.006732
   2   0   6       89.980000        0.007916
   2   0   8      127.160000        0.010587
   2   0  10      161.710000        0.022471
   2   0  12       26.870000        0.005597
   2   0  16       16.260000        0.008383
   2   1   0      397.770000        0.042807
   2   1   1      200.650000        0.019236
   2   1   2        5.490000        0.001337
   2   1   3        8.650000        0.001688
   2   1   4        0.270000        0.003765
   2   1   5        0.150000        0.007621
   2   1   6        3.990000        0.001850
   2   1   7        0.190000        0.010863
   2   1   8        3.530000        0.003874
   2   1   9       36.930000        0.005185
   2   1  10        0.540000        0.012176
   2   1  11       16.790000        0.005097
   2   1  12        0.610000        0.022073
   2   1  13       55.180000        0.006819
   2   1  15       30.650000        0.007478
   2   2   0      163.860000        0.014995
   2   2   1        5.770000        0.001426
   2   2   2       97.420000        0.007749
   2   2   3      110.460000        0.018756
   2   2   4      256.690000        0.021806
   2   2   5       53.540000        0.006026
   2   2   6       37.180000        0.004460
   2   2   7      156.360000        0.020963
   2   2   8        2.200000        0.003417
   2   2   9        4.750000        0.006312
   2   2  10       25.200000        0.005073
   2   2  11        0.480000        0.016163
   2   2  12        3.650000        0.006001
   2   2  13       18.330000        0.004344
   2   2  14        4.300000        0.021759
   2   2  15        3.780000        0.118489
   2   3   0       27.440000        0.003428
   2   3   1       16.810000        0.002172
   2   3   2       66.760000        0.008522
   2   3   3        0.710000        0.001816
   2   3   4      175.480000        0.022140
   2   3   5       19.510000        0.006768
   2   3   6       15.220000        0.003227
   2   3   7        0.770000        0.004237
   2   3   8        0.220000        0.015038
   2   3   9       18.050000        0.008173
   2   3  10       35.940000        0.025798
   2   3  11        1.410000        0.006872
   2   3  12       55.100000        0.008124
   2   3  14        4.690000        0.006019
   2   3  16       21.210000        0.007496
   2   4   0       41.760000        0.004166
   2   4   1       36.900000        0.005070
   2   4   2       10.140000        0.002899
   2   4   3      331.020000        0.023887
   2   4   4      167.590000        0.303045
   2   4   5      188.790000        0.212318
   2   4   6        7.860000        0.002359
   2   4   7      138.540000        0.016091
   2   4   8        4.470000        0.002526
   2   4   9       86.120000        0.013845
   2   4  10       14.490000        0.025490
   2   4  11       34.720000        0.005909
   2   4  13        0.790000        0.011620
   2   5   0      286.740000        0.025762
   2   5   1      245.900000        0.020043
   2   5   2       88.540000        0.007203
   2   5   4       34.230000        0.003827
   2   5   5       22.470000        0.010259
   2   5   6        3.090000        0.002127
   2   5   7        0.250000        0.010000
   2   5   8      122.020000        0.042272
   2   5   9        1.700000        0.005035
   2   5  10       50.530000        0.007090
   2   5  11        3.030000        0.004951
   2   5  12        1.560000        0.032867
   2   5  13       20.280000        0.004813
   2   5  14       13.340000        0.005169
   2   5  16       23.360000        0.008064
   2   6   0      391.760000        0.040438
   2   6   1      110.390000        0.009142
   2   6   2       22.800000        0.002661
   2   6   3       55.130000        0.005048
   2   6   4        5.890000        0.001906
   2   6   5      132.310000        0.022128
   2   6   6       70.260000        0.007044
   2   6   7       64.440000        0.010440
   2   6   8       56.670000        0.032213
   2   6   9        5.870000        0.003421
   2   6  10       38.100000        0.007909
   2   6  12       12.810000        0.004977
   2   6  13        3.060000        0.020463
   2   6  14       11.990000        0.005111
   2   7   0       13.450000        0.002723
   2   7   1       30.490000        0.003394
   2   7   2       25.650000        0.002980
   2   7   3       21.840000        0.002895
   2   7   4        8.520000        0.002174
   2   7   5       10.260000        0.002535
   2   7   6        6.060000        0.002424
   2   7   7       13.540000        0.003634
   2   7   8        3.810000        0.007944
   2   7   9        5.200000        0.003599
   2   7  11        9.770000        0.004394
   2   7  12        5.140000        0.006170
   2   7  13       42.680000        0.025727
   2   7  14        0.910000        0.027735
   2   7  15       29.260000        0.007348
   2   8   0      112.980000        0.010815
   2   8   1      117.880000        0.009894
   2   8   2      309.750000        0.024186
   2   8   3      163.940000        0.013029
   2   8   4      168.650000        0.015229
   2   8   5        4.280000        0.003176
   2   8   6       26.360000        0.003810
   2   8   7       49.470000        0.005631
   2   8   8       33.730000        0.014201
   2   8  10       62.930000        0.008450
   2   8  12       25.200000        0.007119
   2   8  13        5.510000        0.005095
   2   8  14        0.440000        0.033761
   2   9   0       23.980000        0.003308
   2   9   1       14.850000        0.002595
   2   9   2       25.510000        0.003335
   2   9   3       44.940000        0.004968
   2   9   4       18.770000        0.002980
   2   9   5       14.690000        0.002901
   2   9   6        9.390000        0.002951
   2   9   7       28.550000        0.004858
   2   9   8        1.770000        0.005993
   2   9   9        1.280000        0.009402
   2   9  10       21.740000        0.004933
   2   9  11       29.230000        0.005833
   2   9  12       34.180000        0.004978
   2   9  13        7.280000        0.006239
   2   9  14        8.140000        0.006112
   2   9  15       12.100000        0.007373
   2   9  17       18.210000        0.010157
   2  10   0       19.090000        0.003056
   2  10   1        0.220000        0.004767
   2  10   2      125.690000        0.010899
   2  10   3       31.840000        0.004003
   2  10   4        9.360000        0.002443
   2  10   5      147.340000        0.014612
   2  10   6       10.720000        0.021096
   2  10   7       92.460000        0.016449
   2  10   8       38.030000        0.011480
   2  10   9       54.870000        0.007553
   2  10  10        4.580000        0.004742
   2  10  11       15.440000        0.005747
   2  10  12       14.700000        0.007349
   2  10  13        1.170000        0.041685
   2  10  14        0.670000        0.021820
   2  11   0       59.040000        0.006058
   2  11   1       10.610000        0.004241
   2  11   2       68.080000        0.006461
   2  11   3       11.300000        0.002597
   2  11   4        3.090000        0.002405
   2  11   5        2.440000        0.002713
   2  11   6        0.260000        0.015032
   2  11   7        5.000000        0.016019
   2  11   8       15.760000        0.006844
   2  11   9        2.080000        0.005586
   2  11  10       10.440000        0.004736
   2  11  11        4.260000        0.008875
   2  11  12        6.560000        0.005079
   2  11  13        2.510000        0.205143
   2  11  18       13.530000        0.010692
   2  12   0       27.470000        0.003772
   2  12   1       83.020000        0.008080
   2  12   2       42.040000        0.010527
   2  12   3       56.290000        0.007712
   2  12   4       41.470000        0.004937
   2  12   5      123.910000        0.021196
   2  12   6       12.320000        0.012423
   2  12   7       47.780000        0.019686
   2  12   8        8.380000        0.003952
   2  12   9       10.720000        0.004401
   2  12  10       23.800000        0.006004
   2  12  11        0.490000        0.018040
   2  12  12        1.180000        0.008334
   2  12  13        7.200000        0.007592
   2  12  15       12.140000        0.008393
   2  13   0        3.640000        0.002282
   2  13   1        8.150000        0.002627
   2  13   2       26.000000        0.003988
   2  13   4        7.050000        0.005548
   2  13   5        9.010000        0.003467
   2  13   6        5.930000        0.009701
   2  13   8       42.310000        0.006981
   2  13   9       19.440000        0.025401
   2  13  10       11.730000        0.004805
   2  13  11       27.260000        0.004818
   2  13  13       33.770000        0.005677
   2  13  15       26.380000        0.008710
   2  14   0       83.820000        0.008101
   2  14   1        1.210000        0.003133
   2  14   2      136.480000        0.012310
   2  14   3        2.160000        0.004857
   2  14   4       51.000000        0.006906
   2  14   5       33.900000        0.006054
   2  14   6       87.790000        0.010283
   2  14   7        0.530000        0.014336
   2  14   8       90.500000        0.010510
   2  14   9       21.870000        0.005212
   2  14  10       13.420000        0.012606
   2  14  11        8.100000        0.014022
   2  14  12       20.360000        0.006300
   2  15   0        1.340000        0.005764
   2  15   1       37.890000        0.005170
   2  15   2        2.530000        0.003321
   2  15   3       15.670000        0.011569
   2  15   5       28.360000        0.004891
   2  15   6        0.780000        0.048335
   2  15   7        6.740000        0.007773
   2  15   8        0.390000        0.024167
   2  15   9        5.200000        0.005409
   2  15  10        0.600000        0.016008
   2  15  11       31.980000        0.005067
   2  15  12        2.390000        0.111240
   2  15  13       14.050000        0.006769
   2  16   0       15.010000        0.006972
   2  16   1        4.590000        0.004092
   2  16   2       72.570000        0.019174
   2  16   3       16.220000        0.004402
   2  16   4       34.990000        0.006128
   2  16   5       21.950000        0.006695
   2  16   6        4.980000        0.004660
   2  16   8       13.750000        0.005012
   2  16   9       34.260000        0.007707
   2  16  10       14.870000        0.015678
   2  16  11       24.230000        0.004984
   2  16  12       17.710000        0.005705
   2  17   0        6.130000        0.013409
   2  17   1        5.990000        0.003598
   2  17   2       37.800000        0.006436
   2  17   3        2.270000        0.004611
   2  17   4        2.850000        0.016731
   2  17   5       12.970000        0.004718
   2  17   6        0.390000        0.021001
   2  17   7        2.540000        0.006474
   2  17   8       13.880000        0.004964
   2  17  10       14.730000        0.004855
   2  17  12       15.680000        0.010740
   2  17  14       13.400000        0.024435
   2  18   0        6.540000        0.004271
   2  18   1       81.050000        0.010106
   2  18   2        5.720000        0.003772
   2  18   3       60.500000        0.008194
   2  18   4        3.490000        0.005032
   2  18   5      168.020000        0.016968
   2  18   6        2.030000        0.020781
   2  18   7       82.130000        0.014526
   2  18   8        0.700000        0.013352
   2  18   9       15.170000        0.005078
   2  18  10        5.190000        0.005419
   2  18  11        0.780000        0.028572
   2  19   0       99.820000        0.012034
   2  19   1        5.030000        0.004009
   2  19   2       38.150000        0.006507
   2  19   3        0.870000        0.076726
   2  19   4        0.400000        0.023370
   2  19   5        6.070000        0.005196
   2  19   8       28.340000        0.008098
   2  19  10       15.450000        0.005169
   2  20   0        1.660000        0.013910
   2  20   1        0.500000        0.020000
   2  20   2       42.110000        0.006885
   2  20   3        8.440000        0.004376
   2  20   5       36.050000        0.012310
   2  20   6        3.570000        0.007039
   2  20   7       24.530000        0.004922
   2  20   8       31.520000        0.005142
   2  20   9       12.210000        0.005226
   2  20  10        4.610000        0.008617
   2  20  12       13.170000        0.007474
   2  21   0       22.230000        0.005599
   2  21   1        2.600000        0.056491
   2  21   2        1.870000        0.007544
   2  21   3       11.000000        0.011174
   2  21   4       22.090000        0.020962
   2  21   7        4.970000        0.004991
   2  21   8        1.010000        0.013495
   2  21   9        0.750000        0.041087
   2  21  11       11.290000        0.009938
   2  22   0       32.830000        0.006395
   2  22   1        2.570000        0.024787
   2  22   2       65.130000        0.008855
   2  22   3        0.910000        0.016723
   2  22   4       88.710000        0.011982
   2  22   5        6.050000        0.004627
   2  22   6       29.350000        0.013821
   2  22   8       14.170000        0.005051
   2  22  10       16.420000        0.006978
   2  23   1       26.580000        0.011837
   2  23   2        5.360000        0.006616
   2  23   4        0.500000        0.025403
   2  23   5        1.520000        0.086907
   2  23   6        0.700000        0.060051
   2  23   7        0.440000        0.026675
   2  23   8        0.630000        0.028637
   2  23  11       12.810000        0.011620
   2  23  13       26.790000        0.009510
   2  24   0       48.920000        0.006602
   2  24   1       12.360000        0.003987
   2  24   2        9.020000        0.005006
   2  24   3       13.340000        0.006445
   2  24   4        0.570000        0.021523
   2  24   5       18.470000        0.011751
   2  24   6       10.730000        0.005263
   2  24   8       14.230000        0.040624
   2  25   0       19.320000        0.013830
   2  25   1        1.080000        0.057231
   2  25   2        4.330000        0.006539
   2  25   3        3.080000        0.133772
   2  25   4        3.820000        0.006558
   2  25   8       16.040000        0.008500
   2  26   0        0.550000        0.017781
   2  26   1       11.300000        0.005430
   2  26   2        0.620000        0.015395
   2  26   3       24.680000        0.011193
   2  26   4        0.530000        0.039546
   2  26   5       20.390000        0.036109
   2  26   6       13.430000        0.007326
   2  26   7       30.400000        0.007701
   2  26   8       17.650000        0.007288
   2  27   0        1.000000        0.017949
   2  27   1        4.270000        0.007482
   2  27   2        8.330000        0.007737
   2  27  12       15.010000        0.010953
   2  28   2       16.390000        0.006373
   2  28   4       35.390000        0.007906
   2  28   5       10.710000        0.007793
   2  28   7       18.800000        0.011539
   2  30   0       20.500000        0.007961
   2  31   0       20.400000        0.008204
   2  32   1       16.690000        0.010844
   2  32   3       22.610000        0.009554
   2  32   7       18.450000        0.011764
   3   0   0       34.530000        0.009568
   3   0   2      132.990000        0.010119
   3   0   4       45.290000        0.004516
   3   0   6       10.830000        0.002711
   3   0   8        8.350000        0.003747
   3   0  14        0.610000        0.027088
   3   1   0       10.930000        0.001950
   3   1   1        6.470000        0.003325
   3   1   2        0.160000        0.007018
   3   1   3       26.560000        0.003201
   3   1   4       16.860000        0.002777
   3   1   5      183.680000        0.014415
   3   1   6       59.890000        0.005574
   3   1   7       45.540000        0.004592
   3   1   8       61.380000        0.008666
   3   1   9       45.450000        0.009578
   3   1  10       29.750000        0.018879
   3   1  11       24.440000        0.005233
   3   1  12        6.140000        0.011502
   3   1  13        7.130000        0.004663
   3   1  14        2.110000        0.134180
   3   1  15       14.150000        0.007405
   3   2   0       77.760000        0.008527
   3   2   1       77.920000        0.006904
   3   2   2      110.040000        0.008988
   3   2   3      105.320000        0.014654
   3   2   4       36.100000        0.004259
   3   2   5        0.570000        0.003864
   3   2   6       50.010000        0.010964
   3   2   7        0.750000        0.013852
   3   2   8        5.240000        0.005366
   3   2   9        8.590000        0.004072
   3   2  10       22.160000        0.004989
   3   2  11       25.450000        0.005760
   3   2  12        4.000000        0.004717
   3   2  13       27.030000        0.005276
   3   2  14       11.990000        0.010526
   3   2  15       20.040000        0.007542
   3   3   0       42.320000        0.008060
   3   3   1        8.460000        0.001875
   3   3   2      518.220000        0.194802
   3   3   3        4.060000        0.001818
   3   3   4       73.000000        0.006300
   3   3   5        8.080000        0.002469
   3   3   6       29.910000        0.005422
   3   3   7       93.760000        0.026226
   3   3   8       93.650000        0.009228
   3   3   9       26.000000        0.005637
   3   3  10       21.180000        0.005065
   3   3  12       67.670000        0.016234
   3   3  13        0.400000        0.038638
   3   3  14       22.100000        0.005472
   3   4   1       66.370000        0.006833
   3   4   3        2.420000        0.001794
   3   4   4        1.610000        0.001946
   3   4   5        9.840000        0.002481
   3   4   6       63.450000        0.009584
   3   4   7       10.770000        0.003412
   3   4   8        1.810000        0.004713
   3   4   9        0.350000        0.017782
   3   4  10        4.660000        0.017918
   3   4  11        4.280000        0.006216
   3   4  12        1.760000        0.047348
   3   4  13        0.870000        0.014480
   3   4  15       18.120000        0.007298
   3   5   0       12.490000        0.002209
   3   5   1       18.070000        0.002837
   3   5   2        8.090000        0.002123
   3   5   3        0.550000        0.003142
   3   5   4       58.610000        0.006000
   3   5   5       50.580000        0.005093
   3   5   6       21.410000        0.004122
   3   5   7       60.200000        0.007095
   3   5   8       12.550000        0.004108
   3   5   9       52.880000        0.007002
   3   5  10       70.990000        0.008666
   3   5  11        1.520000        0.007051
   3   5  12       35.820000        0.019452
   3   5  13        0.540000        0.023029
   3   6   0      126.660000        0.012560
   3   6   1       20.840000        0.004681
   3   6   2      239.850000        0.028055
   3   6   3       16.830000        0.002914
   3   6   4       20.570000        0.003591
   3   6   5        4.140000        0.002476
   3   6   6        1.020000        0.003754
   3   6   7        2.660000        0.003520
   3   6   8        5.840000        0.011649
   3   6   9        2.290000        0.004569
   3   6  11        1.020000        0.010902
   3   6  12       10.690000        0.004208
   3   6  13       16.790000        0.023392
   3   6  14       21.560000        0.006461
   3   7   0       85.570000        0.008130
   3   7   1       35.070000        0.003945
   3   7   2       13.390000        0.002453
   3   7   3       90.230000        0.012601
   3   7   4        0.300000        0.010102
   3   7   5      262.200000        0.018446
   3   7   6        1.380000        0.010476
   3   7   7       89.870000        0.088763
   3   7   8        2.070000        0.007392
   3   7   9       53.880000        0.007454
   3   7  10        1.220000        0.005621
   3   7  11       38.570000        0.008103
   3   7  12        1.070000        0.116682
   3   7  13        9.300000        0.005089
   3   7  15       14.030000        0.008699
   3   8   0       68.060000        0.006661
   3   8   1       50.730000        0.005282
   3   8   2       63.550000        0.005912
   3   8   3       39.410000        0.004417
   3   8   4      104.150000        0.010900
   3   8   5       13.100000        0.007762
   3   8   6       38.700000        0.005413
   3   8   8        4.100000        0.003932
   3   8   9        5.290000        0.004680
   3   8  10       35.240000        0.006353
   3   8  11       11.230000        0.012265
   3   8  12        5.320000        0.005613
   3   9   0       11.250000        0.002608
   3   9   1        1.740000        0.002144
   3   9   2       80.220000        0.007173
   3   9   3       33.370000        0.004149
   3   9   4        7.870000        0.006328
   3   9   5       12.120000        0.008139
   3   9   6        8.530000        0.004329
   3   9   7      102.570000        0.046254
   3   9   8       28.600000        0.005532
   3   9   9       24.250000        0.005733
   3   9  10        4.110000        0.005304
   3   9  11        4.030000        0.026757
   3   9  12       16.070000        0.013261
   3   9  13       10.390000        0.005676
   3  10   0        1.290000        0.012340
   3  10   1      205.960000        0.028061
   3  10   2        1.000000        0.003204
   3  10   3        2.290000        0.002540
   3  10   4       28.080000        0.005352
   3  10   5        0.550000        0.015670
   3  10   6        2.950000        0.003510
   3  10   7        1.790000        0.004768
   3  10   8        1.520000        0.012185
   3  10   9        0.740000        0.012522
   3  10  13       10.360000        0.005935
   3  10  15       29.540000        0.008096
   3  11   0      102.150000        0.012416
   3  11   1        1.000000        0.003204
   3  11   2       68.080000        0.006760
   3  11   4       82.280000        0.007659
   3  11   5        1.420000        0.004780
   3  11   6       79.230000        0.008894
   3  11   7        0.670000        0.021820
   3  11   8       77.600000        0.015386
   3  11   9        7.870000        0.004955
   3  11  10       85.000000        0.011431
   3  11  12       18.480000        0.008628
   3  12   0        9.160000        0.002497
   3  12   1       71.360000        0.007237
   3  12   2        2.690000        0.002453
   3  12   3       42.360000        0.005050
   3  12   4        2.060000        0.010222
   3  12   5       23.650000        0.004529
   3  12   6       10.290000        0.017448
   3  12   7        5.670000        0.010166
   3  12   8        0.570000        0.017026
   3  12   9        1.140000        0.011781
   3  12  10        2.370000        0.065003
   3  12  11       11.990000        0.004698
   3  12  13       45.380000        0.007380
   3  13   0       23.380000        0.004166
   3  13   1        6.260000        0.002547
   3  13   2       17.190000        0.011296
   3  13   3       31.630000        0.005123
   3  13   4       60.960000        0.007335
   3  13   5       44.710000        0.006850
   3  13   6       12.510000        0.008670
   3  13   7        5.600000        0.004129
   3  13   8        0.730000        0.042571
   3  13   9        2.200000        0.006348
   3  13  10       47.300000        0.025003
   3  13  11       16.880000        0.004723
   3  13  12       14.980000        0.020584
   3  14   0       35.310000        0.005178
   3  14   1       16.390000        0.004030
   3  14   2       60.140000        0.008483
   3  14   3       31.360000        0.005299
   3  14   4       49.470000        0.015939
   3  14   5        0.970000        0.029750
   3  14   6        2.140000        0.005421
   3  14   7        6.090000        0.004883
   3  14   8        0.690000        0.015266
   3  14   9        0.760000        0.040385
   3  14  11        9.000000        0.010348
   3  14  12        4.980000        0.007950
   3  15   0        0.270000        0.017508
   3  15   1        7.790000        0.003356
   3  15   2        0.330000        0.013502
   3  15   3       25.410000        0.004749
   3  15   4       20.890000        0.004670
   3  15   5       20.600000        0.004737
   3  15   6       15.250000        0.005051
   3  15   7      212.690000        0.018324
   3  15   8        4.260000        0.005111
   3  15   9       57.360000        0.006557
   3  15  10        5.770000        0.005475
   3  15  11        1.410000        0.140648
   3  16   0       53.130000        0.007202
   3  16   1       43.980000        0.006588
   3  16   2       40.570000        0.007838
   3  16   3        0.640000        0.008629
   3  16   4       63.170000        0.008186
   3  16   5        6.190000        0.006344
   3  16   6        4.980000        0.005313
   3  16   7        3.430000        0.007833
   3  16   8        1.000000        0.011146
   3  16   9       11.310000        0.004365
   3  16  10       20.610000        0.005047
   3  17   0       28.330000        0.005729
   3  17   1        0.370000        0.014013
   3  17   2       35.060000        0.006946
   3  17   3       44.210000        0.006678
   3  17   4       30.130000        0.005796
   3  17   5       52.140000        0.013591
   3  17   6       11.360000        0.011785
   3  17   7        8.000000        0.020000
   3  17   8        8.830000        0.004873
   3  17   9        1.460000        0.054581
   3  17  10       22.570000        0.005356
   3  17  14       13.020000        0.008849
   3  18   0        0.750000        0.006182
   3  18   1       42.960000        0.006621
   3  18   3       16.440000        0.004852
   3  18   4        2.250000        0.016607
   3  18   5        3.600000        0.025457
   3  18   7        5.270000        0.042104
   3  18   9        1.400000        0.011275
   3  18  13       19.080000        0.007929
   3  19   0       39.750000        0.006893
   3  19   1        6.310000        0.004431
   3  19   2        1.240000        0.032694
   3  19   3       30.540000        0.006286
   3  19   4       14.670000        0.020257
   3  19   5        7.660000        0.007121
   3  19   6       26.460000        0.004558
   3  19   7        3.750000        0.006253
   3  19   8       18.580000        0.005091
   3  19   9        0.740000        0.035877
   3  19  10       41.840000        0.007193
   3  20   0       23.690000        0.005712
   3  20   1       41.910000        0.013484
   3  20   2        8.000000        0.004873
   3  20   3        0.760000        0.015239
   3  20   4       24.810000        0.005755
   3  20   6        3.260000        0.005402
   3  21   0        1.570000        0.020720
   3  21   1        2.970000        0.019341
   3  21   2       66.930000        0.009678
   3  21   3       37.200000        0.010339
   3  21   4        8.750000        0.015896
   3  21   5       21.750000        0.008471
   3  21   7       50.720000        0.006252
   3  21   8        3.090000        0.250860
   3  21   9       17.790000        0.006824
   3  22   0       22.710000        0.007539
   3  22   1        6.170000        0.006366
   3  22   2       20.160000        0.004842
   3  22   4       21.980000        0.004878
   3  22   5        0.560000        0.024562
   3  22   6       11.840000        0.004557
   3  23   0       10.110000        0.004243
   3  23   1        1.680000        0.040282
   3  23   2       11.400000        0.004330
   3  23   3        1.090000        0.038221
   3  23   4        5.150000        0.005132
   3  23   5       16.200000        0.011181
   3  23   6        2.530000        0.014618
   3  23   7       20.380000        0.006294
   3  24   0        1.710000        0.049014
   3  24   1       21.270000        0.005043
   3  24   2       20.300000        0.004965
   3  24   3        3.770000        0.274476
   3  24   4        2.330000        0.020853
   3  24   5        7.060000        0.006132
   3  25   0        2.260000        0.107975
   3  25   2        5.390000        0.009366
   3  25   4       38.630000        0.006557
   3  25   5       14.660000        0.006918
   3  25   6       28.510000        0.007710
   3  25   8       13.190000        0.007462
   3  25  10       33.520000        0.010036
   3  26   0        0.490000        0.040000
   3  26   1       10.560000        0.016983
   3  26   3       10.150000        0.007945
   3  26   6       17.050000        0.007336
   3  27   2       36.070000        0.008055
   3  28   0       12.610000        0.008333
   3  29   3       11.020000        0.010827
   3  29   5       26.260000        0.009903
   3  29   7       14.800000        0.009489
   3  29   9       13.970000        0.011496
   3  30   2       16.570000        0.008684
   3  31   5       16.900000        0.009945
   3  33   2       16.060000        0.011010
   4   0   0        5.350000        0.004328
   4   0   2       24.010000        0.006111
   4   0   4      125.330000        0.020821
   4   0   6       92.570000        0.008738
   4   0   8       77.770000        0.008211
   4   0  10       90.530000        0.009863
   4   0  12       23.980000        0.005184
   4   0  14       33.060000        0.007679
   4   1   0       13.580000        0.002841
   4   1   1      257.200000        0.028432
   4   1   2        6.950000        0.002109
   4   1   3       31.010000        0.006189
   4   1   4        0.220000        0.011769
   4   1   5       34.160000        0.019187
   4   1   7       45.310000        0.005921
   4   1   8        7.340000        0.004275
   4   1   9        0.720000        0.018059
   4   1  10        1.930000        0.006046
   4   1  12        5.730000        0.010055
   4   1  13       11.710000        0.005236
   4   2   0      101.510000        0.008880
   4   2   1        1.790000        0.002082
   4   2   2       13.070000        0.002656
   4   2   3       15.070000        0.003259
   4   2   4        8.280000        0.002585
   4   2   5        0.880000        0.015795
   4   2   6        3.160000        0.015717
   4   2   7       53.350000        0.006598
   4   2   8        0.260000        0.022304
   4   2   9       24.080000        0.005163
   4   2  10       39.610000        0.018643
   4   2  11        4.290000        0.007018
   4   2  12       32.090000        0.025975
   4   2  13        7.420000        0.006118
   4   3   0       28.380000        0.007746
   4   3   1        1.020000        0.003137
   4   3   2       93.840000        0.009109
   4   3   3        7.310000        0.002354
   4   3   4      299.450000        0.058892
   4   3   5        0.560000        0.007226
   4   3   6       12.670000        0.003888
   4   3   7        3.050000        0.005344
   4   3   8        1.590000        0.032144
   4   3   9       13.070000        0.008814
   4   3  10        0.550000        0.010263
   4   3  11        7.580000        0.004136
   4   3  12        6.780000        0.004910
   4   4   0       49.990000        0.005361
   4   4   1       25.980000        0.003744
   4   4   2        2.850000        0.002027
   4   4   3       18.190000        0.006098
   4   4   4       13.650000        0.005449
   4   4   5      141.860000        0.011655
   4   4   6        8.660000        0.005736
   4   4   7      158.030000        0.015856
   4   4   8        4.790000        0.004216
   4   4   9       35.230000        0.011657
   4   4  10       13.680000        0.005235
   4   4  11       32.130000        0.022554
   4   4  12        7.750000        0.005571
   4   4  13       24.040000        0.005473
   4   5   0      171.820000        0.020799
   4   5   1       50.770000        0.006246
   4   5   2       81.150000        0.024756
   4   5   3       12.110000        0.002870
   4   5   4       32.060000        0.004320
   4   5   5        6.360000        0.003624
   4   5   6       66.400000        0.007246
   4   5   7        1.730000        0.006141
   4   5   8       10.760000        0.004181
   4   5   9        4.490000        0.004840
   4   5  10        4.370000        0.231464
   4   5  11       14.460000        0.005731
   4   5  12        1.090000        0.019180
   4   5  13        9.400000        0.006027
   4   6   0        5.970000        0.002065
   4   6   1        7.660000        0.002422
   4   6   2       17.040000        0.003147
   4   6   3        7.900000        0.002347
   4   6   4        7.600000        0.002821
   4   6   5       10.180000        0.003425
   4   6   6        7.320000        0.003806
   4   6   7       15.580000        0.009002
   4   6   8       42.330000        0.006468
   4   6   9       36.580000        0.006383
   4   6  10       47.830000        0.010100
   4   6  11        4.350000        0.093157
   4   6  12        1.090000        0.013612
   4   6  15       12.740000        0.008246
   4   7   0       11.880000        0.006047
   4   7   1      173.600000        0.014698
   4   7   2       19.360000        0.003404
   4   7   3       35.110000        0.004726
   4   7   4       11.940000        0.013518
   4   7   5       20.190000        0.061668
   4   7   6        0.950000        0.007372
   4   7   7       31.860000        0.006022
   4   7   8       11.370000        0.016908
   4   7   9        0.920000        0.010976
   4   7  10        1.190000        0.018750
   4   8   0        7.280000        0.002947
   4   8   1        2.310000        0.002517
   4   8   2       27.680000        0.003982
   4   8   3       48.140000        0.005678
   4   8   4       38.550000        0.006439
   4   8   5        0.470000        0.010500
   4   8   6       22.030000        0.026441
   4   8   7       16.430000        0.004511
   4   8   8        6.570000        0.004790
   4   8   9        4.850000        0.007339
   4   8  10       30.420000        0.039394
   4   8  11        3.110000        0.101020
   4   8  12       68.980000        0.007074
   4   8  13       21.260000        0.007101
   4   8  14       12.100000        0.262171
   4   9   0       38.810000        0.004818
   4   9   1       18.400000        0.003306
   4   9   2       70.500000        0.017118
   4   9   3       21.830000        0.005380
   4   9   4      115.130000        0.039584
   4   9   5        8.660000        0.011513
   4   9   6        4.910000        0.003536
   4   9   7        8.170000        0.005020
   4   9   8        0.920000        0.010976
   4   9   9       36.390000        0.015998
   4   9  10        0.420000        0.036030
   4   9  11        0.980000        0.015357
   4   9  12        3.940000        0.013022
   4  10   0        8.100000        0.002643
   4  10   1        0.840000        0.004622
   4  10   2       29.410000        0.004216
   4  10   4        7.450000        0.003512
   4  10   5       59.630000        0.055724
   4  10   6        8.760000        0.015436
   4  10   7       82.160000        0.009637
   4  10   8       29.160000        0.016725
   4  10   9       41.810000        0.008160
   4  10  10        4.450000        0.004885
   4  10  11       16.560000        0.004644
   4  10  12       18.790000        0.005201
   4  11   0       34.010000        0.005636
   4  11   1        5.400000        0.003207
   4  11   2       82.820000        0.008919
   4  11   3       11.150000        0.003840
   4  11   4       48.680000        0.020136
   4  11   6       29.360000        0.005387
   4  11   7        0.370000        0.025941
   4  11   9        0.540000        0.028616
   4  11  10        0.780000        0.051725
   4  11  11        3.060000        0.185068
   4  12   1        2.720000        0.020332
   4  12   3        4.940000        0.003794
   4  12   4       18.320000        0.029051
   4  12   5       16.300000        0.004548
   4  12   6       22.460000        0.005073
   4  12   7        7.610000        0.007170
   4  12   8        4.410000        0.012106
   4  12   9       25.080000        0.015718
   4  12  10        9.820000        0.017872
   4  12  11        5.100000        0.006220
   4  12  13        9.800000        0.174359
   4  12  15       23.390000        0.011145
   4  13   0       27.640000        0.004885
   4  13   1      130.960000        0.013749
   4  13   2       25.910000        0.005073
   4  13   3       61.370000        0.007732
   4  13   4        5.830000        0.007474
   4  13   5       29.070000        0.010222
   4  13   6       47.820000        0.006998
   4  13   7       20.480000        0.027750
   4  13   9        0.550000        0.020056
   4  13  10        2.250000        0.097697
   4  13  11        7.730000        0.005866
   4  14   1       14.140000        0.003803
   4  14   2       59.560000        0.008445
   4  14   3        5.460000        0.015708
   4  14   4       12.700000        0.004431
   4  14   5       64.020000        0.008076
   4  14   6       17.030000        0.005024
   4  14   7       15.370000        0.005196
   4  14   8       70.800000        0.006692
   4  14   9        2.700000        0.007110
   4  14  10       32.350000        0.005525
   4  14  12       22.960000        0.152508
   4  15   0        3.270000        0.011732
   4  15   1       16.220000        0.027147
   4  15   3       52.950000        0.007110
   4  15   4        6.110000        0.004303
   4  15   5        4.680000        0.005311
   4  15   6        0.760000        0.010746
   4  15   8        3.200000        0.030035
   4  15   9       41.970000        0.005553
   4  16   0        2.490000        0.004625
   4  16   1        9.200000        0.004445
   4  16   2       16.290000        0.004551
   4  16   4        4.120000        0.004926
   4  16   5       58.670000        0.007857
   4  16   6        0.790000        0.044347
   4  16   7        7.880000        0.003975
   4  16   8        2.620000        0.007339
   4  16   9        1.300000        0.021080
   4  16  10        7.190000        0.005724
   4  16  12       33.500000        0.007885
   4  17   0       42.340000        0.007239
   4  17   1       14.740000        0.005229
   4  17   2       65.520000        0.008919
   4  17   4       42.900000        0.021746
   4  17   5        2.150000        0.007100
   4  17   6       28.160000        0.004662
   4  17   7       12.250000        0.004401
   4  17   9        0.470000        0.030858
   4  18   0        4.130000        0.004914
   4  18   1       13.200000        0.004634
   4  18   2        0.590000        0.014410
   4  18   3        9.020000        0.012927
   4  18   4        2.970000        0.005495
   4  18   5       26.430000        0.004563
   4  18   7       27.900000        0.004973
   4  18   9       55.280000        0.007147
   4  18  11       14.830000        0.007743
   4  18  15       17.650000        0.011251
   4  19   0       39.250000        0.028037
   4  19   2       72.390000        0.009511
   4  19   3        5.120000        0.005840
   4  19   4       18.690000        0.004259
   4  19   5        3.170000        0.006472
   4  19   6       22.240000        0.004672
   4  19   7        1.580000        0.008243
   4  19   8        0.420000        0.040345
   4  20   0       22.120000        0.005791
   4  20   1        0.910000        0.009908
   4  20   2        5.560000        0.006024
   4  20   4        3.950000        0.005528
   4  20   5       17.970000        0.004757
   4  20   6        4.900000        0.006867
   4  20   7       23.380000        0.005474
   4  20   8       17.730000        0.006648
   4  21   0        1.210000        0.044597
   4  21   1       13.250000        0.006045
   4  21   2        0.410000        0.029334
   4  21   3       12.030000        0.004886
   4  21   4       26.240000        0.005008
   4  21   5        6.200000        0.006334
   4  22   0       11.670000        0.004424
   4  22   1        3.980000        0.023654
   4  22   2       11.670000        0.005254
   4  22   4       11.390000        0.004741
   4  22   5        1.650000        0.175140
   4  22   6        8.750000        0.005165
   4  22  10       22.100000        0.007943
   4  22  12       30.360000        0.010148
   4  23   0        2.070000        0.006178
   4  23   1       50.620000        0.006492
   4  23   2       14.170000        0.027455
   4  23   3       25.260000        0.005205
   4  23   4       10.800000        0.005455
   4  24   2        6.420000        0.008932
   4  24   3        0.610000        0.027088
   4  24   5       13.190000        0.032659
   4  24   8       11.540000        0.031813
   4  25   0       25.330000        0.005942
   4  25   1        6.650000        0.006203
   4  25   6       11.760000        0.007855
   4  26   7       16.360000        0.051839
   4  26   8       26.390000        0.009853
   4  27   1       13.110000        0.028304
   4  27   2       22.100000        0.007374
   4  27   3       12.780000        0.009574
   4  27   4       57.830000        0.011364
   4  28   7       17.310000        0.009463
   4  31   1       18.610000        0.010903
   5   0   0       33.930000        0.004535
   5   0   2       19.490000        0.004230
   5   0   4       35.710000        0.005241
   5   0   6       93.420000        0.009657
   5   0   8       16.860000        0.004901
   5   0  10       19.030000        0.004333
   5   1   0        8.450000        0.004141
   5   1   1        9.950000        0.002783
   5   1   2        4.200000        0.002693
   5   1   3       13.660000        0.003601
   5   1   4        5.490000        0.003664
   5   1   5       28.430000        0.005566
   5   1   6       19.680000        0.005978
   5   1   7       18.990000        0.004816
   5   1   8        8.260000        0.004716
   5   1   9       20.620000        0.006761
   5   1  10        3.770000        0.004644
   5   1  11        9.030000        0.004763
   5   1  12       16.780000        0.005279
   5   2   0       32.290000        0.005669
   5   2   1       48.630000        0.019539
   5   2   2      144.240000        0.011016
   5   2   3      129.560000        0.012080
   5   2   4       58.240000        0.009524
   5   2   5       58.270000        0.013494
   5   2   6       36.310000        0.005774
   5   2   7        6.930000        0.004801
   5   2   8        1.090000        0.009091
   5   2   9       19.440000        0.006234
   5   2  10        2.850000        0.007778
   5   2  11        1.210000        0.013251
   5   2  12        2.500000        0.179399
   5   3   0       25.650000        0.009348
   5   3   1        1.240000        0.003053
   5   3   2       28.750000        0.004314
   5   3   3       10.740000        0.003422
   5   3   4        1.480000        0.012548
   5   3   6        1.200000        0.006489
   5   3   7        8.070000        0.009705
   5   3   8       36.160000        0.006058
   5   3   9       19.170000        0.005959
   5   3  10       32.780000        0.004942
   5   3  11        4.620000        0.014910
   5   3  12       50.570000        0.008075
   5   3  14       15.500000        0.320972
   5   4   0        4.710000        0.002631
   5   4   1       95.650000        0.008838
   5   4   2       22.900000        0.006758
   5   4   3       24.010000        0.004188
   5   4   4        8.790000        0.003763
   5   4   5        6.290000        0.008350
   5   4   6        1.620000        0.005924
   5   4   7       56.240000        0.073771
   5   4   9       58.950000        0.009536
   5   5   0        0.600000        0.004555
   5   5   1        2.270000        0.002563
   5   5   2        1.060000        0.005719
   5   5   3        1.490000        0.003978
   5   5   4        6.340000        0.003394
   5   5   5       14.550000        0.006749
   5   5   6       25.970000        0.005348
   5   5   7        1.080000        0.038658
   5   5   8        0.780000        0.024076
   5   5   9       28.700000        0.006089
   5   5  10        0.540000        0.023029
   5   5  11        2.980000        0.008511
   5   5  12       15.640000        0.007333
   5   6   0       23.010000        0.003702
   5   6   1       31.660000        0.005512
   5   6   2       59.030000        0.026610
   5   6   3       16.160000        0.004252
   5   6   4      118.210000        0.031370
   5   6   5       13.640000        0.004120
   5   6   6       88.420000        0.009568
   5   6   8        2.420000        0.011342
   5   6   9        0.540000        0.006257
   5   6  10        9.400000        0.004799
   5   6  11       11.740000        0.009546
   5   7   0        2.590000        0.002885
   5   7   1        2.480000        0.003390
   5   7   2        3.540000        0.003529
   5   7   3       10.570000        0.005344
   5   7   4        0.940000        0.010714
   5   7   5       18.850000        0.004532
   5   7   6       10.780000        0.015030
   5   7   7       38.890000        0.006644
   5   7   9       38.000000        0.019683
   5   7  10       23.780000        0.017148
   5   7  11       46.610000        0.036726
   5   7  13       20.290000        0.006687
   5   8   0       76.560000        0.021766
   5   8   1        0.360000        0.012122
   5   8   2      115.060000        0.011814
   5   8   3        9.440000        0.026847
   5   8   4       76.830000        0.030073
   5   8   5        1.660000        0.006417
   5   8   6       44.290000        0.023573
   5   8   7        4.330000        0.006141
   5   8   8       22.970000        0.006563
   5   8   9        3.330000        0.004877
   5   8  10        0.380000        0.028638
   5   9   0        4.120000        0.003303
   5   9   1       34.710000        0.005649
   5   9   2        9.670000        0.010610
   5   9   3        2.920000        0.006548
   5   9   5        4.800000        0.004207
   5   9   6        0.830000        0.008558
   5   9   7       42.320000        0.007110
   5   9   8        7.130000        0.006374
   5   9   9        5.720000        0.004902
   5   9  10        7.860000        0.005491
   5   9  11        0.820000        0.015504
   5   9  12       12.130000        0.006858
   5  10   1       63.930000        0.007861
   5  10   2        0.630000        0.011699
   5  10   3       35.970000        0.006090
   5  10   4       16.310000        0.012484
   5  10   5       25.230000        0.014866
   5  10   7       42.700000        0.167417
   5  10   8        4.640000        0.004357
   5  10   9       19.150000        0.004459
   5  11   0        3.500000        0.003570
   5  11   1        4.240000        0.003496
   5  11   2        1.690000        0.021534
   5  11   3        2.050000        0.005132
   5  11   4       13.990000        0.004549
   5  11   5       13.090000        0.020272
   5  11   6        8.660000        0.004971
   5  11   8       15.020000        0.004232
   5  11   9        1.760000        0.007341
   5  11  10       52.880000        0.006321
   5  11  12       26.430000        0.007795
   5  12   0       17.980000        0.004591
   5  12   1      142.800000        0.014465
   5  12   2       10.570000        0.004257
   5  12   3       57.030000        0.007610
   5  12   5       47.030000        0.035254
   5  12   6        5.800000        0.005446
   5  12   7       10.040000        0.003863
   5  12   8        5.890000        0.004469
   5  12   9        4.730000        0.004914
   5  12  10        1.360000        0.014923
   5  12  11       13.040000        0.006829
   5  13   0        1.360000        0.024411
   5  13   2        3.130000        0.004786
   5  13   3        7.060000        0.004710
   5  13   4        5.400000        0.022872
   5  13   6        9.920000        0.005703
   5  13   7        6.490000        0.013572
   5  13   9        0.760000        0.020669
   5  13  11       13.530000        0.007753
   5  14   0        7.310000        0.004048
   5  14   1        9.620000        0.004035
   5  14   2       21.320000        0.015661
   5  14   3       11.660000        0.004629
   5  14   4       97.390000        0.010690
   5  14   5        6.570000        0.004790
   5  14   6       17.230000        0.007258
   5  14   7       16.750000        0.004591
   5  14   8        5.990000        0.005897
   5  14   9        4.560000        0.005104
   5  15   0        0.620000        0.017334
   5  15   1       14.170000        0.004673
   5  15   2        3.670000        0.005157
   5  15   3       16.200000        0.004925
   5  15   4        0.960000        0.066918
   5  15   5        1.560000        0.012818
   5  15   6       13.930000        0.004387
   5  15   7       37.390000        0.005360
   5  15   8        4.230000        0.007556
   5  15   9       26.860000        0.052385
   5  16   0       35.490000        0.008344
   5  16   1       46.120000        0.012233
   5  16   2       61.580000        0.023253
   5  16   3        0.580000        0.021064
   5  16   4       71.720000        0.010438
   5  16   5        2.310000        0.026700
   5  16   6       18.610000        0.004591
   5  16   7       37.190000        0.005389
   5  16   8       11.110000        0.005991
   5  17   1        4.120000        0.005291
   5  17   3        8.200000        0.005790
   5  17   4        1.820000        0.007083
   5  17   5        3.630000        0.024327
   5  17   7       18.840000        0.005187
   5  17  10       19.620000        0.006920
   5  18   1       39.060000        0.029292
   5  18   2        1.410000        0.028100
   5  18   3       23.220000        0.004758
   5  18   4        0.430000        0.027505
   5  18   5       21.770000        0.005080
   5  18   6        2.440000        0.098001
   5  18   7        2.980000        0.009680
   5  18  11       14.060000        0.009730
   5  19   1        0.330000        0.030435
   5  19   2        0.660000        0.008335
   5  19   4        4.840000        0.010482
   5  19   6        4.360000        0.006097
   5  20   0       26.640000        0.005071
   5  20   1       25.020000        0.004824
   5  20   2        5.570000        0.018286
   5  20   3        7.440000        0.004980
   5  20   4       30.830000        0.005258
   5  20   5        2.140000        0.078209
   5  20   7       13.700000        0.007654
   5  20   8       14.860000        0.099284
   5  21   0        3.090000        0.006648
   5  21   1        9.190000        0.005905
   5  21   2        3.620000        0.006487
   5  21   3        1.060000        0.099490
   5  21   7       23.170000        0.081069
   5  22   0       15.510000        0.009802
   5  22   1        0.390000        0.021001
   5  22   2       40.490000        0.029602
   5  22   3        0.660000        0.022225
   5  22   4       26.540000        0.023623
   5  23  10        6.450000        0.063890
   5  24   1       36.140000        0.007592
   5  24   3       11.260000        0.007938
   5  24   4       12.390000        0.007699
   5  24   6       11.790000        0.028457
   5  24   7       14.060000        0.008937
   5  25   6       21.970000        0.311422
   5  26   1       15.150000        0.010576
   5  26   3       15.990000        0.007833
   5  28   0       17.070000        0.009358
   5  28   2       25.130000        0.009348
   6   0   0       36.870000        0.011306
   6   0   2       11.690000        0.003842
   6   0   4        9.850000        0.004146
   6   0   6        1.330000        0.008144
   6   0   8        1.810000        0.008531
   6   0  10       23.410000        0.005313
   6   1   0        9.010000        0.004774
   6   1   1      140.150000        0.030134
   6   1   3       45.320000        0.011787
   6   1   4       10.740000        0.004188
   6   1   5       25.730000        0.008192
   6   1   6       10.430000        0.004741
   6   1   7       39.120000        0.007988
   6   1   8       18.460000        0.004159
   6   1   9       26.500000        0.005098
   6   1  10        1.400000        0.016809
   6   1  11       23.820000        0.006661
   6   2   0        0.530000        0.010715
   6   2   1       20.980000        0.004500
   6   2   2        3.880000        0.015167
   6   2   4        6.300000        0.004715
   6   2   5        4.760000        0.004882
   6   2   7        2.460000        0.007845
   6   2   9        2.850000        0.006217
   6   2  10        7.780000        0.005827
   6   2  12       15.680000        0.048170
   6   3   0       47.240000        0.006479
   6   3   1        6.920000        0.003788
   6   3   2       26.900000        0.026109
   6   3   4      110.050000        0.011620
   6   3   5        5.740000        0.004884
   6   3   6       22.580000        0.005353
   6   3   7        0.620000        0.024008
   6   3   8        7.900000        0.004936
   6   3  10        8.940000        0.013854
   6   4   0        6.280000        0.003671
   6   4   1       27.190000        0.016930
   6   4   2       15.440000        0.004806
   6   4   3       22.480000        0.013543
   6   4   4        9.820000        0.004371
   6   4   6        3.440000        0.028728
   6   4   7       46.840000        0.018841
   6   4   8        1.270000        0.080842
   6   4   9        8.280000        0.005205
   6   4  10        6.190000        0.006018
   6   4  13        8.360000        0.020113
   6   5   0       11.290000        0.007122
   6   5   1        9.490000        0.014200
   6   5   2       75.910000        0.009626
   6   5   3        1.800000        0.005297
   6   5   4       61.250000        0.008093
   6   5   5       37.060000        0.006432
   6   5   6       62.510000        0.007814
   6   5   7       20.370000        0.004485
   6   5   8       62.290000        0.006335
   6   5   9        0.400000        0.034315
   6   5  10        5.830000        0.006750
   6   5  11       11.770000        0.194269
   6   6   0       23.890000        0.004909
   6   6   1       25.180000        0.005077
   6   6   3        7.820000        0.004241
   6   6   4       18.890000        0.004842
   6   6   6        2.020000        0.006949
   6   6   8        5.560000        0.006024
   6   6   9       23.340000        0.005176
   6   6  10       10.850000        0.006891
   6   7   1       87.230000        0.010571
   6   7   2        0.290000        0.031670
   6   7   3       31.870000        0.006160
   6   7   4        0.630000        0.015106
   6   7   5        3.600000        0.028293
   6   7   6        7.940000        0.006863
   6   7   7       17.330000        0.048217
   6   7   8       12.680000        0.011124
   6   7   9       17.020000        0.004854
   6   7  11       10.440000        0.008287
   6   8   0        5.970000        0.004132
   6   8   1       17.750000        0.009696
   6   8   2        3.810000        0.004594
   6   8   3        0.420000        0.019092
   6   8   4        7.910000        0.004431
   6   8   5        7.630000        0.005115
   6   8   6        0.520000        0.033340
   6   8   7        6.660000        0.006512
   6   8   8        3.810000        0.005739
   6   8   9       14.460000        0.005332
   6   8  12       22.170000        0.007537
   6   9   0       21.990000        0.005183
   6   9   1       19.180000        0.005956
   6   9   2       20.440000        0.004931
   6   9   3       29.880000        0.005845
   6   9   4       64.130000        0.103536
   6   9   5       28.000000        0.010033
   6   9   6       21.180000        0.006225
   6   9   7       19.800000        0.021384
   6   9   8        8.260000        0.004964
   6   9   9       43.580000        0.006039
   6  10   0       26.970000        0.005723
   6  10   1        8.080000        0.018262
   6  10   2        0.820000        0.024714
   6  10   3        0.960000        0.011667
   6  10   5        2.530000        0.080048
   6  10   7        5.400000        0.005202
   6  10   8        3.740000        0.005851
   6  11   0        4.930000        0.004708
   6  11   1        1.330000        0.009938
   6  11   2       17.520000        0.005053
   6  11   3        5.090000        0.004869
   6  11   4       32.730000        0.006415
   6  11   5        2.870000        0.016605
   6  11   6       55.300000        0.006042
   6  11   7        0.620000        0.007639
   6  11   8        7.200000        0.005151
   6  12   0        0.960000        0.009335
   6  12   1       23.110000        0.005539
   6  12   2        6.970000        0.004251
   6  12   3       20.090000        0.005344
   6  12   4        1.910000        0.012807
   6  12   6        1.480000        0.006524
   6  12   8        2.180000        0.007610
   6  12   9       26.910000        0.006189
   6  13   0        5.010000        0.004631
   6  13   1       72.800000        0.009228
   6  13   2       31.630000        0.012196
   6  13   3       60.570000        0.010045
   6  13   4        6.300000        0.015009
   6  13   5        6.280000        0.004453
   6  13   6       21.240000        0.004895
   6  13   7       15.140000        0.004903
   6  13   9       17.570000        0.005937
   6  14   0       54.590000        0.026297
   6  14   3        9.530000        0.005942
   6  14   4        0.760000        0.083339
   6  14   5        5.360000        0.005242
   6  14   6        0.550000        0.022504
   6  14   7        6.550000        0.006301
   6  14  12       24.850000        0.009455
   6  15   1        1.250000        0.009649
   6  15   2        0.600000        0.012381
   6  15   3       16.770000        0.004095
   6  15   4        1.200000        0.024763
   6  15   5       44.660000        0.014778
   6  15   6        0.500000        0.011472
   6  15   7       15.510000        0.052980
   6  15   9       20.040000        0.007741
   6  16   0        4.640000        0.006086
   6  16   3        6.240000        0.008419
   6  16   4        1.450000        0.011819
   6  16   5        2.720000        0.056915
   6  17   0       28.520000        0.004863
   6  17   1       27.770000        0.005272
   6  17   2       30.600000        0.011013
   6  17   3        6.030000        0.005857
   6  17   4       21.810000        0.005226
   6  17   5        5.990000        0.006564
   6  17   6       30.710000        0.011166
   6  18   1       24.290000        0.004827
   6  18   3        8.590000        0.005520
   6  18   4        3.030000        0.006786
   6  18   9       23.840000        0.009251
   6  18  11       15.640000        0.010500
   6  19   0        0.440000        0.018003
   6  19   2       22.220000        0.005602
   6  19   3        5.580000        0.007821
   6  19   4       30.900000        0.007574
   6  19   6       49.870000        0.216838
   6  19   8       15.080000        0.007384
   6  20   0        9.890000        0.006750
   6  20   1        3.680000        0.007276
   6  21   0        1.120000        0.006992
   6  21   3       13.520000        0.007040
   6  21   9       18.660000        0.011122
   6  23   0       12.020000        0.006923
   6  23   1       20.300000        0.008452
   6  23   3       13.750000        0.008367
   6  23   5       17.140000        0.008848
   6  25   2       12.600000        0.009714
   6  25   8       14.340000        0.010624
   6  26   0       16.200000        0.010913
   6  27   4       26.820000        0.009309
   7   0   0        0.500000        0.020000
   7   0   2       12.410000        0.004733
   7   0   4       32.270000        0.006223
   7   0   6       77.120000        0.007267
   7   0   8        2.130000        0.037846
   7   1   0       22.020000        0.005332
   7   1   1       15.110000        0.004553
   7   1   3       37.910000        0.005406
   7   1   4        0.680000        0.009334
   7   1   5        2.540000        0.005954
   7   1   8        0.710000        0.010200
   7   2   0        2.770000        0.004984
   7   2   1       10.600000        0.005561
   7   2   2       17.720000        0.004825
   7   2   3       19.120000        0.004313
   7   2   4        8.070000        0.004582
   7   2   5       24.380000        0.004528
   7   2   6       11.290000        0.004576
   7   2   7       23.180000        0.005213
   7   2   8       18.230000        0.012440
   7   2   9       26.600000        0.015532
   7   3   0       86.900000        0.010280
   7   3   1       22.880000        0.005438
   7   3   2       22.350000        0.008436
   7   3   3        0.390000        0.027636
   7   3   4        5.410000        0.006552
   7   3   6        6.070000        0.005196
   7   3   8        0.930000        0.021266
   7   4   1       18.990000        0.018599
   7   4   2        7.680000        0.006489
   7   4   3       49.240000        0.006213
   7   4   4        4.670000        0.006045
   7   4   5        6.290000        0.005607
   7   4   6        3.950000        0.006758
   7   4   7        7.580000        0.016461
   7   4   9       32.490000        0.403755
   7   5   0        1.860000        0.009783
   7   5   1       17.490000        0.014126
   7   5   2        0.530000        0.006390
   7   5   3        4.280000        0.025065
   7   5   4        4.740000        0.005241
   7   5   5        2.400000        0.130870
   7   5   6        1.790000        0.196676
   7   5   7        8.560000        0.005031
   7   5   8        1.180000        0.068464
   7   6   0        5.990000        0.004675
   7   6   1       16.380000        0.005227
   7   6   2        4.900000        0.011846
   7   6   4       31.590000        0.005002
   7   6   5        1.560000        0.110546
   7   6   6      119.040000        0.008990
   7   6   7        0.960000        0.009335
   7   6   8       15.220000        0.030869
   7   6  11       12.780000        0.008220
   7   7   0        5.450000        0.004538
   7   7   1       48.120000        0.006954
   7   7   2       14.430000        0.008452
   7   7   3       65.230000        0.008262
   7   7   4        3.360000        0.005654
   7   7   5        6.730000        0.004673
   7   7   7        5.870000        0.007057
   7   8   0        1.680000        0.007716
   7   8   2       30.750000        0.005957
   7   8   4       38.680000        0.005297
   7   8   6       12.480000        0.005320
   7   8   7        3.750000        0.010704
   7   8   8       23.100000        0.006872
   7   8  10       11.460000        0.008066
   7   9   0       22.310000        0.004805
   7   9   1        7.950000        0.004653
   7   9   2        3.560000        0.005733
   7   9   3        0.700000        0.025099
   7   9   4        1.080000        0.019385
   7   9   5        7.800000        0.005264
   7   9   6        1.380000        0.088350
   7  10   0        0.510000        0.017173
   7  10   1        9.020000        0.004768
   7  10   2        0.960000        0.105010
   7  10   3       22.870000        0.029379
   7  10   4        8.790000        0.004896
   7  10   5       19.990000        0.004883
   7  10   6        0.810000        0.015726
   7  10   7       33.990000        0.007168
   7  10   9       21.350000        0.007071
   7  11   0       45.520000        0.010161
   7  11   2       20.030000        0.008152
   7  11   4        0.690000        0.017073
   7  11   5        0.870000        0.027101
   7  11   6        1.600000        0.009746
   7  12   1       56.200000        0.006584
   7  12   2        7.420000        0.004476
   7  12   3        5.650000        0.004664
   7  12   4        2.040000        0.007507
   7  12   5       13.710000        0.005224
   7  12   7       10.500000        0.006603
   7  13   0        0.470000        0.024466
   7  13   1        5.000000        0.005291
   7  13   2        1.530000        0.012098
   7  13   3       18.740000        0.005046
   7  13   4        2.000000        0.095900
   7  13   5        6.460000        0.006071
   7  14   0        2.710000        0.005099
   7  14   1        1.190000        0.070889
   7  14   2        0.750000        0.017208
   7  14   3        3.040000        0.007791
   7  14   4       24.940000        0.005880
   7  14   6       19.910000        0.318804
   7  14   8       13.970000        0.006585
   7  15   0        0.510000        0.024764
   7  15   1       41.920000        0.006158
   7  15   2        1.170000        0.020616
   7  15   3        0.750000        0.007225
   7  15   4        3.730000        0.009133
   7  16   0        0.840000        0.013576
   7  16   1        5.800000        0.005446
   7  16   2        9.410000        0.006020
   7  16   3       17.700000        0.005708
   7  16   4       29.230000        0.017678
   7  16   8       22.070000        0.007199
   7  17   0        6.420000        0.028715
   7  17   1        5.100000        0.005864
   7  17   2       14.790000        0.005600
   7  17   3       21.250000        0.023851
   7  18   0        0.470000        0.038286
   7  18   1       19.850000        0.006838
   7  20   4       23.570000        0.323614
   7  23   2       13.630000        0.008700
   7  24   6       23.040000        0.009579
   7  27   0       12.350000        0.011430
   8   0   0       20.960000        0.004356
   8   0   2       27.420000        0.004790
   8   0   4        5.090000        0.005529
   8   0   6       27.520000        0.006667
   8   0   8       18.480000        0.008192
   8   1   0        1.090000        0.095595
   8   1   1       11.140000        0.004232
   8   1   2        1.030000        0.010784
   8   1   3        8.930000        0.008420
   8   1   4        8.070000        0.005886
   8   1   5        8.690000        0.020826
   8   1   7       10.430000        0.011120
   8   1   9        8.330000        0.018667
   8   2   0       22.780000        0.004704
   8   2   1       25.440000        0.008104
   8   2   2       10.230000        0.004616
   8   2   3       10.330000        0.004570
   8   2   4        5.390000        0.009806
   8   2   5        4.350000        0.007773
   8   3   1        1.450000        0.106709
   8   3   2        0.530000        0.023579
   8   3   3        0.490000        0.032539
   8   3   4        7.040000        0.009208
   8   3   6       14.930000        0.006790
   8   3   8       14.440000        0.147350
   8   4   0        3.550000        0.004943
   8   4   1       19.160000        0.004613
   8   4   2        5.230000        0.017039
   8   4   3       24.440000        0.005688
   8   4   4        4.370000        0.006884
   8   4   5       48.510000        0.007019
   8   5   0       10.840000        0.003952
   8   5   1       12.840000        0.004766
   8   5   2        7.160000        0.016453
   8   5   4       45.990000        0.005947
   8   5   5        3.080000        0.014636
   8   5   6       21.270000        0.006731
   8   5   7        8.900000        0.102772
   8   5   8       12.800000        0.007446
   8   6   0        5.320000        0.004962
   8   6   1       31.490000        0.017811
   8   6   2       18.140000        0.004712
   8   6   3       23.340000        0.006628
   8   6   8       19.880000        0.007406
   8   7   0        5.300000        0.005635
   8   7   1        4.400000        0.214929
   8   7   2        0.490000        0.018040
   8   7   3        4.140000        0.032391
   8   7   4       10.710000        0.005502
   8   7   9       18.230000        0.008307
   8   8   0       35.840000        0.005222
   8   8   1       22.370000        0.005093
   8   8   2        4.570000        0.005807
   8   8   3        2.880000        0.012714
   8   8   4       11.540000        0.005315
   8   9   0        0.920000        0.010976
   8   9   1        1.210000        0.007244
   8   9   3       14.670000        0.005063
   8   9   4        5.650000        0.007342
   8   9   5       14.780000        0.014456
   8   9   8       14.060000        0.008680
   8  10   0       17.390000        0.004749
   8  10   1        9.930000        0.036013
   8  10   2        1.010000        0.044632
   8  10   3       17.820000        0.006812
   8  10   5       12.160000        0.044069
   8  11   1        0.670000        0.017681
   8  11   2        1.000000        0.013648
   8  11   6       19.030000        0.006371
   8  12   0        4.410000        0.007663
   8  12   1       26.420000        0.005546
   8  12   2        1.620000        0.059160
   8  12   3       24.040000        0.007114
   8  13   0        2.540000        0.155029
   8  14   0       37.290000        0.045152
   8  14   2       17.340000        0.006801
   8  16   0       16.550000        0.023352
   8  17   6       19.350000        0.010005
   8  18   1       40.400000        0.018707
   8  18   3       36.620000        0.008082
   8  19   6       14.510000        0.009420
   8  22   0       24.640000        0.010568
   9   0   0        0.780000        0.016433
   9   0   6       16.100000        0.007556
   9   1   0        6.000000        0.005887
   9   1   1       10.200000        0.008488
   9   1   3       17.540000        0.007544
   9   1   4       17.000000        0.007572
   9   2   0        6.030000        0.006183
   9   3   0       42.960000        0.005888
   9   3   1        5.180000        0.006854
   9   3   2       19.640000        0.014422
   9   3   3       14.390000        0.015874
   9   4   0        0.790000        0.010286
   9   5   0       11.380000        0.005391
   9   5   3       23.460000        0.006939
   9   5   6       13.370000        0.008353
   9   6   6       14.310000        0.008276
   9   7   1       27.340000        0.015587
   9   7   2       11.560000        0.006951
   9   7   3       30.140000        0.007287
   9   7   5       19.370000        0.007011
   9  11   0       17.310000        0.007434
   9  11   2       20.670000        0.078558
   9  11   4       11.300000        0.008462
   9  15   1       10.760000        0.136839
   9  15   3       25.010000        0.009793
   9  15   5       16.170000        0.010668
  10   0   2       32.620000        0.007628
  10   4   1       16.040000        0.007808
  10   4   3        9.860000        0.132041
  10   8   0       21.570000        0.009163
  10  14   4       12.640000        0.012419
