# Supplementary material for: Probing the accuracy and precision of Hirshfeld atom refinement with HARt interfaced with Olex2
Source: IUCrJ. 2018 Jan 1;5(Pt 1):32–44. doi: 10.1107/S2052252517015548 (PMC5755575; doi:10.1107/S2052252517015548)
Supplement: Supplementary file 4 [file m-05-00032-sup4.zip › oxalate_iam.cif]

data_khox
_audit_creation_date              2016-11-02
_audit_creation_method
;
Olex2 1.2-alpha
(compiled Sep  9 2016 16:03:45 for OlexSys, GUI svn.r5250)
;
_publ_contact_author_address      ?
_publ_contact_author_email        ?
_publ_contact_author_id_orcid     ?
_publ_contact_author_name         ''
_publ_contact_author_phone        ?
_publ_section_references
;
Burla, M.C., Caliandro, R., Camalli, M., Carrozzini, B., Cascarano, G.L.,
 De Caro, L., Giacovazzo, C., Polidori, G., Siliqi, D., Spagna, R.
 (2007). J. Appl. Cryst. 40, 609-613.

Dolomanov, O.V., Bourhis, L.J., Gildea, R.J, Howard, J.A.K. & Puschmann, H.
 (2009), J. Appl. Cryst. 42, 339-341.

Sheldrick, G.M. (2015). Acta Cryst. C71, 3-8.
;
_chemical_name_common             ?
_chemical_name_systematic
;
 ? 
;
_chemical_formula_moiety          'C2 H K O4'
_chemical_formula_sum             'C2 H K O4'
_chemical_formula_weight          128.13
_chemical_melting_point           ?
loop_
  _atom_type_symbol
  _atom_type_description
  _atom_type_scat_dispersion_real
  _atom_type_scat_dispersion_imag
  _atom_type_scat_source
 'C' 'C' 0.0033 0.0016 'International Tables Vol C Tables 4.2.6.8 and 6.1.1.4'
 'H' 'H' 0.0000 0.0000 'International Tables Vol C Tables 4.2.6.8 and 6.1.1.4'
 'O' 'O' 0.0106 0.0060 'International Tables Vol C Tables 4.2.6.8 and 6.1.1.4'
 'K' 'K' 0.2009 0.2494 'International Tables Vol C Tables 4.2.6.8 and 6.1.1.4'

_space_group_crystal_system       'monoclinic'
_space_group_IT_number            14
_space_group_name_H-M_alt         'P 1 21/c 1'
_space_group_name_Hall            '-P 2ybc'

loop_
_symmetry_equiv_pos_site_id                      
_symmetry_equiv_pos_as_xyz                       
   1 x,y,z                         
   2 -x,1/2+y,1/2-z                
   3 -x,-y,-z                      
   4 x,1/2-y,1/2+z                 

_cell_length_a                    4.2650(9)
_cell_length_b                    12.796(3)
_cell_length_c                    7.4900(15)
_cell_angle_alpha                 90.00
_cell_angle_beta                  100.77(3)
_cell_angle_gamma                 90.00
_cell_volume                      401.57(14)
_cell_formula_units_Z             4
_cell_measurement_reflns_used     ?
_cell_measurement_temperature     11(1)
_cell_measurement_theta_max       ?
_cell_measurement_theta_min       ?
_exptl_absorpt_coefficient_mu     1.199
_exptl_absorpt_correction_T_max   ?
_exptl_absorpt_correction_T_min   ?
_exptl_absorpt_correction_type    'none'
_exptl_absorpt_process_details    ?
_exptl_crystal_colour             ?
_exptl_crystal_density_diffrn     2.119
_exptl_crystal_density_meas       ?
_exptl_crystal_density_method     'not measured'
_exptl_crystal_description        ?
_exptl_crystal_F_000              256
_exptl_crystal_size_max           ?
_exptl_crystal_size_mid           ?
_exptl_crystal_size_min           ?
_exptl_special_details
;
 ? 
;
_diffrn_reflns_av_R_equivalents   0.0000
_diffrn_reflns_av_unetI/netI      0.0326
_diffrn_reflns_limit_h_max        10
_diffrn_reflns_limit_h_min        -11
_diffrn_reflns_limit_k_max        36
_diffrn_reflns_limit_k_min        0
_diffrn_reflns_limit_l_max        19
_diffrn_reflns_limit_l_min        0
_diffrn_reflns_number             4911
_diffrn_reflns_theta_full         88.79
_diffrn_reflns_theta_max          88.79
_diffrn_reflns_theta_min          3.18
_diffrn_ambient_temperature       11(1)
_diffrn_detector_area_resol_mean  ?
_diffrn_measured_fraction_theta_full 0.526
_diffrn_measured_fraction_theta_max 0.526
_diffrn_measurement_device_type   'Bruker APEX-II CCD'
_diffrn_measurement_method        '\w scans'
_diffrn_radiation_monochromator   graphite
_diffrn_radiation_type            MoK\a
_diffrn_radiation_wavelength      0.71073
_diffrn_source                    'fine-focus sealed tube'
_diffrn_standards_decay_%         ?
_diffrn_standards_interval_count  ?
_diffrn_standards_interval_time   ?
_diffrn_standards_number          0
_reflns_number_gt                 4384
_reflns_number_total              4911
_reflns_threshold_expression      >2sigma(I)
_computing_cell_refinement        ?
_computing_data_collection        ?
_computing_data_reduction         ?
_computing_molecular_graphics     'Olex2 (Dolomanov et al., 2009)'
_computing_publication_material   'Olex2 (Dolomanov et al., 2009)'
_computing_structure_refinement   'ShelXL (Sheldrick, 2015)'
_computing_structure_solution     'SIR2004 (Burla et al., 2007)'
_refine_diff_density_max          0.717
_refine_diff_density_min          -0.774
_refine_diff_density_rms          0.174
_refine_ls_extinction_coef        ?
_refine_ls_extinction_method      none
_refine_ls_goodness_of_fit_ref    1.160
_refine_ls_hydrogen_treatment     refall
_refine_ls_matrix_type            full
_refine_ls_number_parameters      68
_refine_ls_number_reflns          4911
_refine_ls_number_restraints      0
_refine_ls_R_factor_all           0.0253
_refine_ls_R_factor_gt            0.0221
_refine_ls_restrained_S_all       1.160
_refine_ls_shift/su_max           0.002
_refine_ls_shift/su_mean          0.000
_refine_ls_structure_factor_coef  Fsqd
_refine_ls_weighting_details
'calc w=1/[\s^2^(Fo^2^)+(0.0222P)^2^+0.0314P] where P=(Fo^2^+2Fc^2^)/3'
_refine_ls_weighting_scheme       calc
_refine_ls_wR_factor_gt           0.0603
_refine_ls_wR_factor_ref          0.0611
_refine_special_details
;
 Refinement of F^2^ against ALL reflections.  The weighted R-factor wR and 
 goodness of fit S are based on F^2^, conventional R-factors R are based 
 on F, with F set to zero for negative F^2^. The threshold expression of 
 F^2^ > 2sigma(F^2^) is used only for calculating R-factors(gt) etc. and is 
 not relevant to the choice of reflections for refinement.  R-factors based 
 on F^2^ are statistically about twice as large as those based on F, and R- 
 factors based on ALL data will be even larger. 
;
_olex2_refinement_description
;
;
_atom_sites_solution_hydrogens    geom
_atom_sites_solution_primary      direct
_atom_sites_solution_secondary    difmap
loop_
  _atom_site_label
  _atom_site_type_symbol
  _atom_site_fract_x
  _atom_site_fract_y
  _atom_site_fract_z
  _atom_site_U_iso_or_equiv
  _atom_site_adp_type
  _atom_site_occupancy
  _atom_site_calc_flag
  _atom_site_disorder_assembly
  _atom_site_disorder_group
  _atom_site_refinement_flags_posn
 K1 K 0.80996(2) 0.931314(6) 0.727634(11) 0.00537(2) Uani 1 d . . .
 O1 O 0.34441(7) 0.77147(2) 0.58422(4) 0.00602(4)    Uani 1 d . . .
 O2 O 0.24853(8) 0.59965(3) 0.54764(5) 0.00774(4)    Uani 1 d . . .
 O3 O 0.86566(8) 0.72992(2) 0.83070(4) 0.00667(4)    Uani 1 d . . .
 O4 O 0.71073(8) 0.56318(2) 0.84875(4) 0.00631(4)    Uani 1 d . . .
 C1 C 0.40069(9) 0.67273(3) 0.62467(5) 0.00490(4)    Uani 1 d . . .
 C2 C 0.68565(8) 0.65261(3) 0.78363(5) 0.00467(4)    Uani 1 d . . .
 H1 H 0.182(4)   0.7768(12) 0.491(2)   0.033(4)      Uiso 1 d . . .

loop_
  _atom_site_aniso_label
  _atom_site_aniso_U_11
  _atom_site_aniso_U_22
  _atom_site_aniso_U_33
  _atom_site_aniso_U_23
  _atom_site_aniso_U_13
  _atom_site_aniso_U_12
 K1 0.00578(3) 0.00449(2) 0.00541(3) 0.00015(2) -0.00008(2) 0.00007(2)
 O1 0.00617(9) 0.00432(8) 0.00669(9) 0.00086(7) -0.00108(7) 0.00002(7)
 O2 0.00868(10) 0.00507(9) 0.00791(10) -0.00037(7) -0.00250(8) -0.00150(7)
 O3 0.00614(9) 0.00529(8) 0.00751(9) 0.00016(7) -0.00148(7) -0.00143(7)
 O4 0.00721(9) 0.00450(8) 0.00667(9) 0.00128(7) -0.00009(7) 0.00023(7)
 C1 0.00478(10) 0.00467(10) 0.00483(10) 0.00016(8) -0.00014(8) -0.00027(8)
 C2 0.00446(9) 0.00451(10) 0.00463(10) -0.00006(8) -0.00025(8) -0.00002(8)

loop_
_geom_bond_atom_site_label_1                     
_geom_bond_atom_site_label_2                     
_geom_bond_distance                              
_geom_bond_site_symmetry_1                       
_geom_bond_site_symmetry_2                       
_geom_bond_publ_flag                             
 K1      O1        2.9125(7)                     .       .                   yes
 K1      O3        2.6879(7)                     .       .                   yes
 K1      O2        2.7735(8)                     .     2_656                 yes
 K1      O4        2.7625(7)                     .     2_656                 yes
 K1      O4        2.7912(7)                     .     2_756                 yes
 K1      O4        2.7908(7)                     .     4_564                 yes
 K1      O2        2.7794(8)                     .     4_665                 yes
 O1      C1        1.3110(6)                     .       .                   yes
 O2      C1        1.2201(6)                     .       .                   yes
 O3      C2        1.2614(6)                     .       .                   yes
 O4      C2        1.2407(5)                     .       .                   yes
 O1      H1        0.890(16)                     .       .                   no 
 C1      C2        1.5557(6)                     .       .                   no 

loop_
_geom_angle_atom_site_label_1                    
_geom_angle_atom_site_label_2                    
_geom_angle_atom_site_label_3                    
_geom_angle                                      
_geom_angle_site_symmetry_1                      
_geom_angle_site_symmetry_2                      
_geom_angle_site_symmetry_3                      
_geom_angle_publ_flag                            
 O1      K1      O3         56.65(3)             .       .       .           yes
 O1      K1      O2        129.56(3)             .       .     2_656         yes
 O1      K1      O4         83.47(3)             .       .     2_656         yes
 O1      K1      O4        145.48(3)             .       .     2_756         yes
 O1      K1      O4         71.30(3)             .       .     4_564         yes
 O1      K1      O2        121.37(3)             .       .     4_665         yes
 O2      K1      O3        125.69(3)           2_656     .       .           yes
 O3      K1      O4        132.03(3)             .       .     2_656         yes
 O3      K1      O4        127.57(3)             .       .     2_756         yes
 O3      K1      O4        107.74(3)             .       .     4_564         yes
 O2      K1      O3         66.83(3)           4_665     .       .           yes
 O2      K1      O4         59.42(3)           2_656     .     2_656         yes
 O2      K1      O4         78.89(3)           2_656     .     2_756         yes
 O2      K1      O4        125.72(3)           2_656     .     4_564         yes
 O2      K1      O2         73.13(3)           2_656     .     4_665         yes
 O4      K1      O4        100.34(3)           2_656     .     2_756         yes
 O4      K1      O4         79.09(3)           2_656     .     4_564         yes
 O2      K1      O4        130.62(3)           4_665     .     2_656         yes
 O4      K1      O4         75.76(3)           2_756     .     4_564         yes
 O2      K1      O4         82.09(3)           4_665     .     2_756         yes
 O2      K1      O4        146.12(3)           4_665     .     4_564         yes
 K1      O1      C1        120.59(4)             .       .       .           yes
 K1      O2      C1        114.11(4)           2_646     .       .           yes
 K1      O2      C1        136.87(4)           4_464     .       .           yes
 K1      O2      K1        106.88(3)           2_646     .     4_464         yes
 K1      O3      C2        130.93(4)             .       .       .           yes
 K1      O4      C2        118.36(4)           2_646     .       .           yes
 K1      O4      C2        119.32(4)           2_746     .       .           yes
 K1      O4      C2        111.22(4)           4_565     .       .           yes
 K1      O4      K1        100.34(3)           2_646     .     2_746         yes
 K1      O4      K1        100.91(3)           2_646     .     4_565         yes
 K1      O4      K1        104.24(3)           2_746     .     4_565         yes
 C1      O1      H1        109.7(10)             .       .       .           no 
 K1      O1      H1        127.8(10)             .       .       .           no 
 O1      C1      C2        114.80(4)             .       .       .           yes
 O2      C1      C2        120.37(5)             .       .       .           yes
 O1      C1      O2        124.83(5)             .       .       .           yes
 O4      C2      C1        116.82(4)             .       .       .           yes
 O3      C2      O4        127.60(5)             .       .       .           yes
 O3      C2      C1        115.58(4)             .       .       .           yes

loop_
_geom_torsion_atom_site_label_1                  
_geom_torsion_atom_site_label_2                  
_geom_torsion_atom_site_label_3                  
_geom_torsion_atom_site_label_4                  
_geom_torsion                                    
_geom_torsion_site_symmetry_1                    
_geom_torsion_site_symmetry_2                    
_geom_torsion_site_symmetry_3                    
_geom_torsion_site_symmetry_4                    
_geom_torsion_publ_flag                          
 O3      K1      O1      C1         -7.34(4)     .       .       .       .   no 
 O2      K1      O1      C1       -118.59(4)   2_656     .       .       .   no 
 O4      K1      O1      C1       -159.25(4)   2_656     .       .       .   no 
 O4      K1      O1      C1        101.98(4)   2_756     .       .       .   no 
 O4      K1      O1      C1        120.10(4)   4_564     .       .       .   no 
 O2      K1      O1      C1        -25.00(4)   4_665     .       .       .   no 
 O1      K1      O3      C2         -0.89(4)     .       .       .       .   no 
 O2      K1      O3      C2        116.88(4)   2_656     .       .       .   no 
 O4      K1      O3      C2         38.16(5)   2_656     .       .       .   no 
 O4      K1      O3      C2       -138.46(4)   2_756     .       .       .   no 
 O4      K1      O3      C2        -53.03(5)   4_564     .       .       .   no 
 O2      K1      O3      C2        162.75(5)   4_665     .       .       .   no 
 O1      K1      O2      C1        -76.69(4)     .       .     2_656   2_656 no 
 O3      K1      O2      C1       -150.15(4)     .       .     2_656   2_656 no 
 O1      K1      O4      C2        166.32(4)     .       .     2_656   2_656 no 
 O3      K1      O4      C2        134.34(4)     .       .     2_656   2_656 no 
 O1      K1      O4      C2        142.50(4)     .       .     2_756   2_756 no 
 O3      K1      O4      C2       -133.57(4)     .       .     2_756   2_756 no 
 O1      K1      O4      C2        -39.70(4)     .       .     4_564   4_564 no 
 O3      K1      O4      C2          4.43(4)     .       .     4_564   4_564 no 
 O1      K1      O2      C1         35.02(5)     .       .     4_665   4_665 no 
 O3      K1      O2      C1         19.03(5)     .       .     4_665   4_665 no 
 K1      O1      C1      O2       -166.73(4)     .       .       .       .   no 
 K1      O1      C1      C2         13.22(5)     .       .       .       .   no 
 K1      O2      C1      O1       -146.13(4)   2_646     .       .       .   no 
 K1      O2      C1      C2         33.92(5)   2_646     .       .       .   no 
 K1      O2      C1      O1         14.43(7)   4_464     .       .       .   no 
 K1      O2      C1      C2       -165.51(4)   4_464     .       .       .   no 
 K1      O3      C2      O4       -172.87(4)     .       .       .       .   no 
 K1      O3      C2      C1          7.41(6)     .       .       .       .   no 
 K1      O4      C2      O3        164.19(4)   2_646     .       .       .   no 
 K1      O4      C2      C1        -16.09(5)   2_646     .       .       .   no 
 K1      O4      C2      O3        -73.33(6)   2_746     .       .       .   no 
 K1      O4      C2      C1        106.40(4)   2_746     .       .       .   no 
 K1      O4      C2      O3         48.06(6)   4_565     .       .       .   no 
 K1      O4      C2      C1       -132.22(4)   4_565     .       .       .   no 
 O1      C1      C2      O3        -13.32(6)     .       .       .       .   no 
 O1      C1      C2      O4        166.93(5)     .       .       .       .   no 
 O2      C1      C2      O3        166.63(5)     .       .       .       .   no 
 O2      C1      C2      O4        -13.12(6)     .       .       .       .   no 
