# Supplementary material for: Probing the accuracy and precision of Hirshfeld atom refinement with HARt interfaced with Olex2
Source: IUCrJ. 2018 Jan 1;5(Pt 1):32–44. doi: 10.1107/S2052252517015548 (PMC5755575; doi:10.1107/S2052252517015548)
Supplement: Supplementary file 4 [file m-05-00032-sup4.zip › oxalate_mm_shade.cif]

#\#CIF_1.1
 
#  Archive CIF produced by XD routine XDCIF
#  Created on 04-Jul-07  at 15:25:38
#  Using CIFtbx version 2.6.2 16 Jun 1998
 
#  Dictionary name : cif_core.dic
#  Dictionary vers : 2.3
#  Request file    : /home/malte/XD2006LM/lib/xd/xdcif.dat
#  CIF files read  : geo lsm
 
 
data_dk7
 
_audit_creation_date           '04-Jul-07 T15:25:38-00:00'
_audit_creation_method         'XD routine XDCIF'
_audit_conform_dict_name        cif_core.dic
_audit_conform_dict_version     2.3
_audit_conform_dict_location    ftp://ftp.iucr.org/pub/cif_core.dic
 
#----------------------------------------------------------------------------#
#                   CHEMICAL INFORMATION                                     #
#----------------------------------------------------------------------------#
 
 
#----------------------------------------------------------------------------#
#                   UNIT CELL INFORMATION                                    #
#----------------------------------------------------------------------------#
 
loop_
    _space_group_symop_id
    _space_group_symop_operation_xyz
1 +X,+Y,+Z
2 -X,1/2+Y,1/2-Z
3 -X,-Y,-Z
4 +X,1/2-Y,1/2+Z
 
_cell_length_a                          4.265
_cell_length_b                          12.796
_cell_length_c                          7.49
_cell_angle_alpha                       90
_cell_angle_beta                        100.77
_cell_angle_gamma                       90
_cell_volume                            401.56591939124
 
#----------------------------------------------------------------------------#
#                   CRYSTAL INFORMATION                                      #
#----------------------------------------------------------------------------#
 
 
#----------------------------------------------------------------------------#
#                   ABSORPTION CORRECTION                                    #
#----------------------------------------------------------------------------#
 
_exptl_absorpt_correction_type          none
 
#----------------------------------------------------------------------------#
#                   DATA COLLECTION                                          #
#----------------------------------------------------------------------------#
 
 
#----------------------------------------------------------------------------#
#                   COMPUTER PROGRAMS USED                                   #
#----------------------------------------------------------------------------#
 
_computing_structure_refinement         'Volkov et al, (2006)'
_computing_molecular_graphics           'Volkov et al, (2006)'
_computing_publication_material         'Volkov et al, (2006)'
 
#----------------------------------------------------------------------------#
#                   REFINEMENT INFORMATION                                   #
#----------------------------------------------------------------------------#
 
_refine_special_details
;
        ?
;
_refine_ls_structure_factor_coef        F
_refine_ls_matrix_type                  full
_refine_ls_weighting_scheme             calc
_refine_ls_weighting_details
;
        calc w1 = [Fo*sqrt(w2) + sqrt(Fo^2^w2^2^ + sqrt(w2^2^))]^2^
        where
     calc w2 = q/[s^2^(Fo^2^) + (0.00 P)^2^ + 0.00 P + 0.00 + 0.00 sin(th)]
     where P = (0.3333 Fo^2^ + 0.6667 Fc^2^)
           q = 1.0
;
_refine_ls_extinction_method
                                    'Becker-Coppens type 1 Lorentzian isotropic'
_refine_ls_extinction_expression
;
        Becker, P.J. & Coppens, P. (1974) Acta Cryst., A30, 129-153.
;
_refine_ls_extinction_coef              0.2899
_refine_ls_number_reflns                4438
_refine_ls_number_parameters            245
_refine_ls_number_restraints            0
_refine_ls_R_factor_all                 0.018
_refine_ls_R_factor_gt                  0.018
_refine_ls_wR_factor_ref                0.02
_refine_ls_goodness_of_fit_ref          1.097
_refine_ls_shift/su_max                 0
 
#----------------------------------------------------------------------------#
#                   ATOMIC TYPES, COORDINATES AND THERMAL PARAMETERS         #
#----------------------------------------------------------------------------#
 
loop_
    _atom_site_label
    _atom_site_fract_x
    _atom_site_fract_y
    _atom_site_fract_z
    _atom_site_U_iso_or_equiv
    _atom_site_occupancy
    _atom_site_symmetry_multiplicity
K+ -0.190046(15) 0.068683(5) 0.227635(9) 0.005 1 4
O(1) 0.34422(9) 0.22863(3) 0.08406(5) 0.006 1 4
O(2) 0.24861(9) 0.40030(3) 0.04776(5) 0.008 1 4
O(3) 0.86556(9) 0.27014(3) 0.33077(5) 0.007 1 4
O(4) 0.71083(8) 0.43672(3) 0.34872(5) 0.006 1 4
C(1) 0.40070(8) 0.32721(2) 0.12466(4) 0.005 1 4
C(2) 0.68568(7) 0.34734(2) 0.28356(4) 0.005 1 4
H 0.14156 0.224265 -0.021895 0.11 1 4
 
loop_
    _atom_site_aniso_label
    _atom_site_aniso_U_11
    _atom_site_aniso_U_22
    _atom_site_aniso_U_33
    _atom_site_aniso_U_23
    _atom_site_aniso_U_13
    _atom_site_aniso_U_12
K+ 0.00575(2) 0.004463(19) 0.00537(2) -0.000139(15) -0.000076(14) -0.000075(16)
O(1) 0.00630(9) 0.00447(9) 0.00681(10) -0.00070(8) -0.00102(8) 0.00013(8)
O(2) 0.00878(11) 0.00514(9) 0.00807(10) 0.00018(8) -0.00284(8) 0.00147(8)
O(3) 0.00637(9) 0.00536(9) 0.00759(10) -0.00037(8) -0.00159(8) 0.00137(8)
O(4) 0.00734(9) 0.00466(9) 0.00672(9) -0.00136(8) -0.00021(7) -0.00008(8)
C(1) 0.00510(9) 0.00464(9) 0.00514(9) -0.00009(7) -0.00044(7) 0.00043(7)
C(2) 0.00474(8) 0.00437(8) 0.00501(9) -0.00005(7) -0.00038(7) 0.00026(7)
H 0.1567 0.15272 0.015607 -0.004397 -0.000048 -0.004963
 
 
#----------------------------------------------------------------------------#
#                   MULTIPOLE PARAMETERS                                     #
#----------------------------------------------------------------------------#
 
loop_
    _atom_rho_multipole_atom_label
    _atom_rho_multipole_coeff_Pv
    _atom_rho_multipole_coeff_P00
    _atom_rho_multipole_coeff_P11
    _atom_rho_multipole_coeff_P1-1
    _atom_rho_multipole_coeff_P10
    _atom_rho_multipole_coeff_P20
    _atom_rho_multipole_coeff_P21
    _atom_rho_multipole_coeff_P2-1
    _atom_rho_multipole_coeff_P22
    _atom_rho_multipole_coeff_P2-2
    _atom_rho_multipole_coeff_P30
    _atom_rho_multipole_coeff_P31
    _atom_rho_multipole_coeff_P3-1
    _atom_rho_multipole_coeff_P32
    _atom_rho_multipole_coeff_P3-2
    _atom_rho_multipole_coeff_P33
    _atom_rho_multipole_coeff_P3-3
    _atom_rho_multipole_coeff_P40
    _atom_rho_multipole_coeff_P41
    _atom_rho_multipole_coeff_P4-1
    _atom_rho_multipole_coeff_P42
    _atom_rho_multipole_coeff_P4-2
    _atom_rho_multipole_coeff_P43
    _atom_rho_multipole_coeff_P4-3
    _atom_rho_multipole_coeff_P44
    _atom_rho_multipole_coeff_P4-4
    _atom_rho_multipole_kappa
    _atom_rho_multipole_kappa_prime0
    _atom_rho_multipole_kappa_prime1
    _atom_rho_multipole_kappa_prime2
    _atom_rho_multipole_kappa_prime3
    _atom_rho_multipole_kappa_prime4
    _atom_rho_multipole_radial_slater_n0
    _atom_rho_multipole_radial_slater_zeta0
    _atom_rho_multipole_radial_slater_n1
    _atom_rho_multipole_radial_slater_zeta1
    _atom_rho_multipole_radial_slater_n2
    _atom_rho_multipole_radial_slater_zeta2
    _atom_rho_multipole_radial_slater_n3
    _atom_rho_multipole_radial_slater_zeta3
    _atom_rho_multipole_radial_slater_n4
    _atom_rho_multipole_radial_slater_zeta4
K+ 0 0.01(12) 0.2(3) -0.9(3) -0.3(3) -0.6(2) -0.3(2) -0.87(18) -0.5(3) 0.36(16)
0.13(18) -0.18(14) -0.80(17) -0.04(14) 0.18(19) 0.1(2) -0.47(18) 0.47(13)
0.39(12) -0.12(15) -0.18(13) -0.21(15) 0.10(18) -0.39(12) -0.03(16) 0.29(14) 1 1
1 1 1 1 6 1.7476 6 1.7476 6 1.7476 6 1.7476 6 1.7476
O(1) 6.09(3) 0 0.007(10) -0.065(10) -0.033(11) 0.005(11) -0.005(10) 0.044(10)
0.011(10) -0.007(10) 0.097(10) 0.008(9) -0.024(9) 0.031(9) -0.006(9) -0.001(9)
-0.035(9) 0.073(12) -0.006(11) 0.007(11) 0.025(11) 0.021(12) 0.000(12)
-0.010(12) 0.022(11) -0.001(11) 0.980443 1.077387 1.077387 1.077387 1.077387
1.077387 2 4.466 2 4.466 2 4.466 3 4.466 4 4.466
O(2) 6.16(3) 0 0.001(13) 0.001(12) -0.065(13) -0.007(12) -0.007(12) -0.018(11)
-0.086(11) -0.008(11) 0.054(12) 0.006(11) 0.010(10) -0.002(11) -0.002(11)
-0.031(10) -0.016(10) 0.035(14) 0.015(13) -0.001(12) -0.013(13) -0.008(14)
-0.010(13) -0.009(13) 0.036(12) -0.002(12) 0.984603 1 1 1 1 1 2 4.466 2 4.466 2
4.466 3 4.466 4 4.466
O(3) 6.14(3) 0 -0.015(12) -0.018(12) -0.082(12) -0.045(12) 0.003(11) 0.027(11)
-0.043(11) 0.003(11) 0.033(11) -0.003(10) 0.021(10) 0.054(11) -0.030(11)
0.017(10) -0.017(10) 0.006(14) 0.006(13) 0.011(12) -0.010(13) -0.013(13)
-0.007(13) 0.027(13) 0.009(12) 0.002(12) 0.984603 1 1 1 1 1 2 4.466 2 4.466 2
4.466 3 4.466 4 4.466
O(4) 6.04(3) 0 -0.009(12) -0.011(12) -0.089(12) -0.005(11) 0.025(11) -0.003(11)
-0.043(10) -0.007(11) 0.040(11) -0.013(11) 0.004(10) 0.038(10) -0.005(11)
0.002(10) -0.002(10) -0.003(14) -0.007(13) 0.009(12) 0.025(13) -0.004(13)
0.011(13) 0.020(13) 0.024(12) -0.012(12) 0.984603 1 1 1 1 1 2 4.466 2 4.466 2
4.466 3 4.466 4 4.466
C(1) 3.95(5) 0 0.05(2) -0.04(3) -0.15(2) 0.08(2) 0.017(19) 0.12(2) -0.229(19)
0.002(18) 0.44(3) -0.01(2) -0.05(3) 0.24(3) 0.02(2) -0.02(2) -0.05(2) 0.13(4)
-0.06(3) 0.03(4) 0.09(3) -0.05(3) 0.02(3) 0.03(3) -0.01(3) 0.07(3) 0.987642
0.838103 0.838103 0.838103 0.838103 0.838103 2 3.1762 2 3.1762 2 3.1762 3 3.1762
4 3.1762
C(2) 4.13(6) 0 -0.04(2) -0.06(3) 0.00(3) 0.28(2) -0.018(19) 0.10(2) -0.202(19)
0.012(19) 0.41(3) 0.01(2) -0.05(3) 0.34(2) -0.01(2) 0.00(2) -0.02(2) 0.10(4)
-0.02(3) 0.09(4) -0.09(3) -0.08(3) -0.03(3) 0.04(3) 0.10(3) -0.05(3) 0.987642
0.838103 0.838103 0.838103 0.838103 0.838103 2 3.1762 2 3.1762 2 3.1762 3 3.1762
4 3.1762
H 0 1.47(6) 0 0 0.37(5) 0.50(7) -0.25(6) 0.04(6) -0.04(6) 0.06(6) 0 0 0 0 0 0 0
0 0 0 0 0 0 0 0 0 1 1 1 1 1 1 0 2 1 2 2 2 3 2 4 2
 
loop_
    _atom_local_axes_atom_label
    _atom_local_axes_atom0
    _atom_local_axes_ax1
    _atom_local_axes_atom1
    _atom_local_axes_atom2
    _atom_local_axes_ax2
K+ H Z K+ O(1) Y
O(1) H Z O(1) C(1) Y
O(2) C(1) Z O(2) O(1) Y
O(3) C(2) Z O(3) O(4) Y
O(4) C(2) Z O(4) O(3) Y
C(1) O(1) Z C(1) C(2) Y
C(2) O(3) Z C(2) C(1) Y
H O(1) Z H C(1) Y
 
 
#----------------------------------------------------------------------------#
#                   MOLECULAR GEOMETRY                                       #
#----------------------------------------------------------------------------#
 
loop_
    _geom_bond_atom_site_label_1
    _geom_bond_atom_site_label_2
    _geom_bond_distance
    _geom_bond_site_symmetry_1
    _geom_bond_site_symmetry_2
    _geom_bond_publ_flag
K+ K+ 4.28233(13) 1_555 3_455 yes
K+ K+ 4.40584(13) 1_555 3_555 yes
K+ K+ 4.46008(13) 1_555 3_556 yes
K+ O(1) 2.9142(4) 1_555 1_455 yes
K+ O(2) 2.7734(4) 1_555 2_545 yes
K+ O(2) 2.7804(4) 1_555 4_555 yes
K+ O(3) 2.6889(4) 1_555 1_455 yes
K+ O(4) 2.7636(4) 1_555 2_545 yes
K+ O(4) 2.7916(4) 1_555 2_645 yes
K+ O(4) 2.7910(3) 1_555 4_454 yes
O(1) C(1) 1.3094(5) 1_555 1_555 yes
O(2) C(1) 1.2197(5) 1_555 1_555 yes
O(3) C(2) 1.2601(4) 1_555 1_555 yes
O(4) C(2) 1.2402(4) 1_555 1_555 yes
 
loop_
    _geom_angle_atom_site_label_1
    _geom_angle_atom_site_label_2
    _geom_angle_atom_site_label_3
    _geom_angle
    _geom_angle_site_symmetry_1
    _geom_angle_site_symmetry_2
    _geom_angle_site_symmetry_3
    _geom_angle_publ_flag
K+ K+ K+ 58.7786(17) 3_455 1_555 3_555 yes
K+ K+ K+ 129.157(3) 3_455 1_555 3_556 yes
K+ K+ O(1) 73.596(7) 3_455 1_555 1_455 yes
K+ K+ O(2) 92.978(8) 3_455 1_555 2_545 yes
K+ K+ O(2) 163.971(8) 3_455 1_555 4_555 yes
K+ K+ O(3) 129.085(8) 3_455 1_555 1_455 yes
K+ K+ O(4) 39.794(7) 3_455 1_555 2_545 yes
K+ K+ O(4) 87.437(7) 3_455 1_555 2_645 yes
K+ K+ O(4) 39.327(7) 3_455 1_555 4_454 yes
K+ K+ K+ 115.301(3) 3_555 1_555 3_556 yes
K+ K+ O(1) 108.577(8) 3_555 1_555 1_455 yes
K+ K+ O(2) 104.324(9) 3_555 1_555 2_545 yes
K+ K+ O(2) 116.027(9) 3_555 1_555 4_555 yes
K+ K+ O(3) 125.408(9) 3_555 1_555 1_455 yes
K+ K+ O(4) 89.644(8) 3_555 1_555 2_545 yes
K+ K+ O(4) 37.883(7) 3_555 1_555 2_645 yes
K+ K+ O(4) 37.892(7) 3_555 1_555 4_454 yes
K+ K+ O(1) 136.097(8) 3_556 1_555 1_455 yes
K+ K+ O(2) 36.628(7) 3_556 1_555 2_545 yes
K+ K+ O(2) 36.522(8) 3_556 1_555 4_555 yes
K+ K+ O(3) 96.751(8) 3_556 1_555 1_455 yes
K+ K+ O(4) 95.117(7) 3_556 1_555 2_545 yes
K+ K+ O(4) 78.121(7) 3_556 1_555 2_645 yes
K+ K+ O(4) 151.709(8) 3_556 1_555 4_454 yes
O(1) K+ O(2) 129.568(12) 1_455 1_555 2_545 yes
O(1) K+ O(2) 121.360(11) 1_455 1_555 4_555 yes
O(1) K+ O(3) 56.643(10) 1_455 1_555 1_455 yes
O(1) K+ O(4) 83.495(10) 1_455 1_555 2_545 yes
O(1) K+ O(4) 145.475(11) 1_455 1_555 2_645 yes
O(1) K+ O(4) 71.268(10) 1_455 1_555 4_454 yes
O(2) K+ O(2) 73.150(12) 2_545 1_555 4_555 yes
O(2) K+ O(3) 125.708(12) 2_545 1_555 1_455 yes
O(2) K+ O(4) 59.391(10) 2_545 1_555 2_545 yes
O(2) K+ O(4) 78.855(11) 2_545 1_555 2_645 yes
O(2) K+ O(4) 125.724(11) 2_545 1_555 4_454 yes
O(2) K+ O(3) 66.821(10) 4_555 1_555 1_455 yes
O(2) K+ O(4) 130.614(11) 4_555 1_555 2_545 yes
O(2) K+ O(4) 82.102(11) 4_555 1_555 2_645 yes
O(2) K+ O(4) 146.111(12) 4_555 1_555 4_454 yes
O(3) K+ O(4) 132.036(11) 1_455 1_555 2_545 yes
O(3) K+ O(4) 127.601(11) 1_455 1_555 2_645 yes
O(3) K+ O(4) 107.718(11) 1_455 1_555 4_454 yes
O(4) K+ O(4) 100.305(11) 2_545 1_555 2_645 yes
O(4) K+ O(4) 79.121(11) 2_545 1_555 4_454 yes
O(4) K+ O(4) 75.775(11) 2_645 1_555 4_454 yes
K+ O(1) C(1) 120.52(2) 1_655 1_555 1_555 yes
K+ O(2) K+ 106.850(12) 2_555 1_555 4_554 yes
K+ O(2) C(1) 114.18(3) 2_555 1_555 1_555 yes
K+ O(2) C(1) 136.84(3) 4_554 1_555 1_555 yes
K+ O(3) C(2) 130.88(3) 1_655 1_555 1_555 yes
K+ O(4) K+ 100.304(11) 2_555 1_555 2_655 yes
K+ O(4) K+ 100.879(11) 2_555 1_555 4_655 yes
K+ O(4) C(2) 118.36(2) 2_555 1_555 1_555 yes
K+ O(4) K+ 104.225(11) 2_655 1_555 4_655 yes
K+ O(4) C(2) 119.34(3) 2_655 1_555 1_555 yes
K+ O(4) C(2) 111.28(3) 4_655 1_555 1_555 yes
O(1) C(1) O(2) 124.79(3) 1_555 1_555 1_555 yes
O(3) C(2) O(4) 127.52(3) 1_555 1_555 1_555 yes
 
