# Supplementary material for: Probing the accuracy and precision of Hirshfeld atom refinement with HARt interfaced with Olex2
Source: IUCrJ. 2018 Jan 1;5(Pt 1):32–44. doi: 10.1107/S2052252517015548 (PMC5755575; doi:10.1107/S2052252517015548)
Supplement: Supplementary file 4 [file m-05-00032-sup4.zip › oxalate_svp.cif]

data_oxalate-svp

# ====================
# Chemical information
# ====================

_chemical_name_common               KHOx
_chemical_formula_sum               'C2 H K O4'
_chemical_formula_moiety            'C2 H K O4'
_chemical_formula_weight            128.1299
_chemical_compound_source           'see text'
_chemical_absolute_configuration    unk

# ==================
# QCr method details
# ==================

_QCr_calc_method                    'Hartree-Fock'
_QCr_calc_spinorbital_kind          'restricted'
_QCr_calc_gaussian_basis_set        'def2-SVP'
_QCr_calc_gaussian_basis_set_kind   'cartesian'
_QCr_calc_basis_max_l               '2'

_QCr_calc_unit                      'See _atom_site_* in fragment.cif'
_QCr_calc_unit_spin_multiplicity    1
_QCr_calc_unit_n_electrons          64
_QCr_calc_unit_n_alpha_electrons    32
_QCr_calc_unit_n_beta_electrons     32


_symmetry_cell_setting             Monoclinic
_symmetry_space_group_name_H-M     'p 1 21/c 1'
_symmetry_space_group_name_Hall    '-p 2ybc'
_symmetry_Int_Tables_number        '14'

loop_
_symmetry_equiv_pos_site_id                      
_symmetry_equiv_pos_as_xyz                       
   1 x,y,z                         
   2 -x,1/2+y,1/2-z                
   3 -x,-y,-z                      
   4 x,1/2-y,1/2+z                 


_cell_length_a                      4.2650(9)
_cell_length_b                      12.796(3)
_cell_length_c                      7.490(2)
_cell_angle_alpha                   90
_cell_angle_beta                    100.77(3)
_cell_angle_gamma                   90
_cell_volume                        401.6(2)

_cell_formula_units_Z               4.00000


_refine_ls_kind                    'Hirshfeld atom refinement (HAR)'
_refine_QCr_Psi_constraint         'none'

_refine_ls_SVD_threshold           0.1E-02
_refine_ls_coordinate_system       cartesian
_refine_ls_structure_factor_coeff  F
_refine_ls_matrix_type             full
_refine_ls_R_factor_gt             0.0198
_refine_ls_R_factor_all            0.0198
_refine_ls_wR_factor_gt            0.0239
_refine_ls_wR_factor_all           0.0239
_refine_ls_R_Fsqd_factor           0.0399
_refine_ls_goodness_of_fit_gt      1.3037
_refine_ls_goodness_of_fit_all     1.3037
_refine_ls_number_reflns           4439
_refine_ls_number_parameters       73
_refine_ls_number_restraints       0
_refine_ls_number_constraints      0
_refine_ls_hydrogen_treatment      refall
_refine_ls_weighting_scheme        sigma
_refine_ls_weighting_details       'w=1/\s(F)'
_refine_ls_shift/su_conv_tol       0.0100
_refine_ls_shift/su_max            0.0018
_refine_ls_shift/su_max_mean       0.0001
_refine_ls_shift/su_max_par        'H002 Uxz'
_refine_ls_extinction_method       none

_refine_diff_density_max           0.33
_refine_diff_density_min           -0.35

_refine_special_details
;
. If constraints were applied they are defined by zero
  eigenvalues of the least-squares hessian, see the
  value of _refine_ls_SVD_threshold
;


loop_
_atom_site_label
_atom_site_fract_x
_atom_site_fract_y
_atom_site_fract_z
_atom_site_U_iso_or_equiv
_atom_site_adp_type
_atom_site_occupancy
_atom_site_disorder_group
  K1  0.80996(2)  0.931318(6)  0.72763(1)  0.00483(2)  Uani  1.000000  0
  O1  0.34409(7)  0.77139(2)   0.58389(4)  0.00596(8)  Uani  1.000000  0
  O2  0.24866(7)  0.59978(2)   0.54782(4)  0.00730(9)  Uani  1.000000  0
  O3  0.86540(7)  0.72983(2)   0.83071(4)  0.00641(8)  Uani  1.000000  0
  O4  0.71066(7)  0.56332(2)   0.84868(4)  0.00620(8)  Uani  1.000000  0
  C1  0.40068(8)  0.67277(3)   0.62464(5)  0.00492(9)  Uani  1.000000  0
  C2  0.68555(8)  0.65263(3)   0.78348(4)  0.00469(9)  Uani  1.000000  0
  H1  0.152(4)    0.779(2)     0.484(2)    0.07(1)     Uani  1.000000  0


loop_
_atom_site_aniso_label
_atom_site_aniso_U_11
_atom_site_aniso_U_22
_atom_site_aniso_U_33
_atom_site_aniso_U_12
_atom_site_aniso_U_13
_atom_site_aniso_U_23
  K1  0.00539(2)  0.00411(2)  0.00500(2)   0.00007(2)  -0.00012(2)  0.00014(2)
  O1  0.00645(8)  0.00455(7)  0.00689(8)  -0.00028(6)  -0.00050(6)  0.00060(6)
  O2  0.00890(9)  0.00492(8)  0.00809(9)  -0.00127(7)  -0.00319(7)  0.00005(7)
  O3  0.00625(8)  0.00552(8)  0.00745(8)  -0.00112(7)  -0.00179(6)  0.00055(7)
  O4  0.00702(8)  0.00477(8)  0.00680(8)  -0.00002(7)  -0.00060(6)  0.00116(6)
  C1  0.00497(9)  0.00471(9)   0.0051(1)  -0.00043(7)  -0.00079(7)  0.00002(7)
  C2  0.00480(9)  0.00420(9)  0.00507(9)  -0.00026(8)  -0.00047(7)  0.00020(7)
  H1  0.042(9)    0.15(2)     0.008(7)    -0.06(1)      0.013(6)     0.01(1)

loop_
_geom_bond_atom_site_label_1                     
_geom_bond_atom_site_label_2                     
_geom_bond_distance                              
_geom_bond_site_symmetry_1                       
_geom_bond_site_symmetry_2                       
_geom_bond_publ_flag                             
 K1      O1        2.9147(8)                     .       .                   yes
 K1      O3        2.6891(8)                     .       .                   yes
 K1      O2        2.7740(8)                     .     2_656                 yes
 K1      O4        2.7633(8)                     .     2_656                 yes
 K1      O4        2.7923(8)                     .     2_756                 yes
 K1      O4        2.7912(8)                     .     4_564                 yes
 K1      O2        2.7809(8)                     .     4_665                 yes
 O1      C1        1.3101(6)                     .       .                   yes
 O2      C1        1.2183(6)                     .       .                   yes
 O3      C2        1.2601(6)                     .       .                   yes
 O4      C2        1.2395(6)                     .       .                   yes
 O1      H1        1.006(16)                     .       .                   no 
 C1      C2        1.5549(6)                     .       .                   no 

loop_
_geom_angle_atom_site_label_1                    
_geom_angle_atom_site_label_2                    
_geom_angle_atom_site_label_3                    
_geom_angle                                      
_geom_angle_site_symmetry_1                      
_geom_angle_site_symmetry_2                      
_geom_angle_site_symmetry_3                      
_geom_angle_publ_flag                            
 O1      K1      O3         56.65(3)             .       .       .           yes
 O1      K1      O2        129.58(3)             .       .     2_656         yes
 O1      K1      O4         83.50(3)             .       .     2_656         yes
 O1      K1      O4        145.47(3)             .       .     2_756         yes
 O1      K1      O4         71.23(3)             .       .     4_564         yes
 O1      K1      O2        121.36(3)             .       .     4_665         yes
 O2      K1      O3        125.74(3)           2_656     .       .           yes
 O3      K1      O4        132.04(3)             .       .     2_656         yes
 O3      K1      O4        127.61(3)             .       .     2_756         yes
 O3      K1      O4        107.70(3)             .       .     4_564         yes
 O2      K1      O3         66.82(3)           4_665     .       .           yes
 O2      K1      O4         59.37(3)           2_656     .     2_656         yes
 O2      K1      O4         78.84(3)           2_656     .     2_756         yes
 O2      K1      O4        125.71(3)           2_656     .     4_564         yes
 O2      K1      O2         73.18(3)           2_656     .     4_665         yes
 O4      K1      O4        100.29(3)           2_656     .     2_756         yes
 O4      K1      O4         79.12(3)           2_656     .     4_564         yes
 O2      K1      O4        130.62(3)           4_665     .     2_656         yes
 O4      K1      O4         75.80(3)           2_756     .     4_564         yes
 O2      K1      O4         82.11(3)           4_665     .     2_756         yes
 O2      K1      O4        146.12(3)           4_665     .     4_564         yes
 K1      O1      C1        120.47(4)             .       .       .           yes
 K1      O2      C1        114.19(4)           2_646     .       .           yes
 K1      O2      C1        136.88(4)           4_464     .       .           yes
 K1      O2      K1        106.82(3)           2_646     .     4_464         yes
 K1      O3      C2        130.90(4)             .       .       .           yes
 K1      O4      C2        118.37(4)           2_646     .       .           yes
 K1      O4      C2        119.32(4)           2_746     .       .           yes
 K1      O4      C2        111.31(4)           4_565     .       .           yes
 K1      O4      K1        100.29(3)           2_646     .     2_746         yes
 K1      O4      K1        100.88(3)           2_646     .     4_565         yes
 K1      O4      K1        104.20(3)           2_746     .     4_565         yes
 C1      O1      H1        110.8(14)             .       .       .           no 
 K1      O1      H1        127.7(14)             .       .       .           no 
 O1      C1      C2        114.93(4)             .       .       .           yes
 O2      C1      C2        120.34(5)             .       .       .           yes
 O1      C1      O2        124.74(5)             .       .       .           yes
 O4      C2      C1        116.87(4)             .       .       .           yes
 O3      C2      O4        127.51(4)             .       .       .           yes
 O3      C2      C1        115.63(4)             .       .       .           yes

loop_
_geom_torsion_atom_site_label_1                  
_geom_torsion_atom_site_label_2                  
_geom_torsion_atom_site_label_3                  
_geom_torsion_atom_site_label_4                  
_geom_torsion                                    
_geom_torsion_site_symmetry_1                    
_geom_torsion_site_symmetry_2                    
_geom_torsion_site_symmetry_3                    
_geom_torsion_site_symmetry_4                    
_geom_torsion_publ_flag                          
 O3      K1      O1      C1         -7.29(4)     .       .       .       .   no 
 O2      K1      O1      C1       -118.58(4)   2_656     .       .       .   no 
 O4      K1      O1      C1       -159.15(4)   2_656     .       .       .   no 
 O4      K1      O1      C1        102.12(4)   2_756     .       .       .   no 
 O4      K1      O1      C1        120.17(4)   4_564     .       .       .   no 
 O2      K1      O1      C1        -24.90(4)   4_665     .       .       .   no 
 O1      K1      O3      C2         -0.85(4)     .       .       .       .   no 
 O2      K1      O3      C2        116.93(4)   2_656     .       .       .   no 
 O4      K1      O3      C2         38.27(5)   2_656     .       .       .   no 
 O4      K1      O3      C2       -138.40(4)   2_756     .       .       .   no 
 O4      K1      O3      C2        -52.94(4)   4_564     .       .       .   no 
 O2      K1      O3      C2        162.83(4)   4_665     .       .       .   no 
 O1      K1      O2      C1        -76.59(4)     .       .     2_656   2_656 no 
 O3      K1      O2      C1       -150.08(4)     .       .     2_656   2_656 no 
 O1      K1      O4      C2        166.30(4)     .       .     2_656   2_656 no 
 O3      K1      O4      C2        134.27(4)     .       .     2_656   2_656 no 
 O1      K1      O4      C2        142.51(4)     .       .     2_756   2_756 no 
 O3      K1      O4      C2       -133.51(4)     .       .     2_756   2_756 no 
 O1      K1      O4      C2        -39.70(4)     .       .     4_564   4_564 no 
 O3      K1      O4      C2          4.41(4)     .       .     4_564   4_564 no 
 O1      K1      O2      C1         35.06(5)     .       .     4_665   4_665 no 
 O3      K1      O2      C1         19.11(5)     .       .     4_665   4_665 no 
 K1      O1      C1      O2       -166.82(4)     .       .       .       .   no 
 K1      O1      C1      C2         13.11(5)     .       .       .       .   no 
 K1      O2      C1      O1       -146.18(4)   2_646     .       .       .   no 
 K1      O2      C1      C2         33.89(5)   2_646     .       .       .   no 
 K1      O2      C1      O1         14.47(7)   4_464     .       .       .   no 
 K1      O2      C1      C2       -165.46(4)   4_464     .       .       .   no 
 K1      O3      C2      O4       -172.85(4)     .       .       .       .   no 
 K1      O3      C2      C1          7.31(5)     .       .       .       .   no 
 K1      O4      C2      O3        164.13(4)   2_646     .       .       .   no 
 K1      O4      C2      C1        -16.02(5)   2_646     .       .       .   no 
 K1      O4      C2      O3        -73.44(5)   2_746     .       .       .   no 
 K1      O4      C2      C1        106.41(4)   2_746     .       .       .   no 
 K1      O4      C2      O3         47.97(5)   4_565     .       .       .   no 
 K1      O4      C2      C1       -132.19(4)   4_565     .       .       .   no 
 O1      C1      C2      O3        -13.21(5)     .       .       .       .   no 
 O1      C1      C2      O4        166.93(4)     .       .       .       .   no 
 O2      C1      C2      O3        166.73(5)     .       .       .       .   no 
 O2      C1      C2      O4        -13.14(6)     .       .       .       .   no 
